# Supplementary material for: A pathogen effector co-opts a host RabGAP protein to remodel pathogen interface and subvert defense-related secretion
Source: Sci Adv. 2024 Oct 4;10(40):eado9516. doi: 10.1126/sciadv.ado9516 (PMC11451530; doi:10.1126/sciadv.ado9516)
Supplement: Supplementary file 2 — Tables S1 to S4 and S7 to S9 [file sciadv.ado9516_tables_s1_to_s4_and_s7_to_s9.zip › ado9516_table_s8.xlsx]

## Sheet: Sheet1
Table S8. Antibodies used in this research
Primary/Secondary	Detail	Company	Product Code
Primary	Anti-GFP (Rabbit polyclonal)	Chromotek	PABG1
Primary	Anti-RFP (Mouse monoclonal)	Chromotek	6G6
Primary	Anti-HA (Rat monoclonal)	Chromotek	7C9
Primary	Anti-PR1 (Rabbit polyclonal)	Agrisera	AS10 687
Secondary	Anti-rabbit (HRP)	Sigma-Aldrich	A9169
Secondary	Anti-rabbit (AP)	Sigma-Aldrich	SAB3700834
Secondary	Anti-rat (HRP)	Sigma-Aldrich	A9037
Secondary	Anti-mouse (HRP)	Sigma-Aldrich	SAB3700986
