# Supplementary material for: A pathogen effector co-opts a host RabGAP protein to remodel pathogen interface and subvert defense-related secretion
Source: Sci Adv. 2024 Oct 4;10(40):eado9516. doi: 10.1126/sciadv.ado9516 (PMC11451530; doi:10.1126/sciadv.ado9516)
Supplement: Supplementary file 2 — Tables S1 to S4 and S7 to S9 [file sciadv.ado9516_tables_s1_to_s4_and_s7_to_s9.zip › ado9516_table_s7.xlsx]

## Sheet: Sheet1
Table S7. Proteins and Sequences used for AF2
Protein	Species	Sequences used for AF2
TIKI	Phytophthora palmivora	TFNTNNYPFLMTEAAANEMTKRVDEVFSGKLQEITRGKDILTRWKNEGLTLSQIKSLLKEAGKWHSTSEREVYKLLKNGP
PiE354	Phytophthora infestans	VHPLLMHEGVAVAIAKSVSADLDSRLMAKVSQIDNGKEILKQWRDKGLTIAKLKPLLKNTKKWKATPERAVYNLLKKERFS
PiE355	Phytophthora infestans	GRYDFPFLVSEGAAREMAKRISDNLDSTLMSRLSAISNGKTILNRWRNEGLSLAEVKPLLKEAGKWGDTSERAVYKLLKSEGLS
TOPGAP	Nicotiana benthamiana	MHEIDLHDLSDDADYAASMHQGSMSMTMSSSSKPSSSREQVGVEIVYLKDNVAIHPTQHAWERIRGRLKLIKQGSSLLMTWIPYKGQSSSARLSEKDKSLYTIRAVPFSDIRSIRRHTPTLGWQYAIIVLLSGLAFPPLYFYNGGLKEFLATIKQHAFLVRSAEDANIFLVNDFQDPLQRTLSSLELPGAVSVANSPISSVAPSESSPTWTNREAPDKSSTYIRQNGSQRQKHNDPRHFSIQVLEKFSLVTRFARETKSQLLREAHGDGFISNARRKHEKKPNNYSFVVESNDAHEPLEDVPVPADSLVKRSSEKHSHNEEEALRDETFEYEKLSLVWGKPRQPPLGSKEWSTFLDSEGRIIDSQALRKRIFYGGVEKGLRKEVWRFLLGYHSYDSTYA…
TOPGAP-GAPmut	Nicotiana benthamiana	MHEIDLHDLSDDADYAASMHQGSMSMTMSSSSKPSSSREQVGVEIVYLKDNVAIHPTQHAWERIRGRLKLIKQGSSLLMTWIPYKGQSSSARLSEKDKSLYTIRAVPFSDIRSIRRHTPTLGWQYAIIVLLSGLAFPPLYFYNGGLKEFLATIKQHAFLVRSAEDANIFLVNDFQDPLQRTLSSLELPGAVSVANSPISSVAPSESSPTWTNREAPDKSSTYIRQNGSQRQKHNDPRHFSIQVLEKFSLVTRFARETKSQLLREAHGDGFISNARRKHEKKPNNYSFVVESNDAHEPLEDVPVPADSLVKRSSEKHSHNEEEALRDETFEYEKLSLVWGKPRQPPLGSKEWSTFLDSEGRIIDSQALRKRIFYGGVEKGLRKEVWRFLLGYHSYDSTYA…
TOPGAP-RBD	Nicotiana benthamiana	IVYLKDNVAIHPTQHAWERIRGRLKLIKQGSSLLMTWIPYKGQSSSARLSEKDKSLYTIRAVPFSDIRSIRRHTPTLGWQYAIIVLLSGLAFPPLYFYNGGLKEFLATIKQHAFLVRSAEDANIFLVNDFQDPLQRTLSSLE
TOPGAP-TBCD	Nicotiana benthamiana	YAERKYLASIKKSEYETLKNQWKSISKEQAKRFTKFRERKGLIEKDVVRTDRSIPFYEGDDNSNVKCLRDILLTYSFYNFDLGYCQGMSDFLSPILCVMEDEPESFWCFVALMERLGPNFNRDQNGVHSQLFALSKLVELLDNPLHDYFKQKDCLNYFFCFRWVLIQFKREFDLEKTMRLWEVLWTHYLSEHLHLYVCVAILRRYRSKIIGEEMDFDTLLKFINELSGHIDLDATVRESEALFICAGENGEAC
Rab8a	Solanum tuberosum	MAAPPARARADYDYLIKLLLIGDSGVGKSCLLLRFSDGSFTTSFITTIGIDFKIRTIELDGKRIKLQIWDTAGQERFRTITTAYYRGAMGILLVYDVTDESSFNNIRNWIRNIEQHASDNVNKILVGNKADMDESKRAVPTSKGQALADEYGIKFFETSAKTNLNVEEVFFSIGKDIKQRLSESDS
