# Supplementary material for: A pathogen effector co-opts a host RabGAP protein to remodel pathogen interface and subvert defense-related secretion
Source: Sci Adv. 2024 Oct 4;10(40):eado9516. doi: 10.1126/sciadv.ado9516 (PMC11451530; doi:10.1126/sciadv.ado9516)
Supplement: Supplementary file 2 — Tables S1 to S4 and S7 to S9 [file sciadv.ado9516_tables_s1_to_s4_and_s7_to_s9.zip › ado9516_table_s2.xlsx]

## Sheet: Sheet1
Table S2. List of interactors of TIKI identified in Y2H (predicted TOPGAP is highlighted in yellow)
ULTImate Y2H SCREEN Phytophthora palmivora - TIKI (aa 42-129) vs Nicotiana benthamiana_RP1
Clone Name	Type Seq	Contig(s) Name	Gene Name (Best Match)	GenBank ID (NCBI)	Gene ID (NCBI)	Other ID when available	Global PBS	Additional Gene Notes	Start	Stop	Frame	Sense	UTR Inclusion	% Id 5p/3p	5p Sequence	3p Sequence	Frag theoretical Sequence
NIB_RP1_hgx4333v1_pB27_A-296	5p 3p	88040874	Nicotiana benthamiana - Homolog of LOC102578812 (Solanum tuberosum)	http://www.ncbi.nlm.nih.gov/nuccore/ 568215616	http://www.ncbi.nlm.nih.gov/gene/?term=		N/A	Homolog of LOC102578812 (Solanum tuberosum); [prey2140246 - Nbent - hom. of LOC102578]	-2	477	OOF2	Sense		98.5 / 100.0	GTGCCGCATGATTTCCCTGTCTTTACAGGTTCCGGGTTCACTTTCATCAGCATTGACAACAAGGTATGAAGGACGGCCATCCGTTGTCTTTGGCATGAAGGACCATTTGAGACCAGATGGAAAACCAGCACCACCACGTCCTCGAAGACCAGATTTCTTCATTTCATTCACGATCCAGTCAGAACCCTTGAGGACAAGGTCTTTTGTTCTGTACCAATCACCTCTCTTCATGGCCCCTTTGAGGTAAGGGTCATGCAATCCGTAGAGATTTGTAAAAATACGATCCTCATCTTTAAGGCCACCAAAGTGAGTCTTCTCGGGAGGTGGAGGTGGTGGAGTAGGTTGGGGGGTGCTAGCAGTTGATGCACCCTGAGTGCTAAATAACCTACCATATAAACC…	GTGCCGCATGATTTCCCTGTCTTTACAGGTTCCGGGTTCACTTTCATCAGCATTGACAACAAGGTATGAAGGACGGCCATCCGTTGTCTTTGGCATGAAGGACCATTTGAGACCAGATGGAAAACCAGCACCACCACGTCCTCGAAGACCAGATTTCTTCATTTCATTCACGATCCAGTCAGAACCCTTGAGGACAAGGTCTTTTGTTCTGTACCAATCACCTCTCTTCATGGCCCCTTTGAGGTAAGGGTCATGCAATCCGTAGAGATTTGTAAAAATACGATCCTCATCTTTAAGGCCACCAAAGTGAGTCTTCTCGGGAGGTGGAGGTGGTGGAGTAGGTTGGGGGGTGCTAGCAGTTGATGCAGCCTGAGTGCTAAATAACCTACCATATAGACC…
NIB_RP1_hgx4333v1_pB27_A-356	5p	88040868	Nicotiana benthamiana - Homolog of LOC104090023 (Nicotiana tomentosiformis)	http://www.ncbi.nlm.nih.gov/nuccore/ 697168911	http://www.ncbi.nlm.nih.gov/gene/?term=		N/A	Homolog of LOC104090023 (Nicotiana tomentosiformis); [prey2140242 - Nbent - hom. of LOC104090]	-2	618	OOF2	Sense		100	CAAATGCCAAGTGACAAAGGTCTTGCTGATCAAAAGAATGTCTTCGGAGGCACTGGTAGTTTTGGAGGCATTGGAAGCAATGGCCTGCCTTTTGCAGGACTTGTTAGCGGAGTATGTGGCGACATTGCTGGAATTGGTGGCGGAGTTGGTGCTGGAGCTGGAATTGGTGGACTTGGGGGTGGTTCAATATGTGGACAAGGTGGTGGAATAGGGAATGTTGGAGGTCTTGACTTGTGATTCCATATAAGGGGCAAAGCTCAAGTGCAAGGCTGTCTGAAAAAGATAAGAGTCTCTATACAATAAGAGCAGTGCCTTTCTCGGATATTAGGTCAATCCGTAGACACACTCCTACATTGGGTTGGCAGTATGCTATTATAGTTTTGTTGTCAGGACTAGCAT…
NIB_RP1_hgx4333v1_pB27_A-127	5p 3p	88041002		http://www.ncbi.nlm.nih.gov/nuccore/ 697168911	http://www.ncbi.nlm.nih.gov/gene/?term=		A	Homolog of LOC104090023 (Nicotiana tomentosiformis); [prey2140262 - Nbent - hom. of LOC104090]	-2	1016	OOF2	Sense		98.2 / 97.0	GCCATTCTCCATAGATGCACGAAATAGACCTCCACGATCTTTCCGACGACGCCGATTACGCTGCTTCTATGCATCAAGGTTCGATGAGCATGACTATGAGCAGTAGCAGTAAACCGAGTTCATCCAGGGAACAAGTTGGTGTTGAAATAGTGTATTTGAAAGATAATGTGGCAATACACCCGACTCAACATGCATGGGAGAGGATCAGAGGTCGGCTGAAGCTGATCAAGCAAGGAAGTTCTCTGTTAATGACTTGGATTCCATATAAAGGGCAAAGCTCAAGTGCAAGGCTGTCTGAAAAAGATAAGAGTCTCTATACAATAAGAGCAGTGCCTTTCTCGGATATTAGGTCAATCCGTAGACACACTCCTACATTGGGTTGGCAGTATGCTATTATAG…	GCCACAGCGGTCTGGAAAAGATTAAGAGTTCTCATACAATAAGGAGCAGTGCTCTCGATATAGGTCAATTCGTAGACACATCCTACATGGGTGGCCAGTATGCTATTATAGTTTTGTTGTCAGGACTAGCATTTCCTCCACTTTATTTTTTACAATTGGTGGTCTCAAGGAATTTCTTGCAACGATTAAGCAACATGCCTTTCTTGTGAGGTCTGCTGAAGATGCAAATATATTTCTTGTCAATGACTTCCAAGACCCGCTCCAGAGAACTCTCTCTTCCTTGGAGCTTCCGGGGGCTGTTTCTGTTGCAAACAGTCCAATTTCATCCGTTGCACCCAGTGAATCTTCACCCACTTGGACAAACAGAGAAGCCCCTGATAAGAGCTCCACATATATTCG…
NIB_RP1_hgx4333v1_pB27_A-314	5p 3p	88041002		http://www.ncbi.nlm.nih.gov/nuccore/ 697168911	http://www.ncbi.nlm.nih.gov/gene/?term=		A	Homolog of LOC104090023 (Nicotiana tomentosiformis); [prey2140262 - Nbent - hom. of LOC104090]	-2	1016	OOF2	Sense		97.6 / 98.1	GCCATTCTCCATAGATGCACGAAATAGACCTCCACGATCTTTCCGACGACGCCGATTACGCTGCTTCTATGCATCAAGGTTCGATGAGCATGACTATGAGCAGTAGCAGTAAACCGAGTTCATCCAGGGAACAAGTTGGTGTTGAAATAGTGTATTTGAAAGATAATGTGGCAATACACCCGACTCAACATGCATGGGAGAGGATCAGAGGTCGGCTGAAGCTGATCAAGCAAGGAAGTTCTCTGTTAATGACTTGGATTCCATATAAAGGGCAAAGCTCAAGTGCAAGGCTGTCTGAAAAAGATAAGAGTCTCTATACAATAAGAGCAGTGCCTTTCTCGGATATTAGGTCAATCCGTAGACACACTCCTACATTGGGTTGGCAGTATGCTATTATAG…	AGCTTCAAGTGCAAGGCCGGTCTGAAAAGATAAGAGTCTCTTATACAATAGAGCAGTGCTTCTCGATATTAGGTCAATCCGTAGACACACTCCTACATTGGGTTGGCAGTTATGCTATTATAGTTTGTGTCAGGACTAGCATTTCCTCCACTTTATTTTTACAATGGTGGTCTCAAGGAATTTCTTGCAACGATTAAGCAACATGCCTTTCTTGTGAGGTCTGCTGAAGATGCAAATATATTTCTTGTCAATGACTTCCAAGACCCGCTCCAGAGAACTCTCTCTTCCTTGGAGCTTCCGGGGGCTGTTCTGTTGCAAACAGTCCAATTCATCCGTTGCACCCAGTGAATCTTCACCCACTTGGACAAACAGAGAAGCCCCTGATAAGAGCTCCACATA…
NIB_RP1_hgx4333v1_pB27_A-147	5p 3p	88041002		http://www.ncbi.nlm.nih.gov/nuccore/ 697168911	http://www.ncbi.nlm.nih.gov/gene/?term=		A	Homolog of LOC104090023 (Nicotiana tomentosiformis); [prey2140262 - Nbent - hom. of LOC104090]	-2	1016	OOF2	Sense		98.9 / 97.3	GCCATTCTCCATAGATGCACGAAATAGACCTCCACGATCTTTCCGACGACGCCGATTACGCTGCTTCTATGCATCAAGGTTCGATGAGCATGACTATGAGCAGTAGCAGTAAACCGAGTTCATCCAGGGAACAAGTTGGTGTTGAAATAGTGTATTTGAAAGATAATGTGGCAATACACCCGACTCAACATGCATGGGAGAGGATCAGAGGTCGGCTGAAGCTGATCAAGCAAGGAAGTTCTCTGTTAATGACTTGGATTCCATATAAAGGGCAAAGCTCAAGTGCAAGGCTGTCTGAAAAAGATAAGAGTCTCTATACAATAAGAGCAGTGCCTTTCTCGGATATTAGGTCAATCCGTAGACACACTCCTACATTGGGTTGGCAGTATGCTATTATAG…	GGCACAGGCCTGTTTCTGGAAAAGATTAAGAGTCTTCTATACATAAGAGCAGTGCTTTCTCGATATTAGGTCAATCGTAGACACATCCTACATTGGGTTGCAGTATGCTTATTATAGTTTTGTTGTTCAGACTAGCATTTCCTTCACTTTATTTTTACAATGTGGTCTCAAGGAATTTCTTGCAACGATTAAGCAACATGCCTTTCTTGTGAGGTCTGCTGAAGATTGCAAATATATTTCTTGTCAATGACTTCCAAGACCCGCTCCAGAGAACTCTCTCTTCCTTGGAGCTTCCGGGGGCTGTTTCTGTTGCAAACAGTCCAATTTCATCCGTTGCACCCAGTGAATCTTCACCCACTTGGACAAACAGAGAAGCCCCTGATAAGAGCTCCACATATA…
NIB_RP1_hgx4333v1_pB27_A-111	5p 3p	88041002		http://www.ncbi.nlm.nih.gov/nuccore/ 697168911	http://www.ncbi.nlm.nih.gov/gene/?term=		A	Homolog of LOC104090023 (Nicotiana tomentosiformis); [prey2140262 - Nbent - hom. of LOC104090]	19	1013	OOF1	Sense		98.7 / 94.4	GAAATAGACCTCCACGATCTTTCCGACGACGCCGATTACGCTGCTTCTATGCATCAAGGTTCGATGAGCATGACTATGAGCAGTAGCAGTAAACCGAGTTCATCCAGGGAACAAGTTGGTGTTGAAATAGTGTATTTGAAAGATAATGTGGCAATACACCCGACTCAACATGCATGGGAGAGGATCAGAGGTCGGCTGAAGCTGATCAAGCAAGGAAGTTCTCTGTTAATGACTTGGATTCCATATAAAGGGCAAAGCTCAAGTGCAAGGCTGTCTGAAAAAGATAAGAGTCTCTATACAATAAGAGCAGTGCCTTTCTCGGATATTAGGTCAATCCGTAGACACACTCCTACATTGGGTTGGCAGTATGCTATTATAGTTTTGTTGTCAGGACTAGCA…	TCACAATGCTCAGGGCTTTGAAAAGTATAAGGTCCTTACATATAGACATGTCTTTCGGATATAATGTCCATTCCTGTAGACACACTCCTAATTGGGTTGGGCAGTTACGCTATTATAGTTTGTTGTTCAGGACTAGCATTTCCTTCCACTTATTTTTACATGTGTCTTCAAGGAATTTCTTGCAACGATTAAGCAACATGCCTTTCTTGTGAGGTCTGCTGAAGATGCAAATATATTTCTTGTCAATGACTTCCAAGACCCGCTCCAGAGAACTCTCTCTTCCTTGGAGCTTCCGGGGGCTGTTTCTGTTGCAAACAGTCCAATTTCATCCGTTGCACCCAGTGAATCTTCACCCACTTGGACAAACAGAGAAGCCCCTGATAAGAGCTCCACATATAT…
NIB_RP1_hgx4333v1_pB27_A-298	5p 3p	88041002		http://www.ncbi.nlm.nih.gov/nuccore/ 697168911	http://www.ncbi.nlm.nih.gov/gene/?term=		A	Homolog of LOC104090023 (Nicotiana tomentosiformis); [prey2140262 - Nbent - hom. of LOC104090]	19	1013	OOF1	Sense		96.1 / 93.1	GAAATAGACCTCCACGATCTTTCCGACGACGCCGATTACGCTGCTTCTATGCATCAAGGTTCGATGAGCATGACTATGAGCAGTAGCAGTAAACCGAGTTCATCCAGGGAACAAGTTGGTGTTGAAATAGTGTATTTGAAAGATAATGTGGCAATACACCCGACTCAACATGCATGGGAGAGGATCAGAGGTCGGCTGAAGCTGATCAAGCAAGGAAGTTCTCTGTTAATGACTTGGATTCCATATAAAGGGCAAAGCTCAAGTGCAAGGCTGTCTGAAAAAGATAAGAGTCTCTATACAATAAGAGCAGTGCCTTTCTCGGATATTAGGTCAATCCGTAGACACACTCCTACATTGGGTTGGCAGTATGCTATTATAGTTTTGTTGTCAGGACTAGCA…	GGTCCAAGTGACCTTCCCAAAGCCCCGCGCTCACAGGGGACAACTTCTTTTCTTTCCCTCGGAGCCTTCCGGGGGGGCTGTTTTCCTGTTGGCAAAACCCGTCCCATATTTTCTTCCGTTGCCACCCCAGGGGAATCTTTCACCCGTTTGGACAAACAAGAGAAGCCCCTTGATAAGGAGCTCCACATATTTTCGACAAAATGGCAGTCAAAGACCAAAAACATAATGATCCTCGACATTTTTCTATTCAAGTACTGGAGAAATTTTCTCTTGTCACCAGATTTGCTCGTGAAACAAAATCTCAATTTCTTCGTGAAGCTCATGGTGATGGTTTCATTTCTAATGCAAGGAGGAAGCATGAAAAAAAGCCAAATAATTATTCTTTTGTTGTTGAATCTA…
NIB_RP1_hgx4333v1_pB27_A-264	5p 3p	88041002		http://www.ncbi.nlm.nih.gov/nuccore/ 697168911	http://www.ncbi.nlm.nih.gov/gene/?term=		A	Homolog of LOC104090023 (Nicotiana tomentosiformis); [prey2140262 - Nbent - hom. of LOC104090]	19	1013	OOF1	Sense		97.8 / 97.4	GAAATAGACCTCCACGATCTTTCCGACGACGCCGATTACGCTGCTTCTATGCATCAAGGTTCGATGAGCATGACTATGAGCAGTAGCAGTAAACCGAGTTCATCCAGGGAACAAGTTGGTGTTGAAATAGTGTATTTGAAAGATAATGTGGCAATACACCCGACTCAACATGCATGGGAGAGGATCAGAGGTCGGCTGAAGCTGATCAAGCAAGGAAGTTCTCTGTTAATGACTTGGATTCCATATAAAGGGCAAAGCTCAAGTGCAAGGCTGTCTGAAAAAGATAAGAGTCTCTATACAATAAGAGCAGTGCCTTTCTCGGATATTAGGTCAATCCGTAGACACACTCCTACATTGGGTTGGCAGTATGCTATTATAGTTTTGTTGTCAGGACTAGCA…	CCAAAGCTCCAAGTGCAAAGGCGTCTGAAAAAAGATAAGAGTCTCTATACCAATAGAGCAGTGCTTTCTCGATATTAGGTCATCCGTAGACACACTCTACATTGGTTGCAGTATGCTATTATAGTTTGTGTCAGGACTAGCATTTCCTCACTTTATTTTTACAATGGTGGTCTCAAGGAATTTCTTGCAACGATTAAGCAACATGCCTTTCTTGTGAGGTCTGCTGAAGATGCAAATATATTTCTTGTCAATGACTTCCAAGACCCGCTCCAGAGAACTCTCTCTTCCTTGGAGCTTCCGGGGGCTGTTTCTGTTGCAAACAGTCCAATTTCATCCGTTGCACCCAGTGAATCTTCACCCACTTGGACAAACAGAGAAGCCCCTGATAAGAGCTCCACA…
NIB_RP1_hgx4333v1_pB27_A-261	5p 3p	88041002		http://www.ncbi.nlm.nih.gov/nuccore/ 697168911	http://www.ncbi.nlm.nih.gov/gene/?term=		A	Homolog of LOC104090023 (Nicotiana tomentosiformis); [prey2140262 - Nbent - hom. of LOC104090]	19	1013	OOF1	Sense		99.4 / 99.2	GAAATAGACCTCCACGATCTTTCCGACGACGCCGATTACGCTGCTTCTATGCATCAAGGTTCGATGAGCATGACTATGAGCAGTAGCAGTAAACCGAGTTCATCCAGGGAACAAGTTGGTGTTGAAATAGTGTATTTGAAAGATAATGTGGCAATACACCCGACTCAACATGCATGGGAGAGGATCAGAGGTCGGCTGAAGCTGATCAAGCAAGGAAGTTCTCTGTTAATGACTTGGATTCCATATAAAGGGCAAAGCTCAAGTGCAAGGCTGTCTGAAAAAGATAAGAGTCTCTATACAATAAGAGCAGTGCCTTTCTCGGATATTAGGTCAATCCGTAGACACACTCCTACATTGGGTTGGCAGTATGCTATTATAGTTTTGTTGTCAGGACTAGCA…	CAAAGGCTCAAGTGCAAGGCTGTTCTGAAAAAGATAAGAGTCTCTATACAATAAGAGCAGTGCTTTCTCGGATATTAAGGTCAATCGTAGACACACTCTACATTGGGTTGGCAGTATGCTATTATAGTTTTGTTGTCAGGACTAGCATTTCCTCCACTTTATTTTTACAATGGTGGTCTCAAGGAATTTCTTGCAACGATTAAGCAACATGCCTTTCTTGTGAGGTCTGCTGAAGATGCAAATATATTTCTTGTCAATGACTTCCAAGACCCGCTCCAGAGAACTCTCTCTTCCTTGGAGCTTCCGGGGGCTGTTTCTGTTGCAAACAGTCCAATTTCATCCGTTGCACCCAGTGAATCTTCACCCACTTGGACAAACAGAGAAGCCCCTGATAAGAGC…
NIB_RP1_hgx4333v1_pB27_A-199	5p 3p	88041002		http://www.ncbi.nlm.nih.gov/nuccore/ 697168911	http://www.ncbi.nlm.nih.gov/gene/?term=		A	Homolog of LOC104090023 (Nicotiana tomentosiformis); [prey2140262 - Nbent - hom. of LOC104090]	19	1013	OOF1	Sense		99.1 / 98.7	GAAATAGACCTCCACGATCTTTCCGACGACGCCGATTACGCTGCTTCTATGCATCAAGGTTCGATGAGCATGACTATGAGCAGTAGCAGTAAACCGAGTTCATCCAGGGAACAAGTTGGTGTTGAAATAGTGTATTTGAAAGATAATGTGGCAATACACCCGACTCAACATGCATGGGAGAGGATCAGAGGTCGGCTGAAGCTGATCAAGCAAGGAAGTTCTCTGTTAATGACTTGGATTCCATATAAAGGGCAAAGCTCAAGTGCAAGGCTGTCTGAAAAAGATAAGAGTCTCTATACAATAAGAGCAGTGCCTTTCTCGGATATTAGGTCAATCCGTAGACACACTCCTACATTGGGTTGGCAGTATGCTATTATAGTTTTGTTGTCAGGACTAGCA…	CAGTCACGGGCCAAAGCTCCAAGTGGCAAGGCTGTTCTGAAAAAAGATAAGAGTCTCTATACATAGAGCAGTGCTTTCTCGGATATTAGGTCAATCCGTAGACACACTCCTACATTGGGTTGGCAGTATGCTATTATAGTTTTGTGTCAGGACTAGCATTTCCTCCACTTTATTTTTACAATGGTGGTCTCAAGGAATTTCTTGCAACGATTAAGCAACATGCCTTTCTTGTGAGGTCTGCTGAAGATGCAAATATATTTCTTGTCAATGACTTCCAAGACCCGCTCCAGAGAACTCTCTCTTCCTTGGAGCTTCCGGGGGCTGTTTCTGTTGCAAACAGTCCAATTTCATCCGTTGCACCCAGTGAATCTTCACCCACTTGGACAAACAGAGAAGCCC…
NIB_RP1_hgx4333v1_pB27_A-318	5p 3p	88041002		http://www.ncbi.nlm.nih.gov/nuccore/ 697168911	http://www.ncbi.nlm.nih.gov/gene/?term=		A	Homolog of LOC104090023 (Nicotiana tomentosiformis); [prey2140262 - Nbent - hom. of LOC104090]	19	1013	OOF1	Sense		98.2 / 95.5	GAAATAGACCTCCACGATCTTTCCGACGACGCCGATTACGCTGCTTCTATGCATCAAGGTTCGATGAGCATGACTATGAGCAGTAGCAGTAAACCGAGTTCATCCAGGGAACAAGTTGGTGTTGAAATAGTGTATTTGAAAGATAATGTGGCAATACACCCGACTCAACATGCATGGGAGAGGATCAGAGGTCGGCTGAAGCTGATCAAGCAAGGAAGTTCTCTGTTAATGACTTGGATTCCATATAAAGGGCAAAGCTCAAGTGCAAGGCTGTCTGAAAAAGATAAGAGTCTCTATACAATAAGAGCAGTGCCTTTCTCGGATATTAGGTCAATCCGTAGACACACTCCTACATTGGGTTGGCAGTATGCTATTATAGTTTTGTTGTCAGGACTAGCA…	CTCACGGTGGCAAGTCTCGTTCCGTAAAAAGATAAGAGTCTTCTTATACCATAAGAGCCAGGTCTTTCTCGATATAGTCAATTCGTAGACACATCCTACATTGGTTGCAGTACGCTATTATAGTTTGTTGTCAGGACTAGCATTCCTCCCACTTTATTTTACAATGGTGGTCTCAAGGGAATTTCTTGCAAACGATTCAAGCAACATGCCTTTCCTTGTGAGGTCTGCTGAAGATGCAAATATATTTCTTGTCAATGACTTCCAAGACCCGCTCCAGAGAACTCTCTCTTCCTTGGAGCTTCCGGGGGCTGTTTCTGTTGCAAACAGTCCAATTTCATCCGTTGCACCCAGTGAATCTTCACCCACTTGGACAAACAGAGAAGCCCCTGATAAGAGCTC…
NIB_RP1_hgx4333v1_pB27_A-181	5p 3p	88041002 / 88041019		http://www.ncbi.nlm.nih.gov/nuccore/ 697168911	http://www.ncbi.nlm.nih.gov/gene/?term=		A	Homolog of LOC104090023 (Nicotiana tomentosiformis); [prey2140262 - Nbent - hom. of LOC104090]	20	637	OOF2	Sense		99.6 / 98.7	AAATAGACCTCCACGATCTTTCCGACGACGCCGATTACGCTGCTTCTATGCATCAAGGTTCGATGAGCATGACTATGAGCAGTAGCAGTAAACCGAGTTCATCCAGGGAACAAGTTGGTGTTGAAATAGTGTATTTGAAAGATAATGTGGCAATACACCCGACTCAACATGCATGGGAGAGGATCAGAGGTCGGCTGAAGCTGATCAAGCAAGGAAGTTCTCTGTTAATGACTTGGATTCCATATAAAGGGCAAAGCTCAAGTGCAAGGCTGTCTGAAAAAGATAAGAGTCTCTATACAATAAGAGCAGTGCCTTTCTCGGATATTAGGTCAATCCGTAGACACACTCCTACATTGGGTTGGCAGTATGCTATTATAGTTTTGTTGTCAGGACTAGCAT…	AAATAAGACCTCACGATCTTCGACGACGCCGATACGCTGCTCTATGCATCAAGGTTCGATGAGCATGACTATGAGCAGTAGCAGTAAACCCGAGTTCATCCAGGGAACAAGTTGGTGTTGAAATAGTGTATTTGAAAGATAATGTGGCAATACACCCGACTCAACATGCATGGGAGAGGATCAGAGGTCGGCTGAAGCTGATCAAGCAAGGAAGTTCTCTGTTAATGACTTGGATTCCATATAAAGGGCAAAGCTCAAGTGCAAGGCTGTCTGAAAAAGATAAGAGTCTCTATACAATAAGAGCAGTGCCTTTCTCGGATATTAGGTCAATCCGTAGACACACTCCTACATTGGGTTGGCAGTATGCTATTATAGTTTTGTTGTCAGGACTAGCATTTC…
NIB_RP1_hgx4333v1_pB27_A-124	5p 3p	88041002 / 88041019		http://www.ncbi.nlm.nih.gov/nuccore/ 697168911	http://www.ncbi.nlm.nih.gov/gene/?term=		A	Homolog of LOC104090023 (Nicotiana tomentosiformis); [prey2140262 - Nbent - hom. of LOC104090]	20	637	OOF2	Sense		99.6 / 97.9	AAATAGACCTCCACGATCTTTCCGACGACGCCGATTACGCTGCTTCTATGCATCAAGGTTCGATGAGCATGACTATGAGCAGTAGCAGTAAACCGAGTTCATCCAGGGAACAAGTTGGTGTTGAAATAGTGTATTTGAAAGATAATGTGGCAATACACCCGACTCAACATGCATGGGAGAGGATCAGAGGTCGGCTGAAGCTGATCAAGCAAGGAAGTTCTCTGTTAATGACTTGGATTCCATATAAAGGGCAAAGCTCAAGTGCAAGGCTGTCTGAAAAAGATAAGAGTCTCTATACAATAAGAGCAGTGCCTTTCTCGGATATTAGGTCAATCCGTAGACACACTCCTACATTGGGTTGGCAGTATGCTATTATAGTTTTGTTGTCAGGACTAGCAT…	ACATGATGAGTTATAAACATCTTTCGATATGAGTACCACCAACTAAAGGATCTGAACTAGCATGGCGCAGGCCAGAAAATAGACTCCAGGATCTTTCGGACGACGCCGATACGCTGCTTCTATGCATCAGTTCGATGAGCATGACTATGAGCAGTAGCAGTAAACCGAGTTCATCCCAGGGAACAAGTTGGTGTTGAATAGTGTATTTGAAAGATAATGTGGCAATACACCGACTCAACATGCATGGGAGAGGATCAGAGGTCGGCTGAAGCTGATCAAGCAAGGAAGTTCTCTGTTAATGACTTGGATTCCATATAAAGGGCAAAGCTCAAGTGCAAGGCTGTCTGAAAAAGATAAGAGTCTCTATACAATAAGAGCAGTGCCTTTCTCGGATATTAG…
NIB_RP1_hgx4333v1_pB27_A-378	5p 3p	88041002		http://www.ncbi.nlm.nih.gov/nuccore/ 697168911	http://www.ncbi.nlm.nih.gov/gene/?term=		A	Homolog of LOC104090023 (Nicotiana tomentosiformis); [prey2140262 - Nbent - hom. of LOC104090]	81	605	IF	Sense		97.7 / 97.7	GACGAGCATGACTACGAGCAGTAGCAGTAAACCGAGTTCACCCAGTGAACAAGTTGGTGTTGAAATAGTGTATTTGAAAGATAATGTGGCAATACACCCTACTCAACATGCATGGGAGAGGATCAGAGGTCGGCTGAAGCTGATCAAGCAAGGAAGTTCTCTGTTAATGACTTGGATTCCATATAAAGGGCAAAGCTCAAGTGCTAGGCTGTCTGAAAAAGATAAGAGTCTCTATAAAATAAGAGCAGTACCTTTCTCGGATATTAGGTCAATCCGTAGACACACTCCTACATTGGGTTGGCAGTATGCTATTATAGTTTTGTTGTCAGGACTAGCATTTCCTCCACTTTATTTTTACAATGGTGGTCTCAAGGAATTTCTTGCAACGATTAAGCAACA…	GACGAGCATGACTACGAGCAGTAGCAGTAAACCGAGTTCACCCAGTGAACAAGTTGGTGTTGAAATAGTGTATTTGAAAGATAATGTGGCAATACACCCTACTCAACATGCATGGGAGAGGATCAGAGGTCGGCTGAAGCTGATCAAGCAAGGAAGTTCTCTGTTAATGACTTGGATTCCATATAAAGGGCAAAGCTCAAGTGCTAGGCTGTCTGAAAAAGATAAGAGTCTCTATAAAATAAGAGCAGTACCTTTCTCGGATATTAGGTCAATCCGTAGACACACTCCTACATTGGGTTGGCAGTATGCTATTATAGTTTTGTTGTCAGGACTAGCATTTCCTCCACTTTATTTTTACAATGGTGGTCTCAAGGAATTTCTTGCAACGATTAAGCAACA…
NIB_RP1_hgx4333v1_pB27_A-54	5p 3p	88041002		http://www.ncbi.nlm.nih.gov/nuccore/ 697168911	http://www.ncbi.nlm.nih.gov/gene/?term=		A	Homolog of LOC104090023 (Nicotiana tomentosiformis); [prey2140262 - Nbent - hom. of LOC104090]	92	1036	OOF2	Sense		97.2 / 96.5	CTATGAGCAGTAGCAGTAAACCGAGTTCATCCAGGGAACAAGTTGGTGTTGAAATAGTGTATTTGAAAGATAATGTGGCAATACACCCGACTCAACATGCATGGGAGAGGATCAGAGGTCGGCTGAAGCTGATCAAGCAAGGAAGTTCTCTGTTAATGACTTGGATTCCATATAAAGGGCAAAGCTCAAGTGCAAGGCTGTCTGAAAAAGATAAGAGTCTCTATACAATAAGAGCAGTGCCTTTCTCGGATATTAGGTCAATCCGTAGACACACTCCTACATTGGGTTGGCAGTATGCTATTATAGTTTTGTTGTCAGGACTAGCATTTCCTCCACTTTATTTTTACAATGGTGGTCTCAAGGAATTTCTTGCAACGATTAAGCAACATGCCTTTCTTG…	CGTCGGAAAAGATAAGAGTCTCTATACATTAAGAGCAGTGCTGCTGATATAGTTCATCCGTAGACAACATCCTACATGGTGCCAGTATGCTATATAGTTTTGTTGTCAGGACTAGCATTCCTCCACTTTATTTTTACAATGGTGGTCTCAAGGGAATTTCTGCAACGATTAAGCAACATGCCTTTCTTGTGAGGTCTGCTGAAGATGCAAATATATTTCTTGTCAATGACTTCCCAAGACCCGCTCCAGAGAACTCTCTCTTCCTTGGAGCTTCCGGGGGCTGTTTCTGTTGCAAACAGTCCAATTTCATCCGTTGCACCCAGTGAATCTTCACCCACTTGGACAAACAGAGAAGCCCCTGATAAGAGCTCCACATATATTCGACAAAATGGCAGTCAA…
NIB_RP1_hgx4333v1_pB27_A-10	5p 3p	88041002		http://www.ncbi.nlm.nih.gov/nuccore/ 697168911	http://www.ncbi.nlm.nih.gov/gene/?term=		A	Homolog of LOC104090023 (Nicotiana tomentosiformis); [prey2140262 - Nbent - hom. of LOC104090]	92	1036	OOF2	Sense		97.6 / 96.2	CTATGAGCAGTAGCAGTAAACCGAGTTCATCCAGGGAACAAGTTGGTGTTGAAATAGTGTATTTGAAAGATAATGTGGCAATACACCCGACTCAACATGCATGGGAGAGGATCAGAGGTCGGCTGAAGCTGATCAAGCAAGGAAGTTCTCTGTTAATGACTTGGATTCCATATAAAGGGCAAAGCTCAAGTGCAAGGCTGTCTGAAAAAGATAAGAGTCTCTATACAATAAGAGCAGTGCCTTTCTCGGATATTAGGTCAATCCGTAGACACACTCCTACATTGGGTTGGCAGTATGCTATTATAGTTTTGTTGTCAGGACTAGCATTTCCTCCACTTTATTTTTACAATGGTGGTCTCAAGGAATTTCTTGCAACGATTAAGCAACATGCCTTTCTTG…	GGCTGGTTCTGAAAAAAGATAAGAAGTCTCTATACAATAGAGCAGTGCTTCTGATATAGTCATCGTAGACACATCTACATGGTGGCAGTATGCTATATAGTTTGTGTCAGGACTAGCATTTCCTCACTTTATTTTTACAATGGTGGTCTCAAGGGAATTTCTTGCAACGATTAAGCAACATGCCTTTCTTGTGAGGTCTGCTGAAGATGCAAATATATTTCTTGTCAATGACTTCCAAGACCCGCTCCAGAGAACTCTCTCTTCCTTGGAGCTTCCGGGGGCTGTTTCTGTTGCAAACAGTCCAATTTCATCCGTTGCACCCAGTGAATCTTCACCCACTTGGACAAACAGAGAAGCCCCTGATAAGAGCTCCACATATATTCGACAAAATGGCAGTCA…
NIB_RP1_hgx4333v1_pB27_A-333	5p	88041002		http://www.ncbi.nlm.nih.gov/nuccore/ 697168911	http://www.ncbi.nlm.nih.gov/gene/?term=		A	Homolog of LOC104090023 (Nicotiana tomentosiformis); [prey2140262 - Nbent - hom. of LOC104090]	92	No Data	OOF2	Sense		94.8	CTATGAGCAGTAGCAGTAAACCGAGTTCATCCAGGGAACAAGTTGGTGTTGAAATAGTGTATTTGAAAGATAATGTGGCAATACACCCGACTCAACATGCATGGGAGAGGATCAGAGGTCGGCTGAAGCTGATCAAGCAAGGAAGTTCTCTGTTAATGACTTGGATTCCATATAAAGGGCAAAGCTCAAGTGCAAGGCTGTCTGAAAAAGATAAGAGTCTCTATACAATAAGAGCAGTGCCTTTCTCGGATATTAGGTCAATCCGTAGACACACTCCTACATTGGGTTGGCAGTATGCTATTATAGTTTTGTTGTCAGGACTAGCATTTCCTCCACTTTATTTTTACAATGGTGGTCTCAAGGAATTTCTTGCAACGATTAAGCAACATGCCTTTCTTG…
NIB_RP1_hgx4333v1_pB27_A-29	5p 3p	88041019 / 88041002		http://www.ncbi.nlm.nih.gov/nuccore/ 697168911	http://www.ncbi.nlm.nih.gov/gene/?term=		N/A	Homolog of LOC104090023 (Nicotiana tomentosiformis); [prey2140263 - Nbent - hom. of LOC104090]	-2	469	OOF2	Sense		99.4 / 99.8	AAATAGACCTCCACGATCTTTCCGACGACGCCGATTACGCTGCTTCTATGCATCAAGGTTCGATGAGCATGACTATGAGCAGTAGCAGTAAACCGAGTTCATCCAGGGAACAAGTTGGTGTTGAAATAGTGTATTTGAAAGATAATGTGGCAATACACCCGACTCAACATGCATGGGAGAGGATCAGAGGTCGGCTGAAGCTGATCAAGCAAGGAAGTTCTCTGTTAATGACTTGGATTCCATATAAAGGGCAAAGCTCAAGTGCAAGGCTGTCTGAAAAAGATAAGAGTCTCTATACAATAAAGAGCAGTGCCTTTCTCGGATATTAGGTCAATCCGTAGACACACTCCTACATTGGGTTGGCAGTATGCTATTATAGTTTTGTTGTCAGGACTAGCA…	AAATAGACCTCCACGATCTTCCGACGACGCCGATTACGCTGCTTCTATGCATCAAGGTTCGATGAGCATGACTATGAGCAGTAGCAGTAAACCGAGTTCATCCAGGGAACAAGTTGGTGTTGAAATAGTGTATTTGAAAGATAATGTGGCAATACACCCGACTCAACATGCATGGGAGAGGATCAGAGGTCGGCTGAAGCTGATCAAGCAAGGAAGTTCTCTGTTAATGACTTGGATTCCATATAAAGGGCAAAGCTCAAGTGCAAGGCTGTCTGAAAAAGATAAGAGTCTCTATACAATAAGAGCAGTGCCTTTCTCGGATATTAGGTCAATCCGTAGACACACTCCTACATTGGGTTGGCAGTATGCTATTATAGTTTTGTTGTCAGGACTAGCATT…
NIB_RP1_hgx4333v1_pB27_A-364	5p 3p	88041019		http://www.ncbi.nlm.nih.gov/nuccore/ 697168911	http://www.ncbi.nlm.nih.gov/gene/?term=		N/A	Homolog of LOC104090023 (Nicotiana tomentosiformis); [prey2140263 - Nbent - hom. of LOC104090]	-2	616	OOF2	Sense		99.8 / 98.9	AAATAGACCTCCACGATCTTTCCGACGACGCCGATTACGCTGCTTCTATGCATCAAGGTTCGATGAGCATGACTATGAGCAGTAGCAGTAAACCGAGTTCATCCAGGGAACAAGTTGGTGTTGAAATAGTGTATTTGAAAGATAATGTGGCAATACACCCGACTCAACATGCATGGGAGAGGATCAGAGGTCGGCTGAAGCTGATCAAGCAAGGAAGTTCTCTGTTAATGACTTGGATTCCATATAAAGGGCAAAGCTCAAGTGCAAGGCTGTCTGAAAAAGATAAGAGTCTCTATACAATAAGAGCAGTGCCTTTCTCGGATATTAGGTCAATCCGTAGACACACTCCTACATTGGGTTGGCAGTATGCTATTATAGTTTTGTTGTCAGGACTAGCAT…	GCCACTTACCAATTGATGAAGTTAATAACATCTTTCGATGATGAGATACCCACGACTAAAAAGAGATCCTAGACTAGCATGCGGCAGGGCCAGAAAAAATAGACTCACGATCTTTCGACGACGCCGATACGCTGCTTCTATGCATCAGGTTCGATGAGCATGACTATGAGCAGTAGCAGTAAACCCGAGTTCATCCAGGGAACAAGTTGGTGTTGAAATAGTGTATTTGAAAGATAATGTGGCAATACACCCGACTCAACATGCATGGGAGAGGATCAGAGGTCGGCTGAAGCTGATCAAGCAAGGAAGTTCTCTGTTAATGACTTGGATTCCATATAAAGGGCAAAGCTCAAGTGCAAGGCTGTCTGAAAAAGATAAGAGTCTCTATACAATAAGAGC…
NIB_RP1_hgx4333v1_pB27_A-337	5p 3p	88041019		http://www.ncbi.nlm.nih.gov/nuccore/ 697168911	http://www.ncbi.nlm.nih.gov/gene/?term=		N/A	Homolog of LOC104090023 (Nicotiana tomentosiformis); [prey2140263 - Nbent - hom. of LOC104090]	-2	616	OOF2	Sense		100.0 / 99.5	AAATAGACCTCCACGATCTTTCCGACGACGCCGATTACGCTGCTTCTATGCATCAAGGTTCGATGAGCATGACTATGAGCAGTAGCAGTAAACCGAGTTCATCCAGGGAACAAGTTGGTGTTGAAATAGTGTATTTGAAAGATAATGTGGCAATACACCCGACTCAACATGCATGGGAGAGGATCAGAGGTCGGCTGAAGCTGATCAAGCAAGGAAGTTCTCTGTTAATGACTTGGATTCCATATAAAGGGCAAAGCTCAAGTGCAAGGCTGTCTGAAAAAGATAAGAGTCTCTATACAATAAGAGCAGTGCCTTTCTCGGATATTAGGTCAATCCGTAGACACACTCCTACATTGGGTTGGCAGTATGCTATTATAGTTTTGTTGTCAGGACTAGCAT…	AAATAGACTCCACGATCTTTCGACGACGCCGATTACGCTGCTTCTATGCATCAAGGTTCGATGAGCATGACTATGAGCAGTAGCAGTAAACCGAGTTCATCCCAGGGAACAAGTTGGTGTTGAAATAGTGTATTTGAAAGATAATGTGGCAATACACCCGACTCAACATGCATGGGAGAGGATCAGAGGTCGGCTGAAGCTGATCAAGCAAGGAAGTTCTCTGTTAATGACTTGGATTCCATATAAAGGGCAAAGCTCAAGTGCAAGGCTGTCTGAAAAAGATAAGAGTCTCTATACAATAAGAGCAGTGCCTTTCTCGGATATTAGGTCAATCCGTAGACACACTCCTACATTGGGTTGGCAGTATGCTATTATAGTTTTGTTGTCAGGACTAGCATT…
NIB_RP1_hgx4333v1_pB27_A-375	5p 3p	88041019		http://www.ncbi.nlm.nih.gov/nuccore/ 697168911	http://www.ncbi.nlm.nih.gov/gene/?term=		N/A	Homolog of LOC104090023 (Nicotiana tomentosiformis); [prey2140263 - Nbent - hom. of LOC104090]	-2	616	OOF2	Sense		99.8 / 99.7	AAATAGACCTCCACGATCTTTCCGACGACGCCGATTACGCTGCTTCTATGCATCAAGGTTCGATGAGCATGACTATGAGCAGTAGCAGTAAACCGAGTTCATCCAGGGAACAAGTTGGTGTTGAAATAGTGTATTTGAAAGATAATGTGGCAATACACCCGACTCAACATGCATGGGAGAGGATCAGAGGTCGGCTGAAGCTGATCAAGCAAGGAAGTTCTCTGTTAATGACTTGGATTCCATATAAAGGGCAAAGCTCAAGTGCAAGGCTGTCTGAAAAAGATAAGAGTCTCTATACAATAAGAGCAGTGCCTTTCTCGGATATTAGGTCAATCCGTAGACACACTCCTACATTGGGTTGGCAGTATGCTATTATAGTTTTGTTGTCAGGACTAGCAT…	GATGTTTAATAGCACTACAATGATGAGGTATATAACCAATCTATCCGATGATGAGATACCCAACCAAACCAAAAAAAAGAGATCCTAGACTAGCATTGCGCAGGGGCACGAAAAATAGACCTCACGATCTTTCCGACGACGCCGATACGCTGCTTCTATGCATCAAGGTTCGATGAGCATGACTATGAGCAGTAGCAGTAAACCGAGTTCATCCAGGGAACAAGTTGGTGTTGAAATAGTGTATTTGAAAGATAATGTGGCAATACACCCGACTCAACATGCATGGGAGAGGATCAGAGGTCGGCTGAAGCTGATCAAGCAAGGAAGTTCTCTGTTAATGACTTGGATTCCATATAAAGGGCAAAGCTCAAGTGCAAGGCTGTCTGAAAAAGATAAGAG…
NIB_RP1_hgx4333v1_pB27_A-365	5p 3p	88041019		http://www.ncbi.nlm.nih.gov/nuccore/ 697168911	http://www.ncbi.nlm.nih.gov/gene/?term=		N/A	Homolog of LOC104090023 (Nicotiana tomentosiformis); [prey2140263 - Nbent - hom. of LOC104090]	-2	616	OOF2	Sense		100.0 / 99.8	AAATAGACCTCCACGATCTTTCCGACGACGCCGATTACGCTGCTTCTATGCATCAAGGTTCGATGAGCATGACTATGAGCAGTAGCAGTAAACCGAGTTCATCCAGGGAACAAGTTGGTGTTGAAATAGTGTATTTGAAAGATAATGTGGCAATACACCCGACTCAACATGCATGGGAGAGGATCAGAGGTCGGCTGAAGCTGATCAAGCAAGGAAGTTCTCTGTTAATGACTTGGATTCCATATAAAGGGCAAAGCTCAAGTGCAAGGCTGTCTGAAAAAGATAAGAGTCTCTATACAATAAGAGCAGTGCCTTTCTCGGATATTAGGTCAATCCGTAGACACACTCCTACATTGGGTTGGCAGTATGCTATTATAGTTTTGTTGTCAGGACTAGCAT…	ACGCAGATGTTTATTAGCCACTACCATTGGATTGATGTATATACATTCTATTCGATGATGGAGGATACCCCACCAAACCCCAAAAAAAAAGAGATCCTAGACTAGCCATGGCCGCAGGGGGCCACGAAAAATAGACCTCCACGATCTTCCGACGACGCCGATTACGCTGCTTCTATGCATCAAGGTTCGATGAGCATGACTATGAGCAGTAGCAGTAAACCGAGTTCATCCAGGGAACAAGTTGGTGTTGAAATAGTGTATTTGAAAGATAATGTGGCAATACACCCGACTCAACATGCATGGGAGAGGATCAGAGGTCGGCTGAAGCTGATCAAGCAAGGAAGTTCTCTGTTAATGACTTGGATTCCATATAAAGGGCAAAGCTCAAGTGCAAGGCTG…
NIB_RP1_hgx4333v1_pB27_A-71	5p 3p	88041019		http://www.ncbi.nlm.nih.gov/nuccore/ 697168911	http://www.ncbi.nlm.nih.gov/gene/?term=		N/A	Homolog of LOC104090023 (Nicotiana tomentosiformis); [prey2140263 - Nbent - hom. of LOC104090]	-2	616	OOF2	Sense		100.0 / 99.2	AAATAGACCTCCACGATCTTTCCGACGACGCCGATTACGCTGCTTCTATGCATCAAGGTTCGATGAGCATGACTATGAGCAGTAGCAGTAAACCGAGTTCATCCAGGGAACAAGTTGGTGTTGAAATAGTGTATTTGAAAGATAATGTGGCAATACACCCGACTCAACATGCATGGGAGAGGATCAGAGGTCGGCTGAAGCTGATCAAGCAAGGAAGTTCTCTGTTAATGACTTGGATTCCATATAAAGGGCAAAGCTCAAGTGCAAGGCTGTCTGAAAAAGATAAGAGTCTCTATACAATAAGAGCAGTGCCTTTCTCGGATATTAGGTCAATCCGTAGACACACTCCTACATTGGGTTGGCAGTATGCTATTATAGTTTTGTTGTCAGGACTAGCAT…	AAATAGACCTCACGATCTTCGACGACGCCGATACGCTGCTTCTATGCATCAAGGTTTCGATGAGCATGACTATGAGCAGTAGCAGTAAACCGAGTTCATCCAGGGAACAAGTTGGTGTTGAAATAGTGTATTTGAAAGATAATGTGGCAATACACCCGACTCAACATGCATGGGAGAGGATCAGAGGTCGGCTGAAGCTGATCAAGCAAGGAAGTTCTCTGTTAATGACTTGGATTCCATATAAAGGGCAAAGCTCAAGTGCAAGGCTGTCTGAAAAAGATAAGAGTCTCTATACAATAAGAGCAGTGCCTTTCTCGGATATTAGGTCAATCCGTAGACACACTCCTACATTGGGTTGGCAGTATGCTATTATAGTTTTGTTGTCAGGACTAGCATTTC…
NIB_RP1_hgx4333v1_pB27_A-91	5p 3p	88041019		http://www.ncbi.nlm.nih.gov/nuccore/ 697168911	http://www.ncbi.nlm.nih.gov/gene/?term=		N/A	Homolog of LOC104090023 (Nicotiana tomentosiformis); [prey2140263 - Nbent - hom. of LOC104090]	-2	616	OOF2	Sense		99.8 / 99.5	AAATAGACCTCCACGATCTTTCCGACGACGCCGATTACGCTGCTTCTATGCATCAAGGTTCGATGAGCATGACTATGAGCAGTAGCAGTAAACCGAGTTCATCCAGGGAACAAGTTGGTGTTGAAATAGTGTATTTGAAAGATAATGTGGCAATACACCCGACTCAACATGCATGGGAGAGGATCAGAGGTCGGCTGAAGCTGATCAAGCAAGGAAGTTCTCTGTTAATGACTTGGATTCCATATAAAGGGCAAAGCTCAAGTGCAAGGCTGTCTGAAAAAGATAAGAGTCTCTATACAATAAGAGCAGTGCCTTTCTCGGATATTAGGTCAATCCGTAGACACACTCCTACATTGGGTTGGCAGTATGCTATTATAGTTTTGTTGTCAGGACTAGCAT…	CAGCAGATGTTTAATGCACTACATTGGATGAGGTATATAACATCTATTCGATGATGGAGGATACCCACCAAACCAAAAAAAAAGAGATCCTAGACTAGCCATGGCCGCAGGGGCACGAAAAATAGACCTCACGATCTTTCGACGACGCCGATACGCTGCTTCTATGCATCAAGGTTCGATGAGCATGACTATGAGCAGTAGCAGTAAACCGAGTTCATCCAGGGAACAAGTTGGTGTTGAAATAGTGTATTTGAAAGATAATGTGGCAATACACCCGACTCAACATGCATGGGAGAGGATCAGAGGTCGGCTGAAGCTGATCAAGCAAGGAAGTTCTCTGTTAATGACTTGGATTCCATATAAAGGGCAAAGCTCAAGTGCAAGGCTGTCTGAAAAAGA…
NIB_RP1_hgx4333v1_pB27_A-121	5p 3p	88041019		http://www.ncbi.nlm.nih.gov/nuccore/ 697168911	http://www.ncbi.nlm.nih.gov/gene/?term=		N/A	Homolog of LOC104090023 (Nicotiana tomentosiformis); [prey2140263 - Nbent - hom. of LOC104090]	-2	616	OOF2	Sense		100.0 / 99.7	AAATAGACCTCCACGATCTTTCCGACGACGCCGATTACGCTGCTTCTATGCATCAAGGTTCGATGAGCATGACTATGAGCAGTAGCAGTAAACCGAGTTCATCCAGGGAACAAGTTGGTGTTGAAATAGTGTATTTGAAAGATAATGTGGCAATACACCCGACTCAACATGCATGGGAGAGGATCAGAGGTCGGCTGAAGCTGATCAAGCAAGGAAGTTCTCTGTTAATGACTTGGATTCCATATAAAGGGCAAAGCTCAAGTGCAAGGCTGTCTGAAAAAGATAAGAGTCTCTATACAATAAGAGCAGTGCCTTTCTCGGATATTAGGTCAATCCGTAGACACACTCCTACATTGGGTTGGCAGTATGCTATTATAGTTTTGTTGTCAGGACTAGCAT…	ATAAGACGATGTTATACCACTACAATGAATGAAGGTATATACCAATCTATCCGATGATGGAGGATACCCAACCAACCAAAAAAAGAGATCTAGACTAGCCATGGCGCAGGGGCACGAAAAATAGACCTCACGATCTTTCCGACGACGCCGATACGCTGCTTCTATGCATCAAGGTTCGATGAGCATGACTATGAGCAGTAGCAGTAAACCGAGTTCATCCAGGGAACAAGTTGGTGTTGAAATAGTGTATTTGAAAGATAATGTGGCAATACACCCGACTCAACATGCATGGGAGAGGATCAGAGGTCGGCTGAAGCTGATCAAGCAAGGAAGTTCTCTGTTAATGACTTGGATTCCATATAAAGGGCAAAGCTCAAGTGCAAGGCTGTCTGAAAAAGA…
NIB_RP1_hgx4333v1_pB27_A-138	5p 3p	88041019		http://www.ncbi.nlm.nih.gov/nuccore/ 697168911	http://www.ncbi.nlm.nih.gov/gene/?term=		N/A	Homolog of LOC104090023 (Nicotiana tomentosiformis); [prey2140263 - Nbent - hom. of LOC104090]	-2	616	OOF2	Sense		100.0 / 99.8	AAATAGACCTCCACGATCTTTCCGACGACGCCGATTACGCTGCTTCTATGCATCAAGGTTCGATGAGCATGACTATGAGCAGTAGCAGTAAACCGAGTTCATCCAGGGAACAAGTTGGTGTTGAAATAGTGTATTTGAAAGATAATGTGGCAATACACCCGACTCAACATGCATGGGAGAGGATCAGAGGTCGGCTGAAGCTGATCAAGCAAGGAAGTTCTCTGTTAATGACTTGGATTCCATATAAAGGGCAAAGCTCAAGTGCAAGGCTGTCTGAAAAAGATAAGAGTCTCTATACAATAAGAGCAGTGCCTTTCTCGGATATTAGGTCAATCCGTAGACACACTCCTACATTGGGTTGGCAGTATGCTATTATAGTTTTGTTGTCAGGACTAGCAT…	CTCTAAGCGGATGTTATAGCAACTACATGATGAATGTATATACCAATCTATTCGATGATGGAGATACCCCACCAAACCAAAAAAAGAGATCCTAGACTAGCCATGGCGCAGGGGCACGAAAAATAGACCTCACGATCTTTCCGACGACGCCGATTACGCTGCTTCTATGCATCAAGGTTCGATGAGCATGACTATGAGCAGTAGCAGTAAACCGAGTTCATCCAGGGAACAAGTTGGTGTTGAAATAGTGTATTTGAAAGATAATGTGGCAATACACCCGACTCAACATGCATGGGAGAGGATCAGAGGTCGGCTGAAGCTGATCAAGCAAGGAAGTTCTCTGTTAATGACTTGGATTCCATATAAAGGGCAAAGCTCAAGTGCAAGGCTGTCTGAAAA…
NIB_RP1_hgx4333v1_pB27_A-139	5p 3p	88041019		http://www.ncbi.nlm.nih.gov/nuccore/ 697168911	http://www.ncbi.nlm.nih.gov/gene/?term=		N/A	Homolog of LOC104090023 (Nicotiana tomentosiformis); [prey2140263 - Nbent - hom. of LOC104090]	-2	616	OOF2	Sense		100.0 / 99.7	AAATAGACCTCCACGATCTTTCCGACGACGCCGATTACGCTGCTTCTATGCATCAAGGTTCGATGAGCATGACTATGAGCAGTAGCAGTAAACCGAGTTCATCCAGGGAACAAGTTGGTGTTGAAATAGTGTATTTGAAAGATAATGTGGCAATACACCCGACTCAACATGCATGGGAGAGGATCAGAGGTCGGCTGAAGCTGATCAAGCAAGGAAGTTCTCTGTTAATGACTTGGATTCCATATAAAGGGCAAAGCTCAAGTGCAAGGCTGTCTGAAAAAGATAAGAGTCTCTATACAATAAGAGCAGTGCCTTTCTCGGATATTAGGTCAATCCGTAGACACACTCCTACATTGGGTTGGCAGTATGCTATTATAGTTTTGTTGTCAGGACTAGCAT…	AAATAGACCTCACGATCTTTCCGACGACGCCGATTACGCTGCTTCTATGCATCAAGGTTTCGATGAGCATGACTATGAGCAGTAGCAGTAAACCGAGTTCATCCAGGGAACAAGTTGGTGTTGAAATAGTGTATTTGAAAGATAATGTGGCAATACACCCGACTCAACATGCATGGGAGAGGATCAGAGGTCGGCTGAAGCTGATCAAGCAAGGAAGTTCTCTGTTAATGACTTGGATTCCATATAAAGGGCAAAGCTCAAGTGCAAGGCTGTCTGAAAAAGATAAGAGTCTCTATACAATAAGAGCAGTGCCTTTCTCGGATATTAGGTCAATCCGTAGACACACTCCTACATTGGGTTGGCAGTATGCTATTATAGTTTTGTTGTCAGGACTAGCAT…
NIB_RP1_hgx4333v1_pB27_A-141	5p 3p	88041019		http://www.ncbi.nlm.nih.gov/nuccore/ 697168911	http://www.ncbi.nlm.nih.gov/gene/?term=		N/A	Homolog of LOC104090023 (Nicotiana tomentosiformis); [prey2140263 - Nbent - hom. of LOC104090]	-2	616	OOF2	Sense		100.0 / 99.4	AAATAGACCTCCACGATCTTTCCGACGACGCCGATTACGCTGCTTCTATGCATCAAGGTTCGATGAGCATGACTATGAGCAGTAGCAGTAAACCGAGTTCATCCAGGGAACAAGTTGGTGTTGAAATAGTGTATTTGAAAGATAATGTGGCAATACACCCGACTCAACATGCATGGGAGAGGATCAGAGGTCGGCTGAAGCTGATCAAGCAAGGAAGTTCTCTGTTAATGACTTGGATTCCATATAAAGGGCAAAGCTCAAGTGCAAGGCTGTCTGAAAAAGATAAGAGTCTCTATACAATAAGAGCAGTGCCTTTCTCGGATATTAGGTCAATCCGTAGACACACTCCTACATTGGGTTGGCAGTATGCTATTATAGTTTTGTTGTCAGGACTAGCAT…	AAATAGACCTCACGATCTTCGACGACGCCGATTACGCTGCTTCTATGCATCAAGGTTTCGATGAGCATGACTATGAGCAGTAGCAGTAAACCGAGTTCATCCAGGGAACAAGTTGGTGTTGAAATAGTGTATTTGAAAGATAATGTGGCAATACACCCGACTCAACATGCATGGGAGAGGATCAGAGGTCGGCTGAAGCTGATCAAGCAAGGAAGTTCTCTGTTAATGACTTGGATTCCATATAAAGGGCAAAGCTCAAGTGCAAGGCTGTCTGAAAAAGATAAGAGTCTCTATACAATAAGAGCAGTGCCTTTCTCGGATATTAGGTCAATCCGTAGACACACTCCTACATTGGGTTGGCAGTATGCTATTATAGTTTTGTTGTCAGGACTAGCATTT…
NIB_RP1_hgx4333v1_pB27_A-148	5p 3p	88041019		http://www.ncbi.nlm.nih.gov/nuccore/ 697168911	http://www.ncbi.nlm.nih.gov/gene/?term=		N/A	Homolog of LOC104090023 (Nicotiana tomentosiformis); [prey2140263 - Nbent - hom. of LOC104090]	-2	616	OOF2	Sense		100.0 / 99.7	AAATAGACCTCCACGATCTTTCCGACGACGCCGATTACGCTGCTTCTATGCATCAAGGTTCGATGAGCATGACTATGAGCAGTAGCAGTAAACCGAGTTCATCCAGGGAACAAGTTGGTGTTGAAATAGTGTATTTGAAAGATAATGTGGCAATACACCCGACTCAACATGCATGGGAGAGGATCAGAGGTCGGCTGAAGCTGATCAAGCAAGGAAGTTCTCTGTTAATGACTTGGATTCCATATAAAGGGCAAAGCTCAAGTGCAAGGCTGTCTGAAAAAGATAAGAGTCTCTATACAATAAGAGCAGTGCCTTTCTCGGATATTAGGTCAATCCGTAGACACACTCCTACATTGGGTTGGCAGTATGCTATTATAGTTTTGTTGTCAGGACTAGCAT…	AAATAGACCTGCACGATCTTTCCGACGACGCCGATTACGCTGCTTCTATGCATCAAGGTTTCGATGAGCATGACTATGAGCAGTAGCAGTAAACCGAGTTCATCCAGGGAACAAGTTGGTGTTGAAATAGTGTATTTGAAAGATAATGTGGCAATACACCCGACTCAACATGCATGGGAGAGGATCAGAGGTCGGCTGAAGCTGATCAAGCAAGGAAGTTCTCTGTTAATGACTTGGATTCCATATAAAGGGCAAAGCTCAAGTGCAAGGCTGTCTGAAAAAGATAAGAGTCTCTATACAATAAGAGCAGTGCCTTTCTCGGATATTAGGTCAATCCGTAGACACACTCCTACATTGGGTTGGCAGTATGCTATTATAGTTTTGTTGTCAGGACTAGCA…
NIB_RP1_hgx4333v1_pB27_A-169	5p 3p	88041019		http://www.ncbi.nlm.nih.gov/nuccore/ 697168911	http://www.ncbi.nlm.nih.gov/gene/?term=		N/A	Homolog of LOC104090023 (Nicotiana tomentosiformis); [prey2140263 - Nbent - hom. of LOC104090]	-2	616	OOF2	Sense		99.4 / 98.7	AAATAGACCTCCACGATCTTTCCGACGACGCCGATTACGCTGCTTCTATGCATCAAGGTTCGATGAGCATGACTATGAGCAGTAGCAGTAAACCGAGTTCATCCAGGGAACAAGTTGGTGTTGAAATAGTGTATTTGAAAAATAATGTGGCAATACACCCGACTCAACATGCATGGGAGAGGATCAGAGGTCGGCTGAAGCTGATCAAGCAAGGAAGTTCTCTGTTAATGACTTGGATTCCATATAAAGGGCAAAGCTCAAGTGCAAGGCTGTCTGAAAAAGATAAGAGTCTCTATACAATAAGAGCAGTGCCTTTCTCGGATATTAGGTCAATCCGTAGACACACTCCTACATTGGGTTGGCAGTATGCTATTATAGTTTTGTTGTCAGGACTAGCAT…	GACTGTTTTGAGAACCCACTACAGATCGTATCGATGTATTATCACATCCTATCGATGATGAGGTATCCACAAGCCAAAAAAAGAGATCCTAGACTAGTCATGGCGCAGGGGTCCACGAGAAAGTAGACTGCATCGATCTTTCCGACGACGCCGATTACGACTGCTTCTATGCATCAAGGTTCGATGAGCATGACTATGAGCAGTAGCAGTAAGCCGAGTTCATCCAGGGAACAAGTTGGTGTTGAAATAGTGTATTTGAAAGATAATGTGGCAATACACCCGACTCAACATGCATGGGAGAGGATCAGAGGTCGGCTGAAGCTGATCAAGCAAGGAAGTTCTCTGTTAATGACTTGGATTCCATATAAAGGGCAAAGCTCAAGTGCAAGGCTGTCTGAA…
NIB_RP1_hgx4333v1_pB27_A-183	5p 3p	88041019		http://www.ncbi.nlm.nih.gov/nuccore/ 697168911	http://www.ncbi.nlm.nih.gov/gene/?term=		N/A	Homolog of LOC104090023 (Nicotiana tomentosiformis); [prey2140263 - Nbent - hom. of LOC104090]	-2	616	OOF2	Sense		99.8 / 99.4	AAATAGACCTCCACGATCTTTCCGACGACGCCGATTACGCTGCTTCTATGCATCAAGGTTCGATGAGCATGACTATGAGCAGTAGCAGTAAACCGAGTTCATCCAGGGAACAAGTTGGTGTTGAAATAGTGTATTTGAAAGATAATGTGGCAATACACCCGACTCAACATGCATGGGAGAGGATCAGAGGTCGGCTGAAGCTGATCAAGCAAGGAAGTTCTCTGTTAATGACTTGGATTCCATATAAAGGGCAAAGCTCAAGTGCAAGGCTGTCTGAAAAAGATAAGAGTCTCTATACAATAAGAGCAGTGCCTTTCTCGGATATTAGGTCAATCCGTAGACACACTCCTACATTGGGTTGGCAGTATGCTATTATAGTTTTGTTGTCAGGACTAGCAT…	AAATAGACCTCACGATCTTTCGACGACGCCGATACGCTGCTTCTATGCATCAAGGTTTCGATGAGCATGACTATGAGCAGTAGCAGTAAACCGAGTTCATCCAGGGAACAAGTTGGTGTTGAAATAGTGTATTTGAAAGATAATGTGGCAATACACCCGACTCAACATGCATGGGAGAGGATCAGAGGTCGGCTGAAGCTGATCAAGCAAGGAAGTTCTCTGTTAATGACTTGGATTCCATATAAAGGGCAAAGCTCAAGTGCAAGGCTGTCTGAAAAAGATAAGAGTCTCTATACAATAAGAGCAGTGCCTTTCTCGGATATTAGGTCAATCCGTAGACACACTCCTACATTGGGTTGGCAGTATGCTATTATAGTTTTGTTGTCAGGACTAGCATTT…
NIB_RP1_hgx4333v1_pB27_A-191	5p 3p	88041019		http://www.ncbi.nlm.nih.gov/nuccore/ 697168911	http://www.ncbi.nlm.nih.gov/gene/?term=		N/A	Homolog of LOC104090023 (Nicotiana tomentosiformis); [prey2140263 - Nbent - hom. of LOC104090]	-2	616	OOF2	Sense		99.8 / 97.4	AAATAGACCTCCACGATCTTTCCGACGACGCCGATTACGCTGCTTCTATGCATCAAGGTTCGATGAGCATGACTATGAGCAGTAGCAGTAAACCGAGTTCATCCAGGGAACAAGTTGGTGTTGAAATAGTGTATTTGAAAGATAATGTGGCAATACACCCGACTCAACATGCATGGGAGAGGATCAGAGGTCGGCTGAAGCTGATCAAGCAAGGAAGTTCTCTGTTAATGACTTGGATTCCATATAAAGGGCAAAGCTCAAGTGCAAGGCTGTCTGAAAAAGATAAGAGTCTCTATACAATAAGAGCAGTGCCTTTCTCGGATATTAGGTCAATCCGTAGACACACTCCTACATTGGGTTGGCAGTATGCTATTATAGTTTTGTTGTCAGGACTAGCAT…	AAAAATAGACCTACACGATCTATCAGGAGGACGCGGATTATGCGCTTCTATGCATCAAGGTTCGATGAGCATGACTATGAGCAGTAGCAGTAAACCCGAGTTTCATCCAGGGAACAAGTTGGGTGTTGAAATAGTGTATTTTGAAAGATAATGTGCCAATACACCCGACTCAACATGCATGGGGAGAGGATCAGAGGTCGGCTGAAGCTGATCAAGCAAGGAAGTTCTCTGTTAATGACTTGGGATTCCATATAAAGGGCAAAGCTCAAGTGCAAGGCTGTCTGAAAAAGATAAGAGTCTCTATACAATAAGAGCAGTGCCTTTCTCGGATATTAGGTCAATCCGTAGACACACTCCTACATTGGGTTGGCAGTATGCTATTATAGTTTTGTTGTCAGG…
NIB_RP1_hgx4333v1_pB27_A-210	5p 3p	88041019		http://www.ncbi.nlm.nih.gov/nuccore/ 697168911	http://www.ncbi.nlm.nih.gov/gene/?term=		N/A	Homolog of LOC104090023 (Nicotiana tomentosiformis); [prey2140263 - Nbent - hom. of LOC104090]	-2	616	OOF2	Sense		100.0 / 98.9	AAATAGACCTCCACGATCTTTCCGACGACGCCGATTACGCTGCTTCTATGCATCAAGGTTCGATGAGCATGACTATGAGCAGTAGCAGTAAACCGAGTTCATCCAGGGAACAAGTTGGTGTTGAAATAGTGTATTTGAAAGATAATGTGGCAATACACCCGACTCAACATGCATGGGAGAGGATCAGAGGTCGGCTGAAGCTGATCAAGCAAGGAAGTTCTCTGTTAATGACTTGGATTCCATATAAAGGGCAAAGCTCAAGTGCAAGGCTGTCTGAAAAAGATAAGAGTCTCTATACAATAAGAGCAGTGCCTTTCTCGGATATTAGGTCAATCCGTAGACACACTCCTACATTGGGTTGGCAGTATGCTATTATAGTTTTGTTGTCAGGACTAGCAT…	AAATAGACTCACGATCTTCTGACGACGCCGATACGCTGCTTCTATGCATCAAGGTTTCGATGAGCATGACTATGAGCAGTAGCAGTAAACCGAGTTCATCCAGGGAACAAGTTGGTGTTGAAATAGTGTATTTGAAAGATAATGTGGCAATACACCCGACTCAACATGCATGGGAGAGGATCAGAGGTCGGCTGAAGCTGATCAAGCAAGGAAGTTCTCTGTTAATGACTTGGATTCCATATAAAGGGCAAAGCTCAAGTGCAAGGCTGTCTGAAAAAGATAAGAGTCTCTATACAATAAGAGCAGTGCCTTTCTCGGATATTAGGTCAATCCGTAGACACACTCCTACATTGGGTTGGCAGTATGCTATTATAGTTTTGTTGTCAGGACTAGCATTTC…
NIB_RP1_hgx4333v1_pB27_A-220	5p 3p	88041019		http://www.ncbi.nlm.nih.gov/nuccore/ 697168911	http://www.ncbi.nlm.nih.gov/gene/?term=		N/A	Homolog of LOC104090023 (Nicotiana tomentosiformis); [prey2140263 - Nbent - hom. of LOC104090]	-2	616	OOF2	Sense		100.0 / 92.4	AAATAGACCTCCACGATCTTTCCGACGACGCCGATTACGCTGCTTCTATGCATCAAGGTTCGATGAGCATGACTATGAGCAGTAGCAGTAAACCGAGTTCATCCAGGGAACAAGTTGGTGTTGAAATAGTGTATTTGAAAGATAATGTGGCAATACACCCGACTCAACATGCATGGGAGAGGATCAGAGGTCGGCTGAAGCTGATCAAGCAAGGAAGTTCTCTGTTAATGACTTGGATTCCATATAAAGGGCAAAGCTCAAGTGCAAGGCTGTCTGAAAAAGATAAGAGTCTCTATACAATAAGAGCAGTGCCTTTCTCGGATATTAGGTCAATCCGTAGACACACTCCTACATTGGGTTGGCAGTATGCTATTATAGTTTTGTTGTCAGGACTAGCAT…	CCCCTCGGCGAGCCACAATAGGCTCCCAGTTCTCAGAAGCGGATAGCGCTTCTCGTCTAGAGGGTCTAGGGCGAGCTAGGCGTGCCGTAACCGGGTTCATCAGACAGTTGGTGTGAATAGGTATTGAAAGATATTGGCAAATACACCGGACTCACATGCATGGGAGAGATCGAGGGTTCGGGTGGAAGCTGGTCCAAGCAAGGAAGTTTCTTCTGTTAAATGACTTGATTCCATATAAAGGGCAAAGCTTCAAGTTGCAAGGCTGTCTGAAAAAAGATAAGAGTCTCTATTCCAATAAGAGCAGTGCCTTTCTTGGGATATTAGGTCAATCCGTAGACACACTCCTACATTGGGTTGGCAGTATGCTTATTATAGTTTTGTTGTCAGGACTAGCATTCC…
NIB_RP1_hgx4333v1_pB27_A-221	5p 3p	88041019		http://www.ncbi.nlm.nih.gov/nuccore/ 697168911	http://www.ncbi.nlm.nih.gov/gene/?term=		N/A	Homolog of LOC104090023 (Nicotiana tomentosiformis); [prey2140263 - Nbent - hom. of LOC104090]	-2	616	OOF2	Sense		100.0 / 96.8	AAATAGACCTCCACGATCTTTCCGACGACGCCGATTACGCTGCTTCTATGCATCAAGGTTCGATGAGCATGACTATGAGCAGTAGCAGTAAACCGAGTTCATCCAGGGAACAAGTTGGTGTTGAAATAGTGTATTTGAAAGATAATGTGGCAATACACCCGACTCAACATGCATGGGAGAGGATCAGAGGTCGGCTGAAGCTGATCAAGCAAGGAAGTTCTCTGTTAATGACTTGGATTCCATATAAAGGGCAAAGCTCAAGTGCAAGGCTGTCTGAAAAAGATAAGAGTCTCTATACAATAAGAGCAGTGCCTTTCTCGGATATTAGGTCAATCCGTAGACACACTCCTACATTGGGTTGGCAGTATGCTATTATAGTTTTGTTGTCAGGACTAGCAT…	CTCTCGCGATGAGCAGATCCAACCAAATGGATTCGACTGCATTGCCGAGCCAGAAAATAGACCTCCCACAGATCTTTCCGAGGAGGCGATACGCGTGGTTTTTTGCATCAGTCCGATAGCATGACTTTGAGCAGTAGCAGTAAACGAGTCATCCAGGGAACAAGTTGTGTTGAAATAGTGTATTTGAAAGATAATGTGGCAATACACCGACTCACATGCATGGGAGAGGATCAGAGGTCGGCTGAAGCTGATCAAGCAAGGAAGTTCTCTGTTAATGACTTGGATTCCATATAAAGGGCAAAGCTCAAGTGCAAGGCTGTCTGAAAAAGATAAGAGTCTCTATACAATAAGAGCAGTGCCTTTCTCGGATATTAGGTCAATCCGTAGACACACTCCTAC…
NIB_RP1_hgx4333v1_pB27_A-239	5p	88041019		http://www.ncbi.nlm.nih.gov/nuccore/ 697168911	http://www.ncbi.nlm.nih.gov/gene/?term=		N/A	Homolog of LOC104090023 (Nicotiana tomentosiformis); [prey2140263 - Nbent - hom. of LOC104090]	-2	620	OOF2	Sense		99.2	AAATAGACCTCCACGATCTTTCCGACGACGCCGATTACGCTGCTTCTATGCATCAAGGTTCGATGAGCATGACTATGAGCAGTAGCAGTAAACCGAGTTCATCCAGGGAACAAGTTGGTGTTGAAATAGTGTATTTGAAAGATAATGTGGCAATACACCCGACTCAACATGCATGGGAGAGGATCAGAGGTCGGCTGAAGCTGATCAAGCAAGGAAGTTCTCTGTTAATGACTTGGATTCCATATAAAGGGCAAAGCTCAAGTGCAAGGCTGTCTGAAAAAGATAAGAGTCTCTATACAATAAGAGCAGTGCCTTTCTCGGATATTAGGTCAATCCGTAGACACACTCCTACATTGGGTTGGCAGTATGCTATTATAGTTTTGTTGTCAGGACTAGCAT…
NIB_RP1_hgx4333v1_pB27_A-279	5p 3p	88041019		http://www.ncbi.nlm.nih.gov/nuccore/ 697168911	http://www.ncbi.nlm.nih.gov/gene/?term=		N/A	Homolog of LOC104090023 (Nicotiana tomentosiformis); [prey2140263 - Nbent - hom. of LOC104090]	-2	616	OOF2	Sense		100.0 / 99.7	AAATAGACCTCCACGATCTTTCCGACGACGCCGATTACGCTGCTTCTATGCATCAAGGTTCGATGAGCATGACTATGAGCAGTAGCAGTAAACCGAGTTCATCCAGGGAACAAGTTGGTGTTGAAATAGTGTATTTGAAAGATAATGTGGCAATACACCCGACTCAACATGCATGGGAGAGGATCAGAGGTCGGCTGAAGCTGATCAAGCAAGGAAGTTCTCTGTTAATGACTTGGATTCCATATAAAGGGCAAAGCTCAAGTGCAAGGCTGTCTGAAAAAGATAAGAGTCTCTATACAATAAGAGCAGTGCCTTTCTCGGATATTAGGTCAATCCGTAGACACACTCCTACATTGGGTTGGCAGTATGCTATTATAGTTTTGTTGTCAGGACTAGCAT…	AAATAGACCTCCACGATCTTTCTGACGACGCCGATTACGCTGCTTCTATGCATCAAGGTTTCGATGAGCATGACTATGAGCAGTAGCAGTAAACCGAGTTCATCCAGGGAACAAGTTGGTGTTGAAATAGTGTATTTGAAAGATAATGTGGCAATACACCCGACTCAACATGCATGGGAGAGGATCAGAGGTCGGCTGAAGCTGATCAAGCAAGGAAGTTCTCTGTTAATGACTTGGATTCCATATAAAGGGCAAAGCTCAAGTGCAAGGCTGTCTGAAAAAGATAAGAGTCTCTATACAATAAGAGCAGTGCCTTTCTCGGATATTAGGTCAATCCGTAGACACACTCCTACATTGGGTTGGCAGTATGCTATTATAGTTTTGTTGTCAGGACTAGCA…
NIB_RP1_hgx4333v1_pB27_A-332	5p 3p	88041019		http://www.ncbi.nlm.nih.gov/nuccore/ 697168911	http://www.ncbi.nlm.nih.gov/gene/?term=		N/A	Homolog of LOC104090023 (Nicotiana tomentosiformis); [prey2140263 - Nbent - hom. of LOC104090]	-2	616	OOF2	Sense		99.8 / 99.4	AAATAGACCTCCACGATCTTTCCGACGACGCCGATTACGCTGCTTCTATGCATCAAGGTTCGATGAGCATGACTATGAGCAGTAGCAGTAAACCGAGTTCATCCAGGGAACAAGTTGGTGTTGAAATAGTGTATTTGAAAGATAATGTGGCAATACACCCGACTCAACATGCATGGGAGAGGATCAGAGGTCGGCTGAAGCTGATCAAGCAAGGAAGTTCTCTGTTAATGACTTGGATTCCATATAAAGGGCAAAGCTCAAGTGCAAGGCTGTCTGAAAAAGATAAGAGTCTCTATACAATAAGAGCAGTGCCTTTCTCGGATATTAGGTCAATCCGTAGACACACTCCTACATTGGGTTGGCAGTATGCTATTATAGTTTTGTTGTCAGGACTAGCAT…	CAAGCAGAATGTTACTAGCAACTACATGATGAAGGTATATACATCTATCGATGATGGAGATACCCACCAAACCAAAAAAAAGAGATCCTAGACTAGCCATGGCGCAGGGGCACGAAAAATAGACCTCACGATCTTTCGACGACGCCGATACGCTGCTTCTATGCATCAAGGTTTCGATGAGCATGACTATGAGCAGTAGCAGTAAACCGAGTTCATCCAGGGAACAAGTTGGTGTTGAAATAGTGTATTTGAAAGATAATGTGGCAATACACCCGACTCAACATGCATGGGAGAGGATCAGAGGTCGGCTGAAGCTGATCAAGCAAGGAAGTTCTCTGTTAATGACTTGGATTCCATATAAAGGGCAAAGCTCAAGTGCAAGGCTGTCTGAAAAAGATA…
NIB_RP1_hgx4333v1_pB27_A-268	5p 3p	88041019 / 88040872		http://www.ncbi.nlm.nih.gov/nuccore/ 697168911	http://www.ncbi.nlm.nih.gov/gene/?term=		N/A	Homolog of LOC104090023 (Nicotiana tomentosiformis); [prey2140263 - Nbent - hom. of LOC104090]	-2	616	OOF2	Sense		99.8 / 81.8	AAATAGACCTCCACGATCTTTCCGACGACGCCGATTACGCTGCTTCTATGCATCAAGGTTCGATGAGCATGACTATGAGCAGTAGCAGTAAACCGAGTTCATCCAGGGAACAAGTTGGTGTTGAAATAGTGTATTTGAAAGATAATGTGGCAATACACCCGACTCAACATGCATGGGAGAGGATCAGAGGTCGGCTGAAGCTGATCAAGCAAGGAAGTTCTCTGTTAATGACTTGGATTCCATATAAAGGGCAAAGCTCAAGTGCAAGGCTGTCTGAAAAAGATAAGAGTCTCTATACAATAAGAGCAGTGCCTTTCTCGGATATTAGGTCAATCCGTAGACACACTCCTACATTGGGTTGGCAGTATGCTATTATAGTTTTGTTGTCAGGACTAGCAT…	GCGCGGCCCAGCATATAGATTACTCTCTCCTCTCACTATCTTTCTTCTCCGCAGAGCAGAGCGGCAGACTATCGTGCTGCTCTTTTCCTCTACACAACTAGGTGTTGTTGTGGGACACGCCACATTTTTTTTACGCGCGTCTCTCCAATATAAAACCGTGTTTTTTTCTCCCGCGGGGAAAAAAAAAGTGTGGGGGTGTAAAAAAAATGGGTTTTTTTAAAAAAAAAATATTGGGGGGGAAAAACCCCCCCGGCTTAAAAACTTTTTGGGGGGGGGGGTTTCAAAAATTTTCCCCTTAAAAATTTTTCCCAACCCAAGGGAAATTTTTTTTTGTTAAAAAAACTTGGGATTTTCCCAAAAAAAAGGGCAAAAGTTTAAAAGGCCCAAGGCCTTTTTTGA…
NIB_RP1_hgx4333v1_pB27_A-47	5p 3p	88041019		http://www.ncbi.nlm.nih.gov/nuccore/ 697168911	http://www.ncbi.nlm.nih.gov/gene/?term=		N/A	Homolog of LOC104090023 (Nicotiana tomentosiformis); [prey2140263 - Nbent - hom. of LOC104090]	-2	616	OOF2	Sense		99.2 / 99.5	AAATAGACCTCCACGATCTTTCCGACGACGCCGATTACGCTGCTTCTATGCATCAAGGTTCGATGAGCATGACTATGAGCAGTAGCAGTAAACCGAGTTCATCCAGGGAACAAGTTGGTGTTGAAATAGTGTATTTGAAAGATAATGTGGCAATACACCCGACTCAACATGCATGGGAGAGGATCAGAGGTCGGCTGAAGCTGATCAAGCAAGGAAGTTCTCTGTTAATGACTTGGATTCCATATAAAGGGCAAAGCTCAAGTGCAAGGCTGTCTGAAAAAGATAAGAGTCTCTATACAATAAGAGCAGTGCCTTTCTCGGATATTAGGTCAATCCGTAGACACACTCCTACATTGGGTTGGCAGTATGCTATTATAAGTTTTGTTGTCAGGACTAGCA…	AAATAGACCTCACGATCTTTCTGACGACGCCGATACGCTGCTTCTATGCATCAAGGTTCGATGAGCATGACTATGAGCAGTAGCAGTAAACCGAGTTCATCCAGGGAACAAGTTGGTGTTGAAATAGTGTATTTGAAAGATAATGTGGCAATACACCCGACTCAACATGCATGGGAGAGGATCAGAGGTCGGCTGAAGCTGATCAAGCAAGGAAGTTCTCTGTTAATGACTTGGATTCCATATAAAGGGCAAAGCTCAAGTGCAAGGCTGTCTGAAAAAGATAAGAGTCTCTATACAATAAGAGCAGTGCCTTTCTCGGATATTAGGTCAATCCGTAGACACACTCCTACATTGGGTTGGCAGTATGCTATTATAGTTTTGTTGTCAGGACTAGCATTT…
NIB_RP1_hgx4333v1_pB27_A-43	5p 3p	88041019		http://www.ncbi.nlm.nih.gov/nuccore/ 697168911	http://www.ncbi.nlm.nih.gov/gene/?term=		N/A	Homolog of LOC104090023 (Nicotiana tomentosiformis); [prey2140263 - Nbent - hom. of LOC104090]	-2	616	OOF2	Sense		100.0 / 99.2	AAATAGACCTCCACGATCTTTCCGACGACGCCGATTACGCTGCTTCTATGCATCAAGGTTCGATGAGCATGACTATGAGCAGTAGCAGTAAACCGAGTTCATCCAGGGAACAAGTTGGTGTTGAAATAGTGTATTTGAAAGATAATGTGGCAATACACCCGACTCAACATGCATGGGAGAGGATCAGAGGTCGGCTGAAGCTGATCAAGCAAGGAAGTTCTCTGTTAATGACTTGGATTCCATATAAAGGGCAAAGCTCAAGTGCAAGGCTGTCTGAAAAAGATAAGAGTCTCTATACAATAAGAGCAGTGCCTTTCTCGGATATTAGGTCAATCCGTAGACACACTCCTACATTGGGTTGGCAGTATGCTATTATAGTTTTGTTGTCAGGACTAGCAT…	TACAGCAGATGTTACTACACTACCATGGATGAAGTATATACATCTATCGATGATGGAGATACCCACCAAACCCAAAAAAAAGAGATCTAGACTAGCCATGGCGCAGGGGCACGAAAAATAGACCTGCACGATCTTCTGACGACGCCGATACGCTGCTTCTATGCATCAAGGTTTCGATGAGCATGACTATGAGCAGTAGCAGTAAACCGAGTTCATCCAGGGAACAAGTTGGTGTTGAAATAGTGTATTTGAAAGATAATGTGGCAATACACCCGACTCAACATGCATGGGAGAGGATCAGAGGTCGGCTGAAGCTGATCAAGCAAGGAAGTTCTCTGTTAATGACTTGGATTCCATATAAAGGGCAAAGCTCAAGTGCAAGGCTGTCTGAAAAAGATA…
NIB_RP1_hgx4333v1_pB27_A-24	5p 3p	88041019		http://www.ncbi.nlm.nih.gov/nuccore/ 697168911	http://www.ncbi.nlm.nih.gov/gene/?term=		N/A	Homolog of LOC104090023 (Nicotiana tomentosiformis); [prey2140263 - Nbent - hom. of LOC104090]	-2	616	OOF2	Sense		99.8 / 99.7	AAATAGACCTCCACGATCTTTCCGACGACGCCGATTACGCTGCTTCTATGCATCAAGGTTCGATGAGCATGACTATGAGCAGTAGCAGTAAACCGAGTTCATCCAGGGAACAAGTTGGTGTTGAAATAGTGTATTTGAAAGATAATGTGGCAATACACCCGACTCAACATGCATGGGAGAGGATCAGAGGTCGGCTGAAGCTGATCAAGCAAGGAAGTTCTCTGTTAATGACTTGGATTCCATATAAAGGGCAAAGCTCAAGTGCAAGGCTGTCTGAAAAAGATAAGAGTCTCTATACAATAAGAGCAGTGCCTTTCTCGGATATTAGGTCAATCCGTAGACACACTCCTACATTGGGTTGGCAGTATGCTATTATAGTTTTGTTGTCAGGACTAGCAT…	AAATAGACCTCCACGATCTTCGACGACGCCGATTACGCTGCTTCTATGCATCAAGGTTCGATGAGCATGACTATGAGCAGTAGCAGTAAACCGAGTTCATCCAGGGAACAAGTTGGTGTTGAAATAGTGTATTTGAAAGATAATGTGGCAATACACCCGACTCAACATGCATGGGAGAGGATCAGAGGTCGGCTGAAGCTGATCAAGCAAGGAAGTTCTCTGTTAATGACTTGGATTCCATATAAAGGGCAAAGCTCAAGTGCAAGGCTGTCTGAAAAAGATAAGAGTCTCTATACAATAAGAGCAGTGCCTTTCTCGGATATTAGGTCAATCCGTAGACACACTCCTACATTGGGTTGGCAGTATGCTATTATAGTTTTGTTGTCAGGACTAGCATTT…
NIB_RP1_hgx4333v1_pB27_A-23	5p 3p	88041019		http://www.ncbi.nlm.nih.gov/nuccore/ 697168911	http://www.ncbi.nlm.nih.gov/gene/?term=		N/A	Homolog of LOC104090023 (Nicotiana tomentosiformis); [prey2140263 - Nbent - hom. of LOC104090]	-2	616	OOF2	Sense		99.8 / 99.4	AAATAGACCTCCACGATCTTTCCGACGACGCCGATTACGCTGCTTCTATGCATCAAGGTTCGATGAGCATGACTATGAGCAGTAGCAGTAAACCGAGTTCATCCAGGGAACAAGTTGGTGTTGAAATAGTGTATTTGAAAGATAATGTGGCAATACACCCGACTCAACATGCATGGGAGAGGATCAGAGGTCGGCTGAAGCTGATCAAGCAAGGAAGTTCTCTGTTAATGACTTGGATTCCATATAAAGGGCAAAGCTCAAGTGCAAGGCTGTCTGAAAAAGATAAGAGTCTCTATACAATAAGAGCAGTGCCTTTCTCGGATATTAGGTCAATCCGTAGACACACTCCTACATTGGGTTGGCAGTATGCTATTATAGTTTTGTTGTCAGGACTAGCAT…	AAATAGACCTCACGATCTTCCGACGACGCCGATACGCTGCTTCTATGCATCAAGGTTTCGATGAGCATGACTATGAGCAGTAGCAGTAAACCGAGTTCATCCAGGGAACAAGTTGGTGTTGAAATAGTGTATTTGAAAGATAATGTGGCAATACACCCGACTCAACATGCATGGGAGAGGATCAGAGGTCGGCTGAAGCTGATCAAGCAAGGAAGTTCTCTGTTAATGACTTGGATTCCATATAAAGGGCAAAGCTCAAGTGCAAGGCTGTCTGAAAAAGATAAGAGTCTCTATACAATAAGAGCAGTGCCTTTCTCGGATATTAGGTCAATCCGTAGACACACTCCTACATTGGGTTGGCAGTATGCTATTATAGTTTTGTTGTCAGGACTAGCATTT…
NIB_RP1_hgx4333v1_pB27_A-119	5p 3p	88041044	Nicotiana benthamiana - Homolog of LOC104094832 (Nicotiana tomentosiformis)	http://www.ncbi.nlm.nih.gov/nuccore/ 697180285	http://www.ncbi.nlm.nih.gov/gene/?term=		D	Homolog of LOC104094832 (Nicotiana tomentosiformis); [prey2140264 - Nbent - hom. of LOC104094]	-1	723	IF	Sense		99.6 / 96.5	CGGCATTCCGGCAGGTACAGACTCCCTAAAACCCCCGTCGGAATCCGGAAACGACAACCGTGAGTTGCCGTCGGGCGGTATGTCGGAACCTCATGGAGAAGAAGGTCAGCAGCATCAGCAAGAGAGAGATGAAGCTCCAGAAGACGCCGCCGGCGACGGCGAGGAGGAACTGGCGGCGTCTCCAGAGGCCGGAGAAGAAGAAGAAGAGAATGAAGAAAAAACTTACGAAGAGGAGTTTGGAATAGAAGGAGATGCGGATGATGGTGAAGCTGATAATGAAAAACCAAAACTTGCTGAAGGGTTTTATGAAATTGAAGCCGTTAGGAGAAAAAGAATACGAAAGGTTTTTTTCTTTTTTGAACTTTTTTATTAGTTGCATTGATTATGTGAAGTAGTTTA…	GCAGGGGTCAACGAACTGGCATTCGGCAGGTACAGACTTCTTAAACCCGGTCGATTCAGTACGACAACATGAGTGCGTCGGGCGGTAGTCGGAACCTCATGGAGAGAGGTCAGCAGCATCAGCAAGAGAGAGATGAAGCTCCAGAGACGCCGCGGGCGACGGCGAGGAGGAACAGGCGGCGTCTCCAGAGGCGGGAGAAGAAGAAGAAGAGAATGAAGAAAAAACTTACGAAGAGGAGTTTGGAATAGAAGGAGATGCGGATGATGGTGAAGCTGATAATGAAAAACCAAAACTTGCTGAAGGGTTTTATGAAATTGAAGCCGTTAGGAGAAAAAGAATACGAAAGGTTTTTTTCTTTTTTGAACTTTTTTATTAGTTGCATTGATTATGTGAAGTAGT…
NIB_RP1_hgx4333v1_pB27_A-236	3p	88040851	Nicotiana benthamiana - Homolog of LOC104115880 (Nicotiana tomentosiformis)	http://www.ncbi.nlm.nih.gov/nuccore/ 697141556	http://www.ncbi.nlm.nih.gov/gene/?term=		N/A	Homolog of LOC104115880 (Nicotiana tomentosiformis); [prey2140239 - Nbent - hom. of LOC104115]	No Data	662	??	Sense		89.2		GCCATATACAATCCTTTGTCTCATTTCTGAGGTGCTCTCGTAGCACCATAATAAGCGAGGTGATGGATTTTGACACGCTATTGAAATTTATCAATGAGTTGAGTGGCCATATTGACCTAGATGCTATTCTCAGGGATGCAGAAGCTTTGTGTATATGTGCTGGTGAGAATGGTGAATCTGCGTTAGCATCACAACTCCGATTTTTATCACCACTACAGCGGATGTTATTTACAATCAACTGGATGATGATGATGTACTATAATTTCTTCTTAGGCTGTAAAATTTCTTAGTTCGATAAATGATCTTGACGATCAACGGTATTTTTCCGTCTGCATATAATGAATTCATGTAAAGGGTATGAAGCAGATTTTTG
NIB_RP1_hgx4333v1_pB27_A-316	5p 3p	88040689	Nicotiana benthamiana - Homolog of LOC104209944 (Nicotiana sylvestris)	http://www.ncbi.nlm.nih.gov/nuccore/ 698520423	http://www.ncbi.nlm.nih.gov/gene/?term=		N/A	Homolog of LOC104209944 (Nicotiana sylvestris); [prey2140235 - Nbent - hom. of LOC104209]	1	277	OOF1	Sense		99.6 / 99.6	AAAATGGCGTGGAGAACAAATCTGTCTCGAAATCTGAAGGAGCTTCGCATCCTCTTTTCTCCATCATCCCCTCAAAGTGCTGCCACTAGGGCGTTCATTGAGAAGAACTACAGAGATCTCAAGACTCACAACCCCAAATTACCTATTTTGATTCGGGAGGCCTCTTCCATCGAGCCTCAGCTTTGGGCCAGATATGACCTAGGAGTTGAAAGGGGCATCAGATTGGAGGGCTTGACGGAGGAGCAGATCTCAAAGGCACTTGAGGACCTTGCAAAA	CCACACAATGCTTCTGGCACATCATGCATGTCAGCCAGCTAGACTCTTAGTTAGGGTATTTGTTCCATCGTAGGCTACATATGGTGTGCGTGCCCAAAAACAGTCTGCACTCAAGAAGATAATGCCAACAGTGTCTCGTCTCTCGTAGATGGCTCTCACACTCCTCATTGGTGCTGCTGCCGTTGGTTCCAAGGTTTCCCTGCTGATGCTGCTTATGGAGAAGCTGCAAATGTTTTTGGGAAGCCAAAGACAGACACAGATTTCCAGACATACAACGGAGATGGATTCTAGTTGGAATCACCACAGAGATGTTTAATACCACTACAATGGGTGATGTATATAACGATCTATTCGATGATGAAGATACCCCACCAAACCCAAAAAAAGAGATCCTAGAAC…
NIB_RP1_hgx4333v1_pB27_A-93	3p	88040679	Nicotiana benthamiana - Homolog of LOC104211041 (Nicotiana sylvestris)	http://www.ncbi.nlm.nih.gov/nuccore/ 698523066	http://www.ncbi.nlm.nih.gov/gene/?term=		N/A	Homolog of LOC104211041 (Nicotiana sylvestris); [prey2140225 - Nbent - hom. of LOC104211]	No Data	-1	??	AntiSense		100		GACCGTAGACTCTCGTAGGACTGTACTTAGACTACATTGTGGCGTCGCAAAAGCTTGCCTCATGAGACGTGCGCACGATCTCGTCGTAGATGCTGCACCATCTCATCATGTGCTGCGCGTGCTACGATGCTCTCTGATGATGCTGATGAGAGCATGCTGCTGATGTGTGAGCCACAGACAAATGCAGCTGTCCTTCACGATCCAGACATCAGATGCAGGCATGTTGCATACCACTTCAACAGATGATGCACACAACGAGGTAGTGTATGATGAGTGATACCCCTCCAAACCCAAGAAAAAGAGATCCCAGCCAACAACATAGGCGCAGGGGCCCAGAACAAGGTCTACAAAGTCCACCAGCATGGGAGCAATCCGGCAATAATTCCTCATTTTTAGGGA…
NIB_RP1_hgx4333v1_pB27_A-20	5p 3p	88040854 / 88040867		http://www.ncbi.nlm.nih.gov/nuccore/ 698523066	http://www.ncbi.nlm.nih.gov/gene/?term=		B	Homolog of LOC104211041 (Nicotiana sylvestris); [prey2140240 - Nbent - hom. of LOC104211]	-1	817	IF	Sense		96.6 / 96.3	CACTCAGCCAAAATCTCCATTAAATTCACCGGCGATGCATGAAATTGACACACACGATCTCTCGGACGACGCCGATTACGCTGCTTCTATTCAGCAAGGTTCAGCAAGTATGAATAGGAGTGATAGCAGTAAGCAGAGTTCATCAGGGGAACAAGAAGGTGCTGAAATAGTGTATTTGAAAGATAACGTGGCAATTCATCTGACTCAGTATGCTTCAGAGCGAATTAGTGGTCGACTAAAGCTGATCAAGCAAGGAGGTTCTCTGTTTATGACTTGGATTCCATATAAAGGTCAAAGCTCGAGTGCAAGGTTGTCTGAAAAAGATAAGAGTCTTTATACTATAGGAGCAGTTCCATTCTCGGATGTTAGGTCGATCCGCAGACACACTCCCACCCTGGG…	TCATCAGCAGGGTTCAGCCAAGTATTGATAGAAGTGATAGCAGTAAGCAGAGTCATTCAGGACAGAAGTGCTGAAATAGTGTATTTGAAAGATAACGTGGCATTCATCTGACTCAGTATGCTTCAGAGCGAATTAGTGGTCGACTAAGCTGATCAAGCAAGGAGGTTCTCCTGTTTATGACTTGGATTCCATATAAAGGTCAAAGCTCGAGTGCAAGGTTGTCTGAAAAAGATAAGAGTCTTTATACTATAGGAGCAGTTCCATTCTCGGATGTTAGGTCGATCCGCAGACACACTCCCACCCTGGGATGGCAATATGTAATTGTAGTCTTATCATCAGGACTGGCATTTCCTCCACTTTATTTCTACAATGGTGGTGTCCGGGAATTTCTTGCAACAA…
NIB_RP1_hgx4333v1_pB27_A-341	5p 3p	88040854 / 88040867		http://www.ncbi.nlm.nih.gov/nuccore/ 698523066	http://www.ncbi.nlm.nih.gov/gene/?term=		B	Homolog of LOC104211041 (Nicotiana sylvestris); [prey2140240 - Nbent - hom. of LOC104211]	-1	817	IF	Sense		97.2 / 95.3	CACTCAGCCAAAATCTCCATTAAATTCACCGGCGATGCATGAAATTGACACACACGATCTCTCGGACGACGCCGATTACGCTGCTTCTATTCAGCAAGGTTCAGCAAGTATGAATAGGAGTGATAGCAGTAAGCAGAGTTCATCAGGGGAACAAGAAGGTGCTGAAATAGTGTATTTGAAAGATAACGTGGCAATTCATCTGACTCAGTATGCTTCAGAGCGAATTAGTGGTCGACTAAAGCTGATCAAGCAAGGAGGTTCTCTGTTTATGACTTGGATTCCATATAAAGGTCAAAGCTCGAGTGCAAGGTTGTCTGAAAAAGATAAGAGTCTTTATACTATAGGAGCAGTTCCATTCTCGGATGTTAGGTCGATCCGCAGACACACTCCCACCCTGGG…	TCAGCAAGGTTCAGCAGTATGATTGAATGATGCAGTAAGCAGAGTCATCAGGACAGAGTGCTGAAATAGTGTATTGAAAGATTACGTGCATCCATCTGACTCAGTATGCTCAGAGCGATTAGTGGTCGACTAAGCTGATCAAGCAAGGAGGTTCTCTGTTTATGACTTGGATTCCCATATAAAGGTCAAAGCTCGAGTGCAAGGTTGTCTGAAAAAGATAAGAGTCTTTATACTATAGGAGCAGTTCCATTCTCGGATGTTAGGTCGATCCGCAGACACACTCCCACCCTGGGATGGCAATATGTAATTGTAGTCTTATCATCAGGACTGGCATTTCCTCCACTTTATTTCTACAATGGTGGTGTCCGGGAATTTCTTGCAACAATTAAGCAACATGCA…
NIB_RP1_hgx4333v1_pB27_A-277	5p 3p	88040854 / 88040867		http://www.ncbi.nlm.nih.gov/nuccore/ 698523066	http://www.ncbi.nlm.nih.gov/gene/?term=		B	Homolog of LOC104211041 (Nicotiana sylvestris); [prey2140240 - Nbent - hom. of LOC104211]	-1	817	IF	Sense		97.5 / 96.8	CACTCAGCCAAAATCTCCATTAAATTCACCGGCGATGCATGAAATTGACACACACGATCTCTCGGACGACGCCGATTACGCTGCTTCTATTCAGCAAGGTTCAGCAAGTATGAATAGGAGTGATAGCAGTAAGCAGAGTTCATCAGGGGAACAAGAAGGTGCTGAAATAGTGTATTTGAAAGATAACGTGGCAATTCATCTGACTCAGTATGCTTCAGAGCGAATTAGTGGTCGACTAAAGCTGATCAAGCAAGGAGGTTCTCTGTTTATGACTTGGATTCCATATAAAGGTCAAAGCTCGAGTGCAAGGTTGTCTGAAAAAGATAAGAGTCTTTATACTATAGGAGCAGTTCCATTCTCGGATGTTAGGTCGATCCGCAGACACACTCCCACCCTGGG…	ATTCACGCCAAGGTCAGCAGTATGAATAGGAGTGATAGGCAGTAGCAGAGTCATCAAGGACAAGAAGTGCTGAAATAGTGTATTTGAAAGATAACGTGGCAATTCATCTGACTCAGTATGCTTCAGAGCGAATTAGTGGTCGACTAAAGCTGATCAAGCAAGGAGGTTCTCTGTTTATGACTTGGATTCCATATAAAGGTCAAAGCTCGAGTGCAAGGTTGTCTGAAAAAGATAAGAGTCTTTATACTATAGGAGCAGTTCCATTCTCGGATGTTAGGTCGATCCGCAGACACACTCCCACCCTGGGATGGCAATATGTAATTGTAGTCTTATCATCAGGACTGGCATTTCCTCCACTTTATTTCTACAATGGTGGTGTCCGGGAATTTCTTGCAACAA…
NIB_RP1_hgx4333v1_pB27_A-293	5p 3p	88040854 / 88040867		http://www.ncbi.nlm.nih.gov/nuccore/ 698523066	http://www.ncbi.nlm.nih.gov/gene/?term=		B	Homolog of LOC104211041 (Nicotiana sylvestris); [prey2140240 - Nbent - hom. of LOC104211]	-1	817	IF	Sense		98.2 / 95.9	CACTCAGCCAAAATCTCCATTAAATTCACCGGCGATGCATGAAATTGACACACACGATCTCTCGGACGACGCCGATTACGCTGCTTCTATTCAGCAAGGTTCAGCAAGTATGAATAGGAGTGATAGCAGTAAGCAGAGTTCATCAGGGGAACAAGAAGGTGCTGAAATAGTGTATTTGAAAGATAACGTGGCAATTCATCTGACTCAGTATGCTTCAGAGCGAATTAGTGGTCGACTAAAGCTGATCAAGCAAGGAGGTTCTCTGTTTATGACTTGGATTCCATATAAAGGTCAAAGCTCGAGTGCAAGGTTGTCTGAAAAAGATAAGAGTCTTTATACTATAGGAGCAGTTCCATTCTCGGATGTTAGGTCGATCCGCAGACACACTCCCACCCTGGG…	GTTTCTATTCCAGCAAAGTCAGCCAGGTATGGATAGGAGTGATAGCAGTAGCAGAGTTCATTCAAGGACAAGAAGTGCTGAAATAGTGTATTTGAAAGAATAACGTGCAATCATCTGACTCAGTATGCTCAGAGCGAATTAGTGGTCGACTAAAGCTGATCAAGCAAGGAGGTTCTCTGTTTATGACTTGGATTCCATATAAAGGTCAAAGCTCGAGTGCAAGGTTGTCTGAAAAAGATAAGAGTCTTTATACTATAGGAGCAGTTCCATTCTCGGATGTTAGGTCGATCCGCAGACACACTCCCACCCTGGGATGGCAATATGTAATTGTAGTCTTATCATCAGGACTGGCATTTCCTCCACTTTATTTCTACAATGGTGGTGTCCGGGAATTTCTTG…
NIB_RP1_hgx4333v1_pB27_A-354	5p 3p	88040854 / 88040867		http://www.ncbi.nlm.nih.gov/nuccore/ 698523066	http://www.ncbi.nlm.nih.gov/gene/?term=		B	Homolog of LOC104211041 (Nicotiana sylvestris); [prey2140240 - Nbent - hom. of LOC104211]	-1	817	IF	Sense		97.2 / 96.0	CACTCAGCCAAAATCTCCATTAAATTCACCGGCGATGCATGAAATTGACACACACGATCTCTCGGACGACGCCGATTACGCTGCTTCTATTCAGCAAGGTTCAGCAAGTATGAATAGGAGTGATAGCAGTAAGCAGAGTTCATCAGGGGAACAAGAAGGTGCTGAAATAGTGTATTTGAAAGATAACGTGGCAATTCATCTGACTCAGTATGCTTCAGAGCGAATTAGTGGTCGACTAAAGCTGATCAAGCAAGGAGGTTCTCTGTTTATGACTTGGATTCCATATAAAGGTCAAAGCTCGAGTGCAAGGTTGTCTGAAAAAGATAAGAGTCTTTATACTATAGGAGCAGTTCCATTCTCGGATGTTAGGTCGATCCGCAGACACACTCCCACCCTGGG…	CTTTCTATTCAGGCAAGTCAGCAGTATGGATAGAGTGATAGCAGTAGCCAGAGTCCATTCAAGGACAAGAAGTGCTGAAATAGTGTATTGAAAGGATAACGTGGCAATTCATCTGACTCAGTATGCTCAGAGCGAATTAGTGGTCGACTAAAGCTGATCAAGCAAGGAGGTTCTCTGTTTATGACTTGGATTCCATATAAAGGTCAAAGCTCGAGTGCAAGGTTGTCTGAAAAAGATAAGAGTCTTTATACTATAGGAGCAGTTCCATTCTCGGATGTTAGGTCGATCCGCAGACACACTCCCACCCTGGGATGGCAATATGTAATTGTAGTCTTATCATCAGGACTGGCATTTCCTCCACTTTATTTCTACAATGGTGGTGTCCGGGAATTTCTTGCA…
NIB_RP1_hgx4333v1_pB27_A-373	5p 3p	88040854 / 88040867		http://www.ncbi.nlm.nih.gov/nuccore/ 698523066	http://www.ncbi.nlm.nih.gov/gene/?term=		B	Homolog of LOC104211041 (Nicotiana sylvestris); [prey2140240 - Nbent - hom. of LOC104211]	-1	817	IF	Sense		98.0 / 96.6	CACTCAGCCAAAATCTCCATTAAATTCACCGGCGATGCATGAAATTGACACACACGATCTCTCGGACGACGCCGATTACGCTGCTTCTATTCAGCAAGGTTCAGCAAGTATGAATAGGAGTGATAGCAGTAAGCAGAGTTCATCAGGGGAACAAGAAGGTGCTGAAATAGTGTATTTGAAAGATAACGTGGCAATTCATCTGACTCAGTATGCTTCAGAGCGAATTAGTGGTCGACTAAAGCTGATCAAGCAAGGAGGTTCTCTGTTTATGACTTGGATTCCATATAAAGGTCAAAGCTCGAGTGCAAGGTTGTCTGAAAAAGATAAGAGTCTTTATACTATAGGAGCAGTTCCATTCTCGGATGTTAGGTCGATCCGCAGACACACTCCCACCCTGGG…	GCTCTATTCAGCAAAGTCAGCAGTATGATAGGAGTGATAGGCAGTAGGCAGAGTCCATCAGGGACAAGAAGTGCTGAAATAGTGTATTTGAAAGAATAACGTGGCAATCATCTGACTCAGTATGCTCAGAGCGAATTTAGTGGTCGACTAAAGCTGATCAAGCAAGGAGGTTCTCTGTTTATGACTTGGATTCCATATAAAGGTCAAAGCTCGAGTGCAAGGTTGTCTGAAAAAGATAAGAGTCTTTATACTATAGGAGCAGTTCCATTCTCGGATGTTAGGTCGATCCGCAGACACACTCCCACCCTGGGATGGCAATATGTAATTGTAGTCTTATCATCAGGACTGGCATTTCCTCCACTTTATTTCTACAATGGTGGTGTCCGGGAATTTCTTGCA…
NIB_RP1_hgx4333v1_pB27_A-8	5p 3p	88040854 / 88040867		http://www.ncbi.nlm.nih.gov/nuccore/ 698523066	http://www.ncbi.nlm.nih.gov/gene/?term=		B	Homolog of LOC104211041 (Nicotiana sylvestris); [prey2140240 - Nbent - hom. of LOC104211]	69	804	IF	Sense		98.4 / 96.2	CGCCGATTACGCTGCTTCTATTCAGCAAGGTTCAGCAAGTATGAATAGGAGTGATAGCAGTAAGCAGAGTTCATCAGGGGAACAAGAAGGTGCTGAAATAGTGTATTTGAAAGATAACGTGGCAATTCATCTGACTCAGTATGCTTCAGAGCGAATTAGTGGTCGACTAAAGCTGATCAAGCAAGGAGGTTCTCTGTTTATGACTTGGATTCCATATAAAGGTCAAAGCTCGAGTGCAAGGTTGTCTGAAAAAGATAAGAGTCTTTATACTATAGGAGCAGTTCCATTCTCGGATGTTAGGTCGATCCGCAGACACACTCCCACCCTGGGATGGCAATATGTAATTGTAGTCTTATCATCAGGACTGGCATTTCCTCCACTTTATTTCTACAATGGTGG…	CGCCGAATACGCTGCTTCTATTCAGCAGTCAGCAGGTATGATTGGAGTGATAGGCAGTAGGCAGAGTCATCAGGGAACAAGAAGTTGCTGAAATAGTGTATTGAAAAGAATAACGTGGCAATCATCTGACTCAGTATGCTTCAGAGCGAATTAGTGGTCGACTAAAGCTGATCAAGCAAGGAGGTTCTCTGTTTATGACTTGGATTCCATATAAAGGTCAAAGCTCGAGTGCAAGGTTGTCTGAAAAAGATAAGAGTCTTTATACTATAGGAGCAGTTCCATTCTCGGATGTTAGGTCGATCCGCAGACACACTCCCACCCTGGGATGGCAATATGTAATTGTAGTCTTATCATCAGGACTGGCATTTCCTCCACTTTATTTCTACAATGGTGGTGTCC…
NIB_RP1_hgx4333v1_pB27_A-55	5p	88040854		http://www.ncbi.nlm.nih.gov/nuccore/ 698523066	http://www.ncbi.nlm.nih.gov/gene/?term=		B	Homolog of LOC104211041 (Nicotiana sylvestris); [prey2140240 - Nbent - hom. of LOC104211]	69	No Data	IF	Sense		90	CGCCGATCACCCTGCTTCTATTCAGCAAGGTTCAGCAAGTATGAATAGGAGTGATAGCAGTAAACAAAGTTCATCAGGGGAACAAGAAGGTGCTGAAATAGTGTATTTGAAAGATAACGTGGCAATTCATCTGACTCCCTATGCTTCAGAGCGAATTAGTGGTCGACTAAAGCTGATCAAGCAAGGAGGTTCTCTGTTTATGACTTGGATTCCATATAAAGGTCAAAGCTCGAGTGCAAGGTTGTCTGAAAAAGATAAGAGTCTTTATACTATAGGAGCAGTTCCGTTCTCGGATGTTAGGTCGATCCGCAGACACACTCCCACCCTGGGATGGCAATATTTTTTTGTAGTCTTATCACCAGGACTGGCATTTCCTCCACTTTATTTCTACAATGGTGG…
NIB_RP1_hgx4333v1_pB27_A-56	5p 3p	88040854 / 88040867		http://www.ncbi.nlm.nih.gov/nuccore/ 698523066	http://www.ncbi.nlm.nih.gov/gene/?term=		B	Homolog of LOC104211041 (Nicotiana sylvestris); [prey2140240 - Nbent - hom. of LOC104211]	69	804	IF	Sense		98.4 / 96.1	CGCCGATTACGCTGCTTCTATTCAGCAAGGTTCAGCAAGTATGAATAGGAGTGATAGCAGTAAGCAGAGTTCATCAGGGGAACAAGAAGGTGCTGAAATAGTGTATTTGAAAGATAACGTGGCAATTCATCTGACTCAGTATGCTTCAGAGCGAATTAGTGGTCGACTAAAGCTGATCAAGCAAGGAGGTTCTCTGTTTATGACTTGGATTCCATATAAAGGTCAAAGCTCGAGTGCAAGGTTGTCTGAAAAAGATAAGAGTCTTTATACTATAGGAGCAGTTCCATTCTCGGATGTTAGGTCGATCCGCAGACACACTCCCACCCTGGGATGGCAATATGTAATTGTAGTCTTATCATCAGGACTGGCATTTCCTCCACTTTATTTCTACAATGGTGG…	CGGCGGATTACGCTGCTCTATTCAGCAGTCAGCCAGTATGATGAAGTGATAGCAGTAGGCAGAGTCATCAGGGGACAGAAGTGCTGAAATAGTGTATTTGAAAGATAACGTGGCAATTCATCTGACTCAGTATGCTTCAGAGCGACTTAGTGGTCGACTAAAGCTGATCAAGCAAGGAGGTTCTCTGTTTATGACTTGGATTCCATATAAAGGTCAAAGCTCGAGTGCAAGGTTGTCTGAAAAAGATAAGAGTCTTTATACTATAGGAGCAGTTCCATTCTCGGATGTTAGGTCGATCCGCAGACACACTCCCACCCTGGGATGGCAATATGTAATTGTAGTCTTATCATCAGGACTGGCATTTCCTCCACTTTATTTCTACAATGGTGGTGTCCGGGA…
NIB_RP1_hgx4333v1_pB27_A-52	5p 3p	88040854 / 88040867		http://www.ncbi.nlm.nih.gov/nuccore/ 698523066	http://www.ncbi.nlm.nih.gov/gene/?term=		B	Homolog of LOC104211041 (Nicotiana sylvestris); [prey2140240 - Nbent - hom. of LOC104211]	69	804	IF	Sense		98.4 / 96.0	CGCCGATTACGCTGCTTCTATTCAGCAAGGTTCAGCAAGTATGAATAGGAGTGATAGCAGTAAGCAGAGTTCATCAGGGGAACAAGAAGGTGCTGAAATAGTGTATTTGAAAGATAACGTGGCAATTCATCTGACTCAGTATGCTTCAGAGCGAATTAGTGGTCGACTAAAGCTGATCAAGCAAGGAGGTTCTCTGTTTATGACTTGGATTCCATATAAAGGTCAAAGCTCGAGTGCAAGGTTGTCTGAAAAAGATAAGAGTCTTTATACTATAGGAGCAGTTCCATTCTCGGATGTTAGGTCGATCCGCAGACACACTCCCACCCTGGGATGGCAATATGTAATTGTAGTCTTATCATCAGGACTGGCATTTCCTCCACTTTATTTCTACAATGGTGG…	GAATTACCGCTGCTCTATTTCAGGCAAAGGTTCAGCAGTATGAATGGAGTGATAGCAGTAGGCAGAGTCATCAGGGGAACAAGAAGTGCTGAAATAGTGTATTTGAAAAGAATAACCGTGGCAATCATCTGACTCAGTATGCTTCAGAGCGAATTTAGTGGTCGACTAAAGCTGATCAAGCAAGGAGGTTCTCTGTTTATGACTTGGATTCCATATAAAGGTCAAAGCTCGAGTGCAAGGTTGTCTGAAAAAGATAAGAGTCTTTATACTATAGGAGCAGTTCCATTCTCGGATGTTAGGTCGATCCGCAGACACACTCCCACCCTGGGATGGCAATATGTAATTGTAGTCTTATCATCAGGACTGGCATTTCCTCCACTTTATTTCTACAATGGTGGT…
NIB_RP1_hgx4333v1_pB27_A-305	5p 3p	88040854 / 88040867		http://www.ncbi.nlm.nih.gov/nuccore/ 698523066	http://www.ncbi.nlm.nih.gov/gene/?term=		B	Homolog of LOC104211041 (Nicotiana sylvestris); [prey2140240 - Nbent - hom. of LOC104211]	69	804	IF	Sense		97.6 / 95.9	CGCCGATTACGCTGCTTCTATTCAGCAAGGTTCAGCAAGTATGAATAGGAGTGATAGCAGTAAGCAGAGTTCATCAGGGGAACAAGAAGGTGCTGAAATAGTGTATTTGAAAGATAACGTGGCAATTCATCTGACTCAGTATGCTTCAGAGCGAATTAGTGGTCGACTAAAGCTGATCAAGCAAGGAGGTTCTCTGTTTATGACTTGGATTCCATATAAAGGTCAAAGCTCGAGTGCAAGGTTGTCTGAAAAAGATAAGAGTCTTTATACTATAGGAGCAGTTCCATTCTCGGATGTTAGGTCGATCCGCAGACACACTCCCACCCTGGGATGGCAATATGTAATTGTAGTCTTATCATCAGGACTGGCATTTCCTCCACTTTATTTCTACAATGGTGG…	TACCGCTTGCTTCCTATTCAGGCAAGGTTCAGCAAGGTATGAATTGGAGTGCATAGGCAGTAAGCAGAGTCCATCAGGGACAGAGTGCTGACATAGTTAATTGAAAGATAACGTGGCACTCATCTGACTCAGTATGCTTCAGAGCGATTTAGTGGTCGACTAAGCTGATCAAGCAAGGAGGTTCTCTGTTTATGACTTGGATTCCATATAAAGGTCAAAGCTCGAGTGCAAGGTTGTCTGAAAAAGATAAGAGTCTTTATACTATAGGAGCAGTTCCATTCTCGGATGTTAGGTCGATCCGCAGACACACTCCCACCCTGGGATGGCAATATGTAATTGTAGTCTTATCATCAGGACTGGCATTTCCTCCACTTTATTTCTACAATGGTGGTGTCCGGG…
NIB_RP1_hgx4333v1_pB27_A-355	5p 3p	88040854 / 88040867		http://www.ncbi.nlm.nih.gov/nuccore/ 698523066	http://www.ncbi.nlm.nih.gov/gene/?term=		B	Homolog of LOC104211041 (Nicotiana sylvestris); [prey2140240 - Nbent - hom. of LOC104211]	69	804	IF	Sense		99.1 / 95.6	CGCCGATTACGCTGCTTCTATTCAGCAAGGTTCAGCAAGTATGAATAGGAGTGATAGCAGTAAGCAGAGTTCATCAGGGGAACAAGAAGGTGCTGAAATAGTGTATTTGAAAGATAACGTGGCAATTCATCTGACTCAGTATGCTTCAGAGCGAATTAGTGGTCGACTAAAGCTGATCAAGCAAGGAGGTTCTCTGTTTATGACTTGGATTCCATATAAAGGTCAAAGCTCGAGTGCAAGGTTGTCTGAAAAAGATAAGAGTCTTTATACTATAGGAGCAGTTCCATTCTCGGATGTTAGGTCGATCCGCAGACACACTCCCACCCTGGGATGGCAATATGTAATTGTAGTCTTATCATCAGGACTGGCATTTCCTCCACTTTATTTCTACAATGGTGG…	CGCGGATTTACGGCTGCTTTTCTATTCCAGGCAATGTTCAGCAAGTATGAATTAGGAGTGAATAGCAGTAGCAGAGTTCCATCAGGGGAACAGAAGGTTGCTGAATAGTGTATTTGAAAGCTAAACGTGGCAATTCATCTGACTCAGTATTGCTTCAGAGCGAATTTAGTGGTCGACTAAAGCTGATCAAGCAAGGAGGTTCTCTGTTTATGACTTGGATTCCATATAAAGGTCAAAGCTCGAGTGCAAGGTTGTCTGAAAAAGATAAGAGTCTTTATACTATAGGAGCAGTTCCATTCTCGGATGTTAGGTCGATCCGCAGACACACTCCCACCCTGGGATGGCAATATGTAATTGTAGTCTTATCATCAGGACTGGCATTTCCTCCACTTTATTTCT…
NIB_RP1_hgx4333v1_pB27_A-118	3p	88040880		http://www.ncbi.nlm.nih.gov/nuccore/ 698523066	http://www.ncbi.nlm.nih.gov/gene/?term=		A	Homolog of LOC104211041 (Nicotiana sylvestris); [prey2140255 - Nbent - hom. of LOC104211]	No Data	557	??	Sense		90.4		GAATATGTTATTGTTGTTTTTCTCAGGAGAGGCATTTCCTTCACTTTATTTCTACAAGGGGTGTCTGGGAATTTCTTGCAACAATTAAGCAACATGCATATCTTGTGAGGTCAGAGAAGATGATAATGTATTTCTAGTCGAC
NIB_RP1_hgx4333v1_pB27_A-129	3p	88040880		http://www.ncbi.nlm.nih.gov/nuccore/ 698523066	http://www.ncbi.nlm.nih.gov/gene/?term=		A	Homolog of LOC104211041 (Nicotiana sylvestris); [prey2140255 - Nbent - hom. of LOC104211]	No Data	557	??	Sense		90.5		GGCAATATGTTTTGTAGTATTATCATCAGGAAAGGCATTTCCTCCACTTTTTTAACAATGGTGGAGTCTAGGAATATCTAGCAACAATTAAGCAACATGCATATCTTATGAGGTCAGCTGAAGAAGCTAATGTATTTCTCGTCAAG
NIB_RP1_hgx4333v1_pB27_A-137	5p 3p	88040880		http://www.ncbi.nlm.nih.gov/nuccore/ 698523066	http://www.ncbi.nlm.nih.gov/gene/?term=		A	Homolog of LOC104211041 (Nicotiana sylvestris); [prey2140255 - Nbent - hom. of LOC104211]	1	1495	OOF1	Sense		97.9 / 98.0	CCACCCCTCACTCAGCCAAAACCTCCATTAAATTCACCGGCGATGCATGAAATTGACATACACGATCTCTCGGACGACGCCGATTACGCTGCTTCTATTCAGCAAGGTTCAGCAAGTATGAATAGGAGTGATAGCAGTAAGCAGAGTTCATCAGGTGAACAAGAAGGTGCTGAAATAGTATATTTGAAAGATAACGTGGCAATTCATCCGACACAGTATGCTTCAGAGAGAATCAGTGGTCGACTAAAGCTGATCAAGCAAGAAGGTTCTCTGTTTATGACTTGGATTCCATATAAAGGGCAAAGCTCGAGTGCAAGGCTGTCTGAAAAAGATAAGAGTCTTTATACTATACGAGCAGTTCTATTCTCGGATGTTCGGTCAATTCGCAGACACACTCCC…	GCTAGAGAGAAATTTTCTTCTTTGTGACCAGATTGCTCGTGAAACCACATCTCACTTTTTCGTGAGGCTCAAGGAGATGTTTCATCCTATGACAGAGGAGCAAGACCAAAAACAAATGATATCCTCGCATGCTGAATGTAATGATGTTCAGAAGTTGCCTGAAGACGTTCAAGTGCCTGCAGATCCCTTGGAGTTTGACAAATTGTCACTAGTATGGGGAAAACCACGGCAGCCTCCACTGGGAACAGAAGAGTGGTCCGCTTTCCTGGACTGTGAAGGTAGAGTCACAGACTCGGAAGCAGTAAGAAAGAGGATATTTTACGGAGGAGTCGAACAAGGTCTACGTAAAGAGGTGTGGCGATTTCTGTTGGGATATCATTCATATGATTCAACTTATGC…
NIB_RP1_hgx4333v1_pB27_A-180	5p 3p	88040880		http://www.ncbi.nlm.nih.gov/nuccore/ 698523066	http://www.ncbi.nlm.nih.gov/gene/?term=		A	Homolog of LOC104211041 (Nicotiana sylvestris); [prey2140255 - Nbent - hom. of LOC104211]	1	1495	OOF1	Sense		98.3 / 98.6	CCACCCCTCACTCAGCCAAAACCTCCATTAAATTCACCGGCGATGCATGAAATTGACATACACGATCTCTCGGACGACGCCGATTACGCTGCTTCTATTCAGCAAGGTTCAGCAAGTATGAATAGGAGTGATAGCAGTAAGCAGAGTTCATCAGGTGAACAAGAAGGTGCTGAAATAGTATATTTGAAAGATAACGTGGCAATTCATCCGACACAGTATGCTTCAGAGAGAATCAGTGGTCGACTAAAGCTGATCAAGCAAGAAGGTTCTCTGTTTATGACTTGGATTCCATATAAAGGGCAAAGCTCGAGTGCAAGGCTGTCTGAAAAAGATAAGAGTCTTTATACTATACGAGCAGTTCTATTCTCGGATGTTCGGTCAATTCGCAGACACACTCCC…	AGGATTTGCTTCGTGGAAACAAACATTCTCAACTTTTCGTGAAGCTCAGGGAGATGTTTCATCTTATGACAGAGGGAGCAAGACCAAAAAACAAATGATATCCTCGCATGCTGAATGTAATGATGTTCAGAAGTTGCCTGAAGACGTTCAAGTGCCTGCAGATCCCTTGGAGTTTGACAAATTGTCACTAGTATGGGGAAAACCACGGCAGCCTCCACTGGGAACAGAAGAGTGGTCCGCTTTCCTGGACTGTGAAGGTAGAGTCACAGACTCGGAAGCAGTAAGAAAGAGGATATTTTACGGAGGAGTCGAACAAGGTCTACGTAAAGAGGTGTGGCGATTTCTGTTGGGATATCATTCATATGATTCAACTTATGCGGAGAGGGAATACATTGTGTC…
NIB_RP1_hgx4333v1_pB27_A-269	3p	88040880		http://www.ncbi.nlm.nih.gov/nuccore/ 698523066	http://www.ncbi.nlm.nih.gov/gene/?term=		A	Homolog of LOC104211041 (Nicotiana sylvestris); [prey2140255 - Nbent - hom. of LOC104211]	No Data	557	??	Sense		97.3		CAGTATGGCGTTGGCACTCAAGCTCTTGCAGCATGCATGCCATTTCAGCCTAGGTTAGATCCCTAGTCTACGCGCTATCGCTAACAATACCGTAGCTTAACCCAGTCATGGCTGCCGTGGCCTAAAAACAGCTCTGCACGTCAAGAAGATTACGCCTATCAGTGATTGATGTCTCTCGACGCTCACTCAGCCAAAACTTACAGTAAATTCACCGGATGAGGTCATGAGATTGACATACACGATGTCTCGGAGGACGCCGATTAAGCTGTTTCTATTCAGCAAGGTTCAGCAAGTATGACTAGGAGTGATAGCAGTAAGCAGAGTTCATCAGGTGAACAAGAAGGTGCTGAAATAGTATATGTGAAAGATAACGTGGCAATTCATCCGACACAGTATGCT…
NIB_RP1_hgx4333v1_pB27_A-32	5p 3p	88040880		http://www.ncbi.nlm.nih.gov/nuccore/ 698523066	http://www.ncbi.nlm.nih.gov/gene/?term=		A	Homolog of LOC104211041 (Nicotiana sylvestris); [prey2140255 - Nbent - hom. of LOC104211]	1	1495	OOF1	Sense		98.7 / 96.7	CCACCCCTCACTCAGCCAAAACCTCCATTAAATTCACCGGCGATGCATGAAATTGACATACACGATCTCTCGGACGACGCCGATTACGCTGCTTCTATTCAGCAAGGTTCAGCAAGTATGAATAGGAGTGATAGCAGTAAGCAGAGTTCATCAGGTGAACAAGAAGGTGCTGAAATAGTATATTTGAAAGATAACGTGGCAATTCATCCGACACAGTATGCTTCAGAGAGAATCAGTGGTCGACTAAAGCTGATCAAGCAAGAAGGTTCTCTGTTTATGACTTGGATTCCATATAAAGGGCAAAGCTCGAGTGCAAGGCTGTCTGAAAAAGATAAGAGTCTTTATACTATACGAGCAGTTCTATTCTCGGATGTTCGGTCAATTCGCAGACACACTCCC…	AGTAGTTTCTTCTGGGAACAGATTTGGCTCGTGAAACACATCTCACTTTCGGAGGTTCAAGTAGATGGTTTCATCCTATGACAGGAGGGAGCAGACAAAAACAAATGATATCTCGCATGCTGAATGTAATGATGTTCAGAAGTTGCTGAAGACGTTCAAGTGCCTGCAGATCCCTTGGGAGTTTGACAAATTGTCACTAGTATGGGGAAAACCACGGCAGCCTCCACTGGGAACAGAAGAGTGGTCCGCTTTCCTGGACTGTGAAGGTAGAGTCACAGACTCGGAAGCAGTAAGAAAGAGGATATTTTACGGAGGAGTCGAACAAGGTCTACGTAAAGAGGTGTGGCGATTTCTGTTGGGATATCATTCATATGATTCAACTTATGCGGAGAGGGAATA…
NIB_RP1_hgx4333v1_pB27_A-45	3p	88040880		http://www.ncbi.nlm.nih.gov/nuccore/ 698523066	http://www.ncbi.nlm.nih.gov/gene/?term=		A	Homolog of LOC104211041 (Nicotiana sylvestris); [prey2140255 - Nbent - hom. of LOC104211]	No Data	557	??	Sense		92.3		CACTTGGTGTTTCAGGAAACCGCCATACACGTTCTCTAAGGACGAAGCTGAATACGCTGTTCCTATCAGCAGTGTTCAGCAAGTATGTCTCGGATTACAGCAGTAAGCAGAGTTCTAAGGTGAACAAGAAGCTGCTGAAATAATATATATGAAAGATACCGTGTCAATCCATCCGACACAGGACGGTTCAGAGAGAATCAGTGGTCGACTAATGGTGATCAAGCAAGAAGGTTTTCTGTTTATGACTTGGATTCCATATAAAGGGCAAAGCTCGAGTGCAAGGCTGTCTCAAAAAGATAAGAGTCTTTATACTATACGAGCAGTTCTATTCTCGGATGTTCGGTCAATTCGCAGACACACTCCCACCCTGGGATGGCAATATGTTATTGTAGTTTTATC…
NIB_RP1_hgx4333v1_pB27_A-67	3p	88040880		http://www.ncbi.nlm.nih.gov/nuccore/ 698523066	http://www.ncbi.nlm.nih.gov/gene/?term=		A	Homolog of LOC104211041 (Nicotiana sylvestris); [prey2140255 - Nbent - hom. of LOC104211]	No Data	557	??	Sense		86		GTGCACAAGATCAGGCACGGCACAGCGTCTCCTCCGGTATAGGGCGCAATCCGTTCCATGTAATTTCACCCGCAGTCGCCATGGAATATGTACGTATCCCCGATTGTTTAAGGCGACTGCCAGATAAAGGTGGCTTCTTCTTCTATCCAAGGGTCCAGCTACGTATTCAATAGGATCTCATGCCCAGCTAGGCGGAGGTCCATCAGGAGAACAAGGAACGTTCTGCAAGTAGTATCTTTGAATTGCAAAAAGTGTCATTTCATCCGACTCAGTATGCTTCAGAGAGAATCAGTGGCCGATCTAAAGATGATCAAGCAGGGAGGTTCTATGGTCTATGACTTGGATTCCATATAAAGGGCACAGCTCGAGTGCAAGGCTGTCTGAAAAAGATAAGAGTCT…
NIB_RP1_hgx4333v1_pB27_A-79	3p	88040880		http://www.ncbi.nlm.nih.gov/nuccore/ 698523066	http://www.ncbi.nlm.nih.gov/gene/?term=		A	Homolog of LOC104211041 (Nicotiana sylvestris); [prey2140255 - Nbent - hom. of LOC104211]	No Data	979	??	Sense		92.5		TCAAGGCAAGAAGGTTCTCTGTCTTATGACTGATCATTCAAGCCAGCTGAGTCCAAGGCGTCGGACAAGCTAGAGGTCTTTATACTATACGAGCAGTTCTATTCTAGTATGTCGTTCAGTCGCAGACACACTCCCCACCTTGGCATGAGCAGTATGTTATGGTAGTTTCATCATGGAGGTCAGTGCAGTGCATGCTTCAATACCTCTACAATGGATGTGTCTGGGAATTTCTTGCAACAATTAAGCAACATGCATATCTTGTGAGGTCAGCTGAAGATGCTAATGTATTTCTCGTCAACGACTTTCAAGATCCACTCCAGAGAACTCTCTCCTCCTTGGAGCTTCCTAGGGCTGTTTCTGTAGCTAACAGTCCATCTTCAGCTGCTGCACGTGCTGATG…
NIB_RP1_hgx4333v1_pB27_A-88	5p 3p	88040880		http://www.ncbi.nlm.nih.gov/nuccore/ 698523066	http://www.ncbi.nlm.nih.gov/gene/?term=		A	Homolog of LOC104211041 (Nicotiana sylvestris); [prey2140255 - Nbent - hom. of LOC104211]	1	1495	OOF1	Sense		98.6 / 97.6	CCACCCCTCACTCAGCCAAAACCTCCATTAAATTCACCGGCGATGCATGAAATTGACATACACGATCTCTCGGACGACGCCGATTACGCTGCTTCTATTCAGCAAGGTTCAGCAAGTATGAATAGGAGTGATAGCAGTAAGCAGAGTTCATCAGGTGAACAAGAAGGTGCTGAAATAGTATATTTGAAAGATAACGTGGCAATTCATCCGACACAGTATGCTTCAGAGAGAATCAGTGGTCGACTAAAGCTGATCAAGCAAGAAGGTTCTCTGTTTATGACTTGGATTCCATATAAAGGGCAAAGCTCGAGTGCAAGGCTGTCTGAAAAAGATAAGAGTCTTTATACTATACGAGCAGTTCTATTCTCGGATGTTCGGTCAATTCGCAGACACACTCCC…	GTGCCTAGGAGAATTTCTTCTTGTGACCAGATTGCTCGTGAACACATCTCACTTTTCGTGAGCTCAGGGAGATGTTCATCCTAATGACAGAGGGAGCAAGACCAAAAAACAAATGATATCCTCGCATTGCTGAATGTAATGATGTTCAGAAGTTGCCTGAAGACGTTCAAGTGCCTGCAGATCCCTTGGAGTTTGACAAATTGTCACTAGTATGGGGAAAACCACGGCAGCCTCCACTGGGAACAGAAGAGTGGTCCGCTTTCCTGGACTGTGAAGGTAGAGTCACAGACTCGGAAGCAGTAAGAAAGAGGATATTTTACGGAGGAGTCGAACAAGGTCTACGTAAAGAGGTGTGGCGATTTCTGTTGGGATATCATTCATATGATTCAACTTATGCGG…
NIB_RP1_hgx4333v1_pB27_A-367	3p	88040880		http://www.ncbi.nlm.nih.gov/nuccore/ 698523066	http://www.ncbi.nlm.nih.gov/gene/?term=		A	Homolog of LOC104211041 (Nicotiana sylvestris); [prey2140255 - Nbent - hom. of LOC104211]	No Data	557	??	Sense		99.5		ACACCCCACCCCTCCATTCAGGCCAAAACCTCCATTAAATTCACCGGCGATGCATGAAATTGACATACACGATCTCTCGGACGACGCCGATTACGCTGCTTCTATTCAGCAAGGTTCAGCAAGTATGAATAGGAGTGATAGCAGTAAGCAGAGTTCATCAGGTGAACAAGAAGGTGCTGAAATAGTATATTTGAAAGATAACGTGGCAATTCATCCGACACAGTATGCTTCAGAGAGAATCAGTGGTCGACTAAAGCTGATCAAGCAAGAAGGTTCTCTGTTTATGACTTGGATTCCATATAAAGGGCAAAGCTCGAGTGCAAGGCTGTCTGAAAAAGATAAGAGTCTTTATACTATACGAGCAGTTCTATTCTCGGATGTTCGGTCAATTCGCAGACA…
NIB_RP1_hgx4333v1_pB27_A-366	3p	88040880		http://www.ncbi.nlm.nih.gov/nuccore/ 698523066	http://www.ncbi.nlm.nih.gov/gene/?term=		A	Homolog of LOC104211041 (Nicotiana sylvestris); [prey2140255 - Nbent - hom. of LOC104211]	No Data	1499	??	Sense		98.6		GAGCCAGCGGAAGAGCATCTCTAAGGAGCAGGCTAGAAGATTTACGAAATTTCGAGAGAGGAAAGGCCTTATTGAAAAAGATGTGGTGAGGACTGATCGGTCAATTTCATTTTATGATGAGGATGACAGCCCAAACATTAAGTGTTTGCGTGATATACTGCTGACTTACTCATTCTACAACTTTGATTTGGGTTACTGTCAGGGTATGAGTGATTTCCTTTCACCAATTTTATATGTCATGGAAGATGAATCAGAATCATTTTGGTGCTTTGTGGCATTGATGGAACGACTGGG
NIB_RP1_hgx4333v1_pB27_A-103	3p	88040880		http://www.ncbi.nlm.nih.gov/nuccore/ 698523066	http://www.ncbi.nlm.nih.gov/gene/?term=		A	Homolog of LOC104211041 (Nicotiana sylvestris); [prey2140255 - Nbent - hom. of LOC104211]	No Data	557	??	Sense		97		TTCGACTCACTGAGCATGCCTGACTGAATTACAGTCTTCGAATTCTTAAATGCTAGGATTTCAACGTTCCTACATCAGAGAATGGCTGAGTCGAATGCTCAAGGACCGCGCGTATACTCAATCGGCTGAGCATCTTCATAAATCTCTACTACAGTAGAACCAGGAACGCCGCTCTGCAATCAGTCGAAACCTGCATTAAATCACCGGACGATGCATGAAATTGACATACACGATCTCTCAGGACGACGCCGATTACGCTGCTTATATTCAGCAAGGTTCAGCAAGTATGAATAGGAGTGATAGCAGTAAGCAGAGTTCATCATGTGAACAAGAAGGTGCTGATATTGTATATTTGAAAGATAACGTGGCAATTCATCCGACACAGTATGCTTCAGAGAG…
NIB_RP1_hgx4333v1_pB27_A-344	5p 3p	88040880		http://www.ncbi.nlm.nih.gov/nuccore/ 698523066	http://www.ncbi.nlm.nih.gov/gene/?term=		A	Homolog of LOC104211041 (Nicotiana sylvestris); [prey2140255 - Nbent - hom. of LOC104211]	1	1495	OOF1	Sense		97.8 / 97.0	CCACCCCTCACTCAGCCAAAACCTCCATTAAATTCACCGGCGATGCATGAAATTGACATACACGATCTCTCGGACGACGCCGATTACGCTGCTTCTATTCAGCAAGGTTCAGCAAGTATGAATAGGAGTGATAGCAGTAAGCAGAGTTCATCAGGTGAACAAGAAGGTGCTGAAATAGTATATTTGAAAGATAACGTGGCAATTCATCCGACACAGTATGCTTCAGAGAGAATCAGTGGTCGACTAAAGCTGATCAAGCAAGAAGGTTCTCTGTTTATGACTTGGATTCCATATAAAGGGCAAAGCTCGAGTGCAAGGCTGTCTGAAAAAGATAAGAGTCTTTATACTATACGAGCAGTTCTATTCTCGGATGTTCGGTCAATTCGCAGACACACTCCC…	CTGTCTGGGAACCAAGAATTGGCTCGTGAACAACCATCTCACTTTTCGTGAAGCTCAGGAGATGTTTCATCCTAATGACAGGAGGGAGCAAGACCAAAAACAAATGATTATCTCGCATTGCTGAATGTAATGATGTTCAGAAGTTGCCTGAAGACGTTCAAGTGCCTGCAGATCCCTTGGAGTTTGACAAATTGTCACTAGTATGGGGAAAACCACGGCAGCCTCCACTGGGAACAGAAGAGTGGTCCGCTTTCCTGGACTGTGAAGGTAGAGTCACAGACTCGGAAGCAGTAAGAAAGAGGATATTTTACGGAGGAGTCGAACAAGGTCTACGTAAAGAGGTGTGGCGATTTCTGTTGGGATATCATTCATATGATTCAACTTATGCGGAGAGGGAAT…
NIB_RP1_hgx4333v1_pB27_A-328	3p	88040880		http://www.ncbi.nlm.nih.gov/nuccore/ 698523066	http://www.ncbi.nlm.nih.gov/gene/?term=		A	Homolog of LOC104211041 (Nicotiana sylvestris); [prey2140255 - Nbent - hom. of LOC104211]	No Data	557	??	Sense		99.5		TCTCTCAAGTGCACCTGGGGCGCGGGAAGCCTCACCCCTTTCTCTTGAGTACGTAGTTAAACAGCAATAATAAGACACACACCACCCCTCAATCAGCCCAAAACCTCCATTAAATTCACCGGCCGATGCATGAAATTGACATACACGATCTCTCGGACGACGCCGATTACGCTGCTTCTATTCAGCAAGGTTCAGCAAGTATGAATAGGAGTGATAGCAGTAAGCAGAGTTCATCAGGTGAACAAGAAGGTGCTGAAATAGTATATTTGAAAGATAACGTGGCAATTCATCCGACACAGTATGCTTCAGAGAGAATCAGTGGTCGACTAAAGCTGATCAAGCAAGAAGGTTCTCTGTTTATGACTTGGATTCCATATAAAGGGCAAAGCTCGAGTGCAA…
NIB_RP1_hgx4333v1_pB27_A-306	3p	88040880		http://www.ncbi.nlm.nih.gov/nuccore/ 698523066	http://www.ncbi.nlm.nih.gov/gene/?term=		A	Homolog of LOC104211041 (Nicotiana sylvestris); [prey2140255 - Nbent - hom. of LOC104211]	No Data	557	??	Sense		94.4		TCTCATGAAGTAGGCAAAAACCTCTCATTCAATGCTCCGGCGAGCGTGGAAATGACGTCTCACGGTTCTCTCGGCCGAGGCTGGTGACGCAGCTTCTATTCAGCAAAGGTTCAGCCAAGTATGAGTAGTAGTGAGAGCAGTAAGCAGAGTTCATCAGGTGAACAAGAAGGTGCTGAAATAGTATATTTGAAAGATAACGTGTCAATTCATCCGACACAGTATGCTTCAGAGAGAATCAGTGGTCGAATAAAGCTGATCAAGCAAGAAGGTTCTCTGTTTATGACTTGGATTCCATATAAAGGGCAAAGCTCGAGGGCAAGGTTGTCTGAAAAAGATAAGAGTCTTTATACTATACGAGCAGTTCTATTCTCGGATGTTCGGTCAATTCGCAGACACACT…
NIB_RP1_hgx4333v1_pB27_A-286	5p	88040880		http://www.ncbi.nlm.nih.gov/nuccore/ 698523066	http://www.ncbi.nlm.nih.gov/gene/?term=		A	Homolog of LOC104211041 (Nicotiana sylvestris); [prey2140255 - Nbent - hom. of LOC104211]	1	No Data	OOF1	Sense		96.4	CCACCCCTCACTCAGCCAAAACCTCCATTAAATTCACCGGCGATGCATGAAATTGACATACACGATCTCTCGGACGACGCCGATTACGCTGCTTCTATTCAGCAAGGTTCAGCAAGTATGAATAGGAGTGATAGCAGTAAGCAGAGTTCATCAGGTGAACAAGAAGGTGCTGAAATAGTATATTTGAAAGATAACGTGGCAATTCATCCGACACAGTATGCTTCAGAGAGAATCAGTGGTCGACTAAAGCTGATCAAGCAAGAAGGTTCTCTGTTTATGACTTGGATTCCATATAAAGGGCAAAGCTCGAGTGCAAGGCTGTCTGAAAAAGATAAGAGTCTTTATACTATACGAGCAGTTCTATTCTCGGATGTTCGGTCAATTCGCAGACACACTCCC…
NIB_RP1_hgx4333v1_pB27_A-283	5p 3p	88040880		http://www.ncbi.nlm.nih.gov/nuccore/ 698523066	http://www.ncbi.nlm.nih.gov/gene/?term=		A	Homolog of LOC104211041 (Nicotiana sylvestris); [prey2140255 - Nbent - hom. of LOC104211]	1	1495	OOF1	Sense		98.2 / 97.7	CCACCCCTCACTCAGCCAAAACCTCCATTAAATTCACCGGCGATGCATGAAATTGACATACACGATCTCTCGGACGACGCCGATTACGCTGCTTCTATTCAGCAAGGTTCAGCAAGTATGAATAGGAGTGATAGCAGTAAGCAGAGTTCATCAGGTGAACAAGAAGGTGCTGAAATAGTATATTTGAAAGATAACGTGGCAATTCATCCGACACAGTATGCTTCAGAGAGAATCAGTGGTCGACTAAAGCTGATCAAGCAAGAAGGTTCTCTGTTTATGACTTGGATTCCATATAAAGGGCAAAGCTCGAGTGCAAGGCTGTCTGAAAAAGATAAGAGTCTTTATACTATACGAGCAGTTCTATTCTCGGATGTTCGGTCAATTCGCAGACACACTCCC…	CCTAGAGAGAAATTTCTTCTGTGGACCCAGATTGCTCGTGAAACAACATCTCACTTTTCGTGAGGCTCAGGGAGATGTTTCATCCTATGACAGGAGGGAGCAAGACCAAAAAACAAATGATATCCTCGCATGCTGAATGTAATGATGTTCAGAAGTGCCTGAAGACGTTCAAGTGCCTGCAGATCCCTTGGAGTTTGACAAATTGTCACTAGTATGGGGAAAACCACGGCAGCCTCCACTGGGAACAGAAGAGTGGTCCGCTTTCCTGGACTGTGAAGGTAGAGTCACAGACTCGGAAGCAGTAAGAAAGAGGATATTTTACGGAGGAGTCGAACAAGGTCTACGTAAAGAGGTGTGGCGATTTCTGTTGGGATATCATTCATATGATTCAACTTATGC…
NIB_RP1_hgx4333v1_pB27_A-222	5p 3p	88040880		http://www.ncbi.nlm.nih.gov/nuccore/ 698523066	http://www.ncbi.nlm.nih.gov/gene/?term=		A	Homolog of LOC104211041 (Nicotiana sylvestris); [prey2140255 - Nbent - hom. of LOC104211]	15	552	IF	Sense		100.0 / 99.8	GCCAAAACCTCCATTAAATTCACCGGCGATGCATGAAATTGACATACACGATCTCTCGGACGACGCCGATTACGCTGCTTCTATTCAGCAAGGTTCAGCAAGTATGAATAGGAGTGATAGCAGTAAGCAGAGTTCATCAGGTGAACAAGAAGGTGCTGAAATAGTATATTTGAAAGATAACGTGGCAATTCATCCGACACAGTATGCTTCAGAGAGAATCAGTGGTCGACTAAAGCTGATCAAGCAAGAAGGTTCTCTGTTTATGACTTGGATTCCATATAAAGGGCAAAGCTCGAGTGCAAGGCTGTCTGAAAAAGATAAGAGTCTTTATACTATACGAGCAGTTCTATTCTCGGATGTTCGGTCAATTCGCAGACACACTCCCACCCTGGGATGGCA…	GCCAAAACCTCCATTAAATTCACGGGCGATGCATGAAATTGACATACACGATCTCTCGGACGACGCCGATTACGCTGCTTCTATTCAGCAAGGTTCAGCAAGTATGAATAGGAGTGATAGCAGTAAGCAGAGTTCATCAGGTGAACAAGAAGGTGCTGAAATAGTATATTTGAAAGATAACGTGGCAATTCATCCGACACAGTATGCTTCAGAGAGAATCAGTGGTCGACTAAAGCTGATCAAGCAAGAAGGTTCTCTGTTTATGACTTGGATTCCATATAAAGGGCAAAGCTCGAGTGCAAGGCTGTCTGAAAAAGATAAGAGTCTTTATACTATACGAGCAGTTCTATTCTCGGATGTTCGGTCAATTCGCAGACACACTCCCACCCTGGGATGGCA…
NIB_RP1_hgx4333v1_pB27_A-271	5p 3p	88040880		http://www.ncbi.nlm.nih.gov/nuccore/ 698523066	http://www.ncbi.nlm.nih.gov/gene/?term=		A	Homolog of LOC104211041 (Nicotiana sylvestris); [prey2140255 - Nbent - hom. of LOC104211]	15	552	IF	Sense		100.0 / 99.8	GCCAAAACCTCCATTAAATTCACCGGCGATGCATGAAATTGACATACACGATCTCTCGGACGACGCCGATTACGCTGCTTCTATTCAGCAAGGTTCAGCAAGTATGAATAGGAGTGATAGCAGTAAGCAGAGTTCATCAGGTGAACAAGAAGGTGCTGAAATAGTATATTTGAAAGATAACGTGGCAATTCATCCGACACAGTATGCTTCAGAGAGAATCAGTGGTCGACTAAAGCTGATCAAGCAAGAAGGTTCTCTGTTTATGACTTGGATTCCATATAAAGGGCAAAGCTCGAGTGCAAGGCTGTCTGAAAAAGATAAGAGTCTTTATACTATACGAGCAGTTCTATTCTCGGATGTTCGGTCAATTCGCAGACACACTCCCACCCTGGGATGGCA…	GCCAAAACCTCCATTAAATTCACGGGCGATGCATGAAATTGACATACACGATCTCTCGGACGACGCCGATTACGCTGCTTCTATTCAGCAAGGTTCAGCAAGTATGAATAGGAGTGATAGCAGTAAGCAGAGTTCATCAGGTGAACAAGAAGGTGCTGAAATAGTATATTTGAAAGATAACGTGGCAATTCATCCGACACAGTATGCTTCAGAGAGAATCAGTGGTCGACTAAAGCTGATCAAGCAAGAAGGTTCTCTGTTTATGACTTGGATTCCATATAAAGGGCAAAGCTCGAGTGCAAGGCTGTCTGAAAAAGATAAGAGTCTTTATACTATACGAGCAGTTCTATTCTCGGATGTTCGGTCAATTCGCAGACACACTCCCACCCTGGGATGGCA…
NIB_RP1_hgx4333v1_pB27_A-12	5p 3p	88040880		http://www.ncbi.nlm.nih.gov/nuccore/ 698523066	http://www.ncbi.nlm.nih.gov/gene/?term=		A	Homolog of LOC104211041 (Nicotiana sylvestris); [prey2140255 - Nbent - hom. of LOC104211]	15	552	IF	Sense		100.0 / 98.9	GCCAAAACCTCCATTAAATTCACCGGCGATGCATGAAATTGACATACACGATCTCTCGGACGACGCCGATTACGCTGCTTCTATTCAGCAAGGTTCAGCAAGTATGAATAGGAGTGATAGCAGTAAGCAGAGTTCATCAGGTGAACAAGAAGGTGCTGAAATAGTATATTTGAAAGATAACGTGGCAATTCATCCGACACAGTATGCTTCAGAGAGAATCAGTGGTCGACTAAAGCTGATCAAGCAAGAAGGTTCTCTGTTTATGACTTGGATTCCATATAAAGGGCAAAGCTCGAGTGCAAGGCTGTCTGAAAAAGATAAGAGTCTTTATACTATACGAGCAGTTCTATTCTCGGATGTTCGGTCAATTCGCAGACACACTCCCACCCTGGGATGGCA…	CCAAAACCTACCATTAAATTTCACGGCGATGCATGAAATTGACATACACGATCTCTCGGACGACGCTGATTACGCTGCTTCTATTCAGCAAGGTTCAGCAAGTATGAATAGGAGTGATAGCAGTAAGCAGAGTTCATCAGGTGAACAAGAAGGTGCTGAAATAGTATATTGAAAGATAACGTGGCAATTCATCCGACACAGTATGCTTCAGAGAGAATCAGTGGTCGACTAAAGCTGATCAAGCAAGAAGGTTCTCTGTTTATGACTTGGATTCCATATAAAGGGCAAAGCTCGAGTGCAAGGCTGTCTGAAAAAGATAAGAGTCTTTATACTATACGAGCAGTTCTATTCTCGGATGTTCGGTCAATTCGCAGACACACTCCCACCCTGGGATGGCAA…
NIB_RP1_hgx4333v1_pB27_A-51	5p 3p	88040880		http://www.ncbi.nlm.nih.gov/nuccore/ 698523066	http://www.ncbi.nlm.nih.gov/gene/?term=		A	Homolog of LOC104211041 (Nicotiana sylvestris); [prey2140255 - Nbent - hom. of LOC104211]	15	552	IF	Sense		100.0 / 99.6	GCCAAAACCTCCATTAAATTCACCGGCGATGCATGAAATTGACATACACGATCTCTCGGACGACGCCGATTACGCTGCTTCTATTCAGCAAGGTTCAGCAAGTATGAATAGGAGTGATAGCAGTAAGCAGAGTTCATCAGGTGAACAAGAAGGTGCTGAAATAGTATATTTGAAAGATAACGTGGCAATTCATCCGACACAGTATGCTTCAGAGAGAATCAGTGGTCGACTAAAGCTGATCAAGCAAGAAGGTTCTCTGTTTATGACTTGGATTCCATATAAAGGGCAAAGCTCGAGTGCAAGGCTGTCTGAAAAAGATAAGAGTCTTTATACTATACGAGCAGTTCTATTCTCGGATGTTCGGTCAATTCGCAGACACACTCCCACCCTGGGATGGCA…	GCCAAAACTCCATTAAATTCACTGGCGATGCATGAAATTGACATACACGATCTCTCGGACGACGCCGATTACGCTGCTTCTATTCAGCAAGGTTCAGCAAGTATGAATAGGAGTGATAGCAGTAAGCAGAGTTCATCAGGTGAACAAGAAGGTGCTGAAATAGTATATTTGAAAGATAACGTGGCAATTCATCCGACACAGTATGCTTCAGAGAGAATCAGTGGTCGACTAAAGCTGATCAAGCAAGAAGGTTCTCTGTTTATGACTTGGATTCCATATAAAGGGCAAAGCTCGAGTGCAAGGCTGTCTGAAAAAGATAAGAGTCTTTATACTATACGAGCAGTTCTATTCTCGGATGTTCGGTCAATTCGCAGACACACTCCCACCCTGGGATGGCAA…
NIB_RP1_hgx4333v1_pB27_A-329	5p 3p	88040880		http://www.ncbi.nlm.nih.gov/nuccore/ 698523066	http://www.ncbi.nlm.nih.gov/gene/?term=		A	Homolog of LOC104211041 (Nicotiana sylvestris); [prey2140255 - Nbent - hom. of LOC104211]	15	552	IF	Sense		100.0 / 99.8	GCCAAAACCTCCATTAAATTCACCGGCGATGCATGAAATTGACATACACGATCTCTCGGACGACGCCGATTACGCTGCTTCTATTCAGCAAGGTTCAGCAAGTATGAATAGGAGTGATAGCAGTAAGCAGAGTTCATCAGGTGAACAAGAAGGTGCTGAAATAGTATATTTGAAAGATAACGTGGCAATTCATCCGACACAGTATGCTTCAGAGAGAATCAGTGGTCGACTAAAGCTGATCAAGCAAGAAGGTTCTCTGTTTATGACTTGGATTCCATATAAAGGGCAAAGCTCGAGTGCAAGGCTGTCTGAAAAAGATAAGAGTCTTTATACTATACGAGCAGTTCTATTCTCGGATGTTCGGTCAATTCGCAGACACACTCCCACCCTGGGATGGCA…	GCCAAAACCTCCATTAAATTCACGGCGATGCATGAAATTGACATACACGATCTCTCGGACGACGCCGATTACGCTGCTTCTATTCAGCAAGGTTCAGCAAGTATGAATAGGAGTGATAGCAGTAAGCAGAGTTCATCAGGTGAACAAGAAGGTGCTGAAATAGTATATTTGAAAGATAACGTGGCAATTCATCCGACACAGTATGCTTCAGAGAGAATCAGTGGTCGACTAAAGCTGATCAAGCAAGAAGGTTCTCTGTTTATGACTTGGATTCCATATAAAGGGCAAAGCTCGAGTGCAAGGCTGTCTGAAAAAGATAAGAGTCTTTATACTATACGAGCAGTTCTATTCTCGGATGTTCGGTCAATTCGCAGACACACTCCCACCCTGGGATGGCAA…
NIB_RP1_hgx4333v1_pB27_A-284	5p 3p	88040880		http://www.ncbi.nlm.nih.gov/nuccore/ 698523066	http://www.ncbi.nlm.nih.gov/gene/?term=		A	Homolog of LOC104211041 (Nicotiana sylvestris); [prey2140255 - Nbent - hom. of LOC104211]	15	552	IF	Sense		100.0 / 100.0	GCCAAAACCTCCATTAAATTCACCGGCGATGCATGAAATTGACATACACGATCTCTCGGACGACGCCGATTACGCTGCTTCTATTCAGCAAGGTTCAGCAAGTATGAATAGGAGTGATAGCAGTAAGCAGAGTTCATCAGGTGAACAAGAAGGTGCTGAAATAGTATATTTGAAAGATAACGTGGCAATTCATCCGACACAGTATGCTTCAGAGAGAATCAGTGGTCGACTAAAGCTGATCAAGCAAGAAGGTTCTCTGTTTATGACTTGGATTCCATATAAAGGGCAAAGCTCGAGTGCAAGGCTGTCTGAAAAAGATAAGAGTCTTTATACTATACGAGCAGTTCTATTCTCGGATGTTCGGTCAATTCGCAGACACACTCCCACCCTGGGATGGCA…	GCCAAAACCTCCATTAAATTCACCGGCGATGCATGAAATTGACATACACGATCTCTCGGACGACGCCGATTACGCTGCTTCTATTCAGCAAGGTTCAGCAAGTATGAATAGGAGTGATAGCAGTAAGCAGAGTTCATCAGGTGAACAAGAAGGTGCTGAAATAGTATATTTGAAAGATAACGTGGCAATTCATCCGACACAGTATGCTTCAGAGAGAATCAGTGGTCGACTAAAGCTGATCAAGCAAGAAGGTTCTCTGTTTATGACTTGGATTCCATATAAAGGGCAAAGCTCGAGTGCAAGGCTGTCTGAAAAAGATAAGAGTCTTTATACTATACGAGCAGTTCTATTCTCGGATGTTCGGTCAATTCGCAGACACACTCCCACCCTGGGATGGCA…
NIB_RP1_hgx4333v1_pB27_A-379	5p 3p	88040880 / 88040907		http://www.ncbi.nlm.nih.gov/nuccore/ 698523066	http://www.ncbi.nlm.nih.gov/gene/?term=		A	Homolog of LOC104211041 (Nicotiana sylvestris); [prey2140255 - Nbent - hom. of LOC104211]	48	1692	IF	Sense		98.6 / 97.8	TGAAATTGACATACACGATCTCTCGGACGACGCCGATTACGCTGCTTCTATTCAGCAAGGTTCAGCAAGTATGAATAGGAGTGATAGCAGTAAGCAGAGTTCATCAGGTGAACAAGAAGGTGCTGAAATAGTATATTTGAAAGATAACGTGGCAATTCATCCGACACAGTATGCTTCAGAGAGAATCAGTGGTCGACTAAAGCTGATCAAGCAAGAAGGTTCTCTGTTTATGACTTGGATTCCATATAAAGGGCAAAGCTCGAGTGCAAGGCTGTCTGAAAAAGATAAGAGTCTTTATACTATACGAGCAGTTCTATTCTCGGATGTTCGGTCAATTCGCAGACACACTCCCACCCTGGGATGGCAATATGTTATTGTAGTTTTATCATCAGGACTGGC…	ACATCTTGTTCACTTAGTAGTGAGGAACAACCCACGGCAGCCTTCCACTGGAACAGAAGAGTGGTCCGCTTTCCTGGACTGTGAAGGTAGAGTCACAGACTCGGAAGCAGTAAGAAAAGAGGATATTTTACGGAGGAGTCGAACAAGGTCTACGTAAAGAGGTGTGGCGATTTCTGTTGGGATATCATTCATATGATTCAACTTATGCGGAGAGGGAATACATTGTGTCTGTCAGAAAGTCGGAATACGAAACAATAAAAAACCAGTGGAAGAGCATCTCTAAGGAGCAGGCTAGAAGATTTACGAAATTTCGAGAGAGGAAAGGCCTTATTGAAAAAGATGTGGTGAGGACTGATCGGTCAATTTCATTTTATGATGAGGATGACAGCCCAAACATTA…
NIB_RP1_hgx4333v1_pB27_A-175	5p 3p	88040907		http://www.ncbi.nlm.nih.gov/nuccore/ 698523066	http://www.ncbi.nlm.nih.gov/gene/?term=		A	Homolog of LOC104211041 (Nicotiana sylvestris); [prey2140257 - Nbent - hom. of LOC104211]	-2	2240	OOF2	Sense		97.0 / 97.7	CACCTGCTCATTGCCTCATTCTCACCTTTTCCTTCGTCTCTAAGACAAGCTTTCTACTTCAACATAACCCCCTCCCCCACCAAACACAGAAAAAGCTCCCCCCACCCCTCACTCAGCCAAAATCTCCATTAAATTCACCGGCGATGCATGAAATTGACACACACGATCTCTCGGACGACGCCGATTACGCTGCTTCTATTCAGCAAGGTTCAGCAAGTATGAATAGGAGTGATAGCAGTAAGCAGAGTTCATCAGGGGAACAAGAAGGTGCTGAAATAGTGTATTTGAAAGATAACGTGGGAATTCATCTGACTCAGTATGCTTCAGAGCGAATTACTGGTCGACTAAAGCTGATCAAGCAAGGAGGTTCTCTGTTTATGACTTGGATTCCATATAAAG…	ACTTGGTCAGGGGTATGAAGTGATCTCCTTCCACCATATTATATGTCATGAGATGATTCAGATTCATTTGGTGCTTTGTGGCATTGATGACGACTGGGGCGAACTTAACCGTGACCAAAATGAAATGCACTCTCAGCTTTTTGCATTATCAAAGTGGGTGGAAATTGTTAGACAGCCCTCTGCATAATTACTTCAAACAGAAGGACTGCTTGAATTATTTCTTCTGCTTCCGCTGGGTTCTTATACAATTCAAAAGGGAGTTTGAATTTGAGAAAACAATGCGTCTGTGGGAGGTATTATGGACGCATTATAGGAGCGAGCACCTTCATCTGTATGTCTGTGTCGCAATTCTGAAAAGATATCGCAGCAAAATAATAAGAGAGGAGATGGACTTCGACC…
NIB_RP1_hgx4333v1_pB27_A-241	5p 3p	88040907		http://www.ncbi.nlm.nih.gov/nuccore/ 698523066	http://www.ncbi.nlm.nih.gov/gene/?term=		A	Homolog of LOC104211041 (Nicotiana sylvestris); [prey2140257 - Nbent - hom. of LOC104211]	-2	2240	OOF2	Sense		92.5 / 94.4	CACCTGCTCATTGCCTCATTCTCACCTTTTCCTTCGTCTCTAAGACAAGCTTTCTACTTCAACATAACCCCCTCCCCCACCAAACACTCAAAAAGCTCCCCCCACCCCTCACTCACCCTAAATCTCCATTAAATTCACCGGCGATGCATGAAATTGACACACACGATCTCTCGGACGACGCCGATGACGCTGCTTCTATTCAGCAAGGTTCAGCAAGTATGAATAGGAGTGATAGCAGTAAGCATAGTTCATCAGGGGAACAAGAAGGTGCTGAAATAGTGTATTTGAAAGATAACGTGGCAATTCATCTGACTCAGTATGCTTCAGAGCGAATTAGTGGTCGACTAAAGCTGATCAAGCAAGGAGGTTCTCTGTTTATGACTTGGATTCCATATAAAG…	GTACCGTCAGGCTAGCAGTCGAATCTGCTTTCAGCACTTTATACGTCATGACGATGAATCAGATCATTAGGTACGTGTGTAGCAATGCATTGCACTGACTGGGGACCGAACTTTAAGCCGTGACCGAAAATGAAATGCACTCTCAGCTCTATGCATATCAAAGACGGTGGAATTGTTAGACAGCCCTCTGCATAACTACTCAAACAGAAGGACTGCTTGAATTATTTCATCTGCTTCCGCTGGGATCTTATACAATTCAAAAGGGAGTTTGAATTTGAGAAAACAATGCGTCTGTGGGAGGTATCATGGACGCATTATAGGAGCGAGCACCTTCATCTGTATGTCTGTGTCGCAATTCTGAAAAGATATCGCAGCAAAATAATAAGAGAGGAGATGGAC…
NIB_RP1_hgx4333v1_pB27_A-58	3p	88040907		http://www.ncbi.nlm.nih.gov/nuccore/ 698523066	http://www.ncbi.nlm.nih.gov/gene/?term=		A	Homolog of LOC104211041 (Nicotiana sylvestris); [prey2140257 - Nbent - hom. of LOC104211]	No Data	1600	??	Sense		91.7		ACTCCCAAATTTCGAGTGAGGAAAGCTATTATTCTACCTGATGTGGTGAGGACTGATCGGACAATTTCTTTTTATGATGAGGATGACAGCCCAAACATTAAGTGTTTGCGTGATATACTGCTGACTTACTCATTCTACAACTTTGATATGGGTTACTGTCAGGGTATGAGTGATCTCCATTCACCAATTTAATATGTCATGGAAGATGAATCAGAATCATTTTGGTGCTTTGTGGCATTGATGGAACGACTGGG
NIB_RP1_hgx4333v1_pB27_A-80	3p	88040907		http://www.ncbi.nlm.nih.gov/nuccore/ 698523066	http://www.ncbi.nlm.nih.gov/gene/?term=		A	Homolog of LOC104211041 (Nicotiana sylvestris); [prey2140257 - Nbent - hom. of LOC104211]	No Data	1624	??	Sense		91.6		TTTATTTTTCTGAAGAGGATGACAGCCACAACATTAAGTGTTTGCGTGATATAATGCTGACTTACTCATTCTACAACTTTGTTTTGTGTTCCTGTCAGGGTATGAGTGATCTCCATTCACCAATATAATATGTAATGGAAGATGAATCAGAATCATTTTGGTGCTTTGTGGCATTGATGGAACGACTGGGGCCGAACTTCAACCGTGACCAAAA
NIB_RP1_hgx4333v1_pB27_A-219	3p	88040907		http://www.ncbi.nlm.nih.gov/nuccore/ 698523066	http://www.ncbi.nlm.nih.gov/gene/?term=		A	Homolog of LOC104211041 (Nicotiana sylvestris); [prey2140257 - Nbent - hom. of LOC104211]	No Data	1144	??	Sense		94.3		CTGAAGAATGCTACATGTAATTCTCGTCGAACGGTCTTGCAAGAATCCACTCCCAGAGAACTCTCTCTTCCTTGGAGCTTCCATAGGGCTGTTTCTGTAGCTAACAGTCCATCTTCAGCTGCTGCACGTGCTGAATGGAGAAGCTTTTGAGAGAAATTTTGCATATCCATCAAGAAAATCCAGGCAATGGCAAAAACATAATGATCCTGCTCGAGATTTGTCCATTCAAGTGCTAGAGAAATTTTCTCTTGTGACCAGATTTGCTCGTGAAACAACATCTCAACTTTTTCGTGAAGCTCAGGGAGATGGTTTCATTCCTAATGACAGGAGGGAGCAAGACCAAAAAACAAATGATTATCCTCGCATTGCTGAATGTAATGATGTTCAGAAGTTGCCTGA…
NIB_RP1_hgx4333v1_pB27_A-229	3p	88040907		http://www.ncbi.nlm.nih.gov/nuccore/ 698523066	http://www.ncbi.nlm.nih.gov/gene/?term=		A	Homolog of LOC104211041 (Nicotiana sylvestris); [prey2140257 - Nbent - hom. of LOC104211]	No Data	2155	??	Sense		98		TCCTATGATGAGGGATGATAGCCCCAAACATGAGGTGCTTGCGTGATATACTGCTGACTAACTCATCTACAACTTGATTGGGTACTGTCAGGGTATGAGTGATCTCCTTTCACCAATATATATGTCATGGAAGATGAATCAGAATCATTTGGTGCTTGTGGCATTGATGGAACGACTGGGGCCGAACTTTAACCGTGACCAAAATGGAATGCACTCTCAGCTTTTTGCATTATCAAAGTTGGTGGAATTGTTAGACAGCCCTCTGCATAATTACTTCAAACAGAAGGACTGCTTGAATTATTTCTTCTGCTTCCGCTGGGTTCTTATACAATTCAAAAGGGAGTTTGAATTTGAGAAAACAATGCGTCTGTGGGAGGTATTATGGACGCATTATAGGAG…
NIB_RP1_hgx4333v1_pB27_A-37	3p	88040907		http://www.ncbi.nlm.nih.gov/nuccore/ 698523066	http://www.ncbi.nlm.nih.gov/gene/?term=		A	Homolog of LOC104211041 (Nicotiana sylvestris); [prey2140257 - Nbent - hom. of LOC104211]	No Data	2239	??	Sense		99		ATCAACGGTATTTTTCCATGTGCATATAGTGAATCCATGTAAAGGGGACGAAGCAGATTTTGCTAGCAGTCTATTCCACGTCAAGTTCTTTTATTAAAAA
NIB_RP1_hgx4333v1_pB27_A-4	3p	88040907		http://www.ncbi.nlm.nih.gov/nuccore/ 698523066	http://www.ncbi.nlm.nih.gov/gene/?term=		A	Homolog of LOC104211041 (Nicotiana sylvestris); [prey2140257 - Nbent - hom. of LOC104211]	No Data	874	??	Sense		97.2		CTGATTGACCACACCACCGATCTCTTCGAACGACGTCGATACGCTTGCTCTATTCAGCCAGGTCAGCAAGTATGATAGGAGTGATAGCAGTAGGCAGAGTTCATCAGGGGGAACAAGAAGGTGCTGAAATAAGTGTATTTGGAAAGATAACGTGGCAATTCATCTGACTCAGTATGCTTCAGAGCGAATTTAGTGGTCGACTAAAGCTGATCAAGCAAGGAGGTTCTCTGTTTATGACTTGGATTCCATATAAAGGTCAAAGCTCGAGTGCAAGGTTGTCTGAAAAAGATAAGAGTCTTTATACTATAGGAGCAGTTCCATTCTCGGATGTTAGGTCGATCCGCAGACACACTCCCACCCTGGGATGGCAATATGTAATTGTAGTCTTATCATCAGGAC…
NIB_RP1_hgx4333v1_pB27_A-14	5p 3p	88040907 / 88040851		http://www.ncbi.nlm.nih.gov/nuccore/ 698523066	http://www.ncbi.nlm.nih.gov/gene/?term=		A	Homolog of LOC104211041 (Nicotiana sylvestris); [prey2140257 - Nbent - hom. of LOC104211]	5	2156	OOF2	Sense		95.2 / 83.2	CTCATTGCCTCATTCTCACCTTTTCCTTCGTCTCTAAAACAAGCTTTCTACTTCAACATAACCCCCTCCCCCACCAAACACAAAAAAAGCTCCCCCCACCCCTCACTCAGCCAAAATCTCCCTTAAATTCACCGGCGATGCATGAAATTGACACACACAATCTCTCGGACGACACCTATTACGCTGCTTCTTTTCAGCAAGGTTCAGCAAGTATGAATAGGAGTGATAGCAGTAAGCAGAGTTCATCAGGGGAACAAGAAGGTGCTGAAATAGTGTATTTGAAAGATAACGTGGCAATTCATCTGACTCAGTATGCTTCAGAGCGAATTAGTGGTCGACTAAAGCTGATCAAGCAAGGAGGTTCTCTGTTTATGACTTGGATTCCATATAAAGGTCAAA…	TTGGATTAGGCCCAAGACCATTCAGTGCCTTGACGTGACATTGATCGCTTGAACTCAGTCAATCTACCGACTAGGACTTCGGCTCACCTGCTCTAGAGGTCAGACGTAGATCTTCCCTTTTCACATTTCACCTAGTATGATCGCTGGAAGATGACTCAGCATCATCTTCTGGTGACTGAGTGCGCATTGATGGGACTGACTATTGGGCGAAGGTTCAGCAAGACCGAAAATGGAATGCACTCTCAGCTTTTAGCTCATTCAAAGAACGAGAAGGTGTTGGACAACCCTATGCATAATTACTTCAGACAGATGATCTGCCTCAATATTTTTCTGAGCGTCCGAGGGGTTGTTTAACAATTCACAAGCGAGTTTGAATCTGAGAAAACACTGCGTCTGTGG…
NIB_RP1_hgx4333v1_pB27_A-162	5p 3p	88040907		http://www.ncbi.nlm.nih.gov/nuccore/ 698523066	http://www.ncbi.nlm.nih.gov/gene/?term=		A	Homolog of LOC104211041 (Nicotiana sylvestris); [prey2140257 - Nbent - hom. of LOC104211]	5	2008	OOF2	Sense		96.6 / 96.9	CTCATTGCCTCATTCTCACCTTTTCCTTCGTCTCTAAGACAAGCTTTCTACTTCAACATAACCCCCTCCCCCACCAAACACAGAAAAAGCTCCCCCCACCCCTCACTCAGCCAAAATCTCCATTAAATTCACCGGCGATGCATGAAATTGACACACACGATCTCTCGGACGACGCCGATTACGCTGCTTCTATTCAGCAAGGTTCAGCAAGTATGAATAGGAGTGATAGCAGTAAGCAGAGTTCATCAGGGGAACAAGAAGGTGCTGAAATAGTGTATTTGAAAGATAACGTGGCAATTCATCTGACTCAGTATGCTTCAGAGCGAATTAGTGGTCGACTAAAGCTGATCAAGCAAGGAGGTTCTCTGTTTATGACTTGGATTCCATATAAAGGTCAAA…	CTTGTGTCCGGTCAGACAGCTTGAATACCGAACCGATACAAAAACCAGTCGACGAGCATCTCTATGAGCTAGCTAGAGATTACAAAATTCCGAGAGACGTAACGGCTTATTGAAAAAGATGTGTGAGACTGATCGGTCAATTTCATTCTATGATGAGGATGATAGCCCAAACATTGAGTGCTTGCGTGATATACTGCTGACTTACTCATTCTACAACTTTGATTTGGGTTACTGTCAGGGTATGAGTGATCTCCTTTCACCAATATTATATGTCATGGAAGATGAATCAGAATCATTTTGGTGCTTTGTGGCATTGATGGAACGACTGGGGCCGAACTTTAACCGTGACCAAAATGGAATGCACTCTCAGCTTTTTGCATTATCAAAGTTGGTGGAATT…
NIB_RP1_hgx4333v1_pB27_A-72	5p 3p	88040907		http://www.ncbi.nlm.nih.gov/nuccore/ 698523066	http://www.ncbi.nlm.nih.gov/gene/?term=		A	Homolog of LOC104211041 (Nicotiana sylvestris); [prey2140257 - Nbent - hom. of LOC104211]	5	2156	OOF2	Sense		98.4 / 98.1	CTCATTGCCTCATTCTCACCTTTTCCTTCGTCTCTAAGACAAGCTTTCTACTTCAACATAACCCCCTCCCCCACCAAACACAGAAAAAGCTCCCCCCACCCCTCACTCAGCCAAAATCTCCATTAAATTCACCGGCGATGCATGAAATTGACACACACGATCTCTCGGACGACGCCGATTACGCTGCTTCTATTCAGCAAGGTTCAGCAAGTATGAATAGGAGTGATAGCAGTAAGCAGAGTTCATCAGGGGAACAAGAAGGTGCTGAAATAGTGTATTTGAAAGATAACGTGGCAATTCATCTGACTCAGTATGCTTCAGAGCGAATTAGTGGTCGACTAAAGCTGATCAAGCAAGGAGGTTCTCTGTTTATGACTTGGATTCCATATAAAGGTCAAA…	TTTCCATTCTATTGGATGAGGATGATAGCCCAAACATGAGGTGCTGCGTGATATACTGCTGACTACTCATTCTTACAACTTGATTGGGTACTGTCAGGGTATGAGTGATCTCCTTTCACCAATATTATTATGTCATGGAAGATGAATCAGAATCATTTTGGTGCTTTGTGGCATTGATGGAACGACTGGGGCCGAACTTTAACCGTGACCAAAATGGAATGCACTCTCAGCTTTTTGCATTATCAAAGTTGGTGGAATTGTTAGACAGCCCTCTGCATAATTACTTCAAACAGAAGGACTGCTTGAATTATTTCTTCTGCTTCCGCTGGGTTCTTATACAATTCAAAAGGGAGTTTGAATTTGAGAAAACAATGCGTCTGTGGGAGGTATTATGGACGC…
NIB_RP1_hgx4333v1_pB27_A-167	5p 3p	88040907		http://www.ncbi.nlm.nih.gov/nuccore/ 698523066	http://www.ncbi.nlm.nih.gov/gene/?term=		A	Homolog of LOC104211041 (Nicotiana sylvestris); [prey2140257 - Nbent - hom. of LOC104211]	5	2156	OOF2	Sense		97.4 / 98.3	CTCATTGCCTCATTCTCACCTTTTCCTTCGTCTCTAAGACAAGCTTTCTACTTCAACATAACCCCCTCCCCCACCAAACACAGAAAAAGCTCCCCCCACCCCTCACTCAGCCAAAATCTCCATTAAATTCACCGGCGATGCATGAAATTGACACACACGATCTCTCGGACGACGCCGATTACGCTGCTTCTATTCAGCAAGGTTCAGCAAGTATGAATAGGAGTGATAGCAGTAAGCAGAGTTCATCAGGGGAACAAGAAGGTGCTGAAATAGTGTATTTGAAAGATAACGTGGCAATTCATCTGACTCAGTATGCTTCAGAGCGAATTAGTGGTCGACTAAAGCTGATCAAGCAAGGAGGTTCTCTGTTTATGACTTGGATTCCATATAAAGGTCAAA…	TTCTCATCTCTATGATGAGGGATTGATAGCCCAAACATGAGTGCTGCGTGATATACTGCTGACTACTCATTCTACAACTTTGATTGGGTACTGTCAGGTATGAGTGATCTCCTTTCACCAATATTATTATGTCATGGAAGATGAATCAGAATCATTTTGGTGCTTTGTGGCATTGATGGAACGACTGGGGCCGAACTTTAACCGTGACCAAAATGGAATGCACTCTCAGCTTTTTGCATTATCAAAGTTGGTGGAATTGTTAGACAGCCCTCTGCATAATTACTTCAAACAGAAGGACTGCTTGAATTATTTCTTCTGCTTCCGCTGGGTTCTTATACAATTCAAAAGGGAGTTTGAATTTGAGAAAACAATGCGTCTGTGGGAGGTATTATGGACGCA…
NIB_RP1_hgx4333v1_pB27_A-133	5p 3p	88040907		http://www.ncbi.nlm.nih.gov/nuccore/ 698523066	http://www.ncbi.nlm.nih.gov/gene/?term=		A	Homolog of LOC104211041 (Nicotiana sylvestris); [prey2140257 - Nbent - hom. of LOC104211]	5	2156	OOF2	Sense		97.5 / 97.7	CTCATTGCCTCATTCTCACCTTTTCCTTCGTCTCTAAGACAAGCTTTCTACTTCAACATAACCCCCTCCCCCACCAAACACAGAAAAAGCTCCCCCCACCCCTCACTCAGCCAAAATCTCCATTAAATTCACCGGCGATGCATGAAATTGACACACACGATCTCTCGGACGACGCCGATTACGCTGCTTCTATTCAGCAAGGTTCAGCAAGTATGAATAGGAGTGATAGCAGTAAGCAGAGTTCATCAGGGGAACAAGAAGGTGCTGAAATAGTGTATTTGAAAGATAACGTGGCAATTCATCTGACTCAGTATGCTTCAGAGCGAATTAGTGGTCGACTAAAGCTGATCAAGCAAGGAGGTTCTCTGTTTATGACTTGGATTCCATATAAAGGTCAAA…	ATTCTATGGATGGAGGGATGTAATAGCCCCAAACATGAGGTGCTTGCGTGATATACTGCTGACTAACTCATCTACAACTTTGATTGGGGTACTGTCAGGGTATGAGGTGATCTCCTTTCACCAATATATATGTCATGGAAGATGAATCAGAATCATTTTGGGTGCTTTGTGGCATTGATGGAACGACTGGGGCCGAACTTTAACCGTGACCAAAATGGAATGCACTCTCAGCTTTTTGCATTATCAAAGTTGGTGGAATTGTTAGACAGCCCTCTGCATAATTACTTCAAACAGAAGGACTGCTTGAATTATTTCTTCTGCTTCCGCTGGGTTCTTATACAATTCAAAAGGGAGTTTGAATTTGAGAAAACAATGCGTCTGTGGGAGGTATTATGGACG…
NIB_RP1_hgx4333v1_pB27_A-185	5p 3p	88040907		http://www.ncbi.nlm.nih.gov/nuccore/ 698523066	http://www.ncbi.nlm.nih.gov/gene/?term=		A	Homolog of LOC104211041 (Nicotiana sylvestris); [prey2140257 - Nbent - hom. of LOC104211]	5	2008	OOF2	Sense		97.9 / 97.2	CTCATTGCCTCATTCTCACCTTTTCCTTCGTCTCTAAGACAAGCTTTCTACTTCAACATAACCCCCTCCCCCACCAAACACAGAAAAAGCTCCCCCCACCCCTCACTCAGCCAAAATCTCCATTAAATTCACCGGCGATGCATGAAATTGACACACACGATCTCTCGGACGACGCCGATTACGCTGCTTCTATTCAGCAAGGTTCAGCAAGTATGAATAGGAGTGATAGCAGTAAGCAGAGTTCATCAGGGGAACAAGAAGGTGCTGAAATAGTGTATTTGAAAGATAACGTGGCAATTCATCTGACTCAGTATGCTTCAGAGCGAATTAGTGGTCGACTAAAGCTGATCAAGCAAGGAGGTTCTCTGTTTATGACTTGGATTCCATATAAAGGTCAAA…	TGGGGTCCGTCAGAAAAGTTGGATACGAACCGATAAAAAACCAAGTGAGGAGCATCTCTAGAAGCAGCTAGAAGATTACAAAAATTTCGAGAGAGGAAAGGCTTATTGAAAAAGATGTTGTGAGGACTGATCGGGTCAATTTCATTCTATGATGAGGATGATAGCCCAAACATTGAGTGCTTGCGTGATATACTGCTGACTTACTCATTCTACAACTTTGATTTGGGTTACTGTCAGGGTATGAGTGATCTCCTTTCACCAATATTATATGTCATGGAAGATGAATCAGAATCATTTTGGTGCTTTGTGGCATTGATGGAACGACTGGGGCCGAACTTTAACCGTGACCAAAATGGAATGCACTCTCAGCTTTTTGCATTATCAAAGTTGGTGGAATTG…
NIB_RP1_hgx4333v1_pB27_A-30	5p 3p	88040907		http://www.ncbi.nlm.nih.gov/nuccore/ 698523066	http://www.ncbi.nlm.nih.gov/gene/?term=		A	Homolog of LOC104211041 (Nicotiana sylvestris); [prey2140257 - Nbent - hom. of LOC104211]	5	2156	OOF2	Sense		98.5 / 92.3	CTCATTGCCTCATTCTCACCTTTTCCTTCGTCTCTAAGACAAGCTTTCTACTTCAACATAACCCCCTCCCCCACCAAACACAGAAAAAGCTCCCCCCACCCCTCACTCAGCCAAAATCTCCATTAAATTCACCGGCGATGCATGAAATTGACACACACGATCTCTCGGACGACGCCGATTACGCTGCTTCTATTCAGCAAGGTTCAGCAAGTATGAATAGGAGTGATAGCAGTAAGCAGAGTTCATCAGGGGAACAAGAAGGTGCTGAAATAGTGTATTTGAAAGATAACGTGGCAATTCATCTGACTCAGTATGCTTCAGAGCGAATTAGTGGTCGACTAAAGCTGATCAAGCAAGGAGGTTCTCTGTTTATGACTTGGATTCCATATAAAGGTCAAA…	ATCACATTGCACCTGATGGTACTGCAGTAGATCTTCGACTATGTCAGAGATCGGATCATGTCTTGCATGATGACGACTGGGCCGACTACGTGAGCAAATGAATGCACTTTCAGCTTTGCATATTCAAGTGGTGGATTGTAGACAGCCTTCTGCATATACTCAACAGATGACTGCCTGAATTATTCTCTGCTCCGCTGGGTCTCATACAATTCAAAGGGAGTTTGAATTTGAGAAACAATGCGTCTGTGGGAGGTATTATGGACGCATTATAGGAGCGAGCACCCTTCATCTGTATGTCTGTGTCGCAATTCTGAAAAGATATCGCAGCAAAATAATAAGAGAGGAGATGGACTTCGACACGATATTGAAATTTATCAATGAGCTGAGTGGCCATATTGA…
NIB_RP1_hgx4333v1_pB27_A-308	5p 3p	88040907		http://www.ncbi.nlm.nih.gov/nuccore/ 698523066	http://www.ncbi.nlm.nih.gov/gene/?term=		A	Homolog of LOC104211041 (Nicotiana sylvestris); [prey2140257 - Nbent - hom. of LOC104211]	5	2008	OOF2	Sense		93.1 / 94.7	CTCATTGCCTCATTCTCACCTTTTCCTTCGTCTCTAAGACAAGCTTTCTACTTCAACATAACCCCCTCCCCCACCAAACACAGAAAAAGCTCCCCCCACCCCTCACTCAGCCAAAATCTCCATTAAATTCACCGGCGATGCATGAAATTGACACACACGATCTCTCGGACGACGCCGATTACGCTGCTTCTATTCAGCAAGGTTCAGCAAGTATGAATAGGAGTGATAGCAGTAAGCAGAGTTCATCAGGGGAACAAGAAGGTGCTGAAATAGTGTATTTGAAAGATAACGTGGCAATTCATCTGACTCAGTATGCTTCAGAGCGAATTAGTGGTCGACTAAAGCTGATCAAGCAAGGAGGTTCTCTGTTTATGACTTGGGATTCCATATAAAGGTCAA…	TCACAGATAGTTTGGAATCGAACCGATAAAAAATCATGGAGGCATTCTCTAGGACCGCTAGAAGATTACATATTCGAGAGATATGCTTATTGAAAAGATGTGGTGGAGGACTGATCGTCAATTTCAATTCTATGATGAGGATGATAGCCCAACATTGAGGTGCTGCGTGATATACTGCTGACTTACTCAATCTACAACTTGATTTGGGTTACTGTCAGGGTATGAGTGATCTCCTTTCACCCAATATTATATGTCATGGAAGATGAATCAGAATCATTTTGGTGCTTGTGGCATTGATGGAACGACTGGGGCCGAACTTTAACCGTGACCAAAATGGAATGCACTCTCAGCTTTTTGCATTATCAAAGTTGGTGGAATTGTTAGACAGCCCTCTGCATA…
NIB_RP1_hgx4333v1_pB27_A-300	5p 3p	88040907		http://www.ncbi.nlm.nih.gov/nuccore/ 698523066	http://www.ncbi.nlm.nih.gov/gene/?term=		A	Homolog of LOC104211041 (Nicotiana sylvestris); [prey2140257 - Nbent - hom. of LOC104211]	5	2156	OOF2	Sense		98.7 / 99.1	CTCATTGCCTCATTCTCACCTTTTCCTTCGTCTCTAAGACAAGCTTTCTACTTCAACATAACCCCCTCCCCCACCAAACACAGAAAAAGCTCCCCCCACCCCTCACTCAGCCAAAATCTCCATTAAATTCACCGGCGATGCATGAAATTGACACACACGATCTCTCGGACGACGCCGATTACGCTGCTTCTATTCAGCAAGGTTCAGCAAGTATGAATAGGAGTGATAGCAGTAAGCAGAGTTCATCAGGGGAACAAGAAGGTGCTGAAATAGTGTATTTGAAAGATAACGTGGCAATTCATCTGACTCAGTATGCTTCAGAGCGAATTAGTGGTCGACTAAAGCTGATCAAGCAAGGAGGTTCTCTGTTTATGACTTGGATTCCATATAAAGGTCAAA…	TACTTTCATCTCTATGATGAGGATGATAGCCCAACATTGAGTGCTGCGTGATATACTGCTGACTACTCATTCTACAACTTTGATTTGGGTTACTGTCAGGTATGAGTGATCTCCTTTCACCAATATATATGTCATGGAAGATGAATCAGAATCATTTTGGTGCTTTGTGGCATTGATGGAACGACTGGGGCCGAACTTTAACCGTGACCAAAATGGAATGCACTCTCAGCTTTTTGCATTATCAAAGTTGGTGGAATTGTTAGACAGCCCTCTGCATAATTACTTCAAACAGAAGGACTGCTTGAATTATTTCTTCTGCTTCCGCTGGGTTCTTATACAATTCAAAAGGGAGTTTGAATTTGAGAAAACAATGCGTCTGTGGGAGGTATTATGGACGCA…
NIB_RP1_hgx4333v1_pB27_A-299	5p 3p	88040907		http://www.ncbi.nlm.nih.gov/nuccore/ 698523066	http://www.ncbi.nlm.nih.gov/gene/?term=		A	Homolog of LOC104211041 (Nicotiana sylvestris); [prey2140257 - Nbent - hom. of LOC104211]	5	2156	OOF2	Sense		98.0 / 98.1	CTCATTGCCTCATTCTCACCTTTTCCTTCGTCTCTAAGACAAGCTTTCTACTTCAACATAACCCCCTCCCCCACCAAACACAGAAAAAGCTCCCCCCACCCCTCACTCAGCCAAAATCTCCATTAAATTCACCGGCGATGCATGAAATTGACACACACGATCTCTCGGACGACGCCGATTACGCTGCTTCTATTCAGCAAGGTTCAGCAAGTATGAATAGGAGTGATAGCAGTAAGCAGAGTTCATCAGGGGAACAAGAAGGTGCTGAAATAGTGTATTTGAAAGATAACGTGGCAATTCATCTGACTCAGTATGCTTCAGAGCGAATTAGTGGTCGACTAAAGCTGATCAAGCAAGGAGGTTCTCTGTTTATGACTTGGATTCCATATAAAGGTCAAA…	TCATTTTCATTCTATGATGAGATGAATAGCCCCAACATGAGTGCTGCGTTGATATACTGCTGACTACTCATTCTACACTTTGATTTGGGTTACTGTCAGGGTATGAGTGATCTCCTTTCACCAATATATATGTCATGGAAGATGAATCAGAATCATTTTGGTGCTTTGTGGCATTGATGGAACGACTGGGGCCGAACTTTAACCGTGACCAAAATGGAATGCACTCTCAGCTTTTTGCATTATCAAAGTTGGTGGAATTGTTAGACAGCCCTCTGCATAATTACTTCAAACAGAAGGACTGCTTGAATTATTTCTTCTGCTTCCGCTGGGTTCTTATACAATTCAAAAGGGAGTTTGAATTTGAGAAAACAATGCGTCTGTGGGAGGTATTATGGACGC…
NIB_RP1_hgx4333v1_pB27_A-347	5p 3p	88040907		http://www.ncbi.nlm.nih.gov/nuccore/ 698523066	http://www.ncbi.nlm.nih.gov/gene/?term=		A	Homolog of LOC104211041 (Nicotiana sylvestris); [prey2140257 - Nbent - hom. of LOC104211]	5	2156	OOF2	Sense		98.0 / 97.3	CTCATTGCCTCTTTCTCACCTTTTCCTTCGTCTCTAAGACAAGCTTTCTACTTCAACATAACCCCCTCCCCCACCATACACAGAAAAAGCTCCCCCCACC	TGGATGAGGGAATGAATAGGCCCCAAACATGAGGTGCTGCGTGATATACTGCTGACTACTCATCTACAACTTTGATTGGGTTACGTCAGGGTATGAGTGATCTCCTTTCACCAATATTATATGTCATGGAAGATGAATCAGCATCCATTTTGGTGCTTTGTGGCATTGATGGAACCGACTGGGGCCGAACTTTCAACCCGTGACCAAAATGGAATGCACTCTCAGCTTTTTTGCATTATCAAAGTTGGTGGAATTGTTAGACAGCCCTCTGCATAATTACTTCAAACAGAAGGACTGCTTGAATTATTTCTTCTGCTTCCGCTGGGTTCTTATACAATTCAAAAGGGAGTTTGAATTTGAGAAAACAATGCGTCTGTGGGAGGTATTATGGACGCATTA…
NIB_RP1_hgx4333v1_pB27_A-234	5p 3p	88040907		http://www.ncbi.nlm.nih.gov/nuccore/ 698523066	http://www.ncbi.nlm.nih.gov/gene/?term=		A	Homolog of LOC104211041 (Nicotiana sylvestris); [prey2140257 - Nbent - hom. of LOC104211]	5	2156	OOF2	Sense		98.4 / 98.3	CTCATTGCCTCATTCTCACCTTTTCCTTCGTCTCTAAGACAAGCTTTCTACTTCAACATAACCCCCTCCCCCACCAAACACAGAAAAAGCTCCCCCCACCCCTCACTCAGCCAAAATCTCCATTAAATTCACCGGCGATGCATGAAATTGACACACACGATCTCTCGGACGACGCCGATTACGCTGCTTCTATTCAGCAAGGTTCAGCAAGTATGAATAGGAGTGATAGCAGTAAGCAGAGTTCATCAGGGGAACAAGAAGGTGCTGAAATAGTGTATTTGAAAGATAACGTGGCAATTCATCTGACTCAGTATGCTTCAGAGCGAATTAGTGGTCGACTAAAGCTGATCAAGCAAGGAGGTTCTCTGTTTATGACTTGGATTCCATATAAAGGTCAAA…	TTTCTATTGGATGGAGGGATGAATAGTCCAAACATTGAGTGCTTGCGGTGATATACTGCTGACTACTCATCCTACAACTTTGAATTTGGGTTAACTGTCAGGGTATGAGTGATCTCCTTTCACCAATATTATATGTCATGGAAGATGAATCAGAATCATTTTGGTGCTTTGTGGCATTGATGGAACGACTGGGGCCGAACTTTAACCGTGACCAAAATGGAATGCACTCTCAGCTTTTTGCATTATCAAAGTTGGTGGAATTGTTAGACAGCCCTCTGCATAATTACTTCAAACAGAAGGACTGCTTGAATTATTTCTTCTGCTTCCGCTGGGTTCTTATACAATTCAAAAGGGAGTTTGAATTTGAGAAAACAATGCGTCTGTGGGAGGTATTATGGA…
NIB_RP1_hgx4333v1_pB27_A-259	5p 3p	88040907		http://www.ncbi.nlm.nih.gov/nuccore/ 698523066	http://www.ncbi.nlm.nih.gov/gene/?term=		A	Homolog of LOC104211041 (Nicotiana sylvestris); [prey2140257 - Nbent - hom. of LOC104211]	5	2156	OOF2	Sense		94.4 / 97.2	CTCATTGCCTCATTCTCACCTTTTCCTTCGTCTCTAAGACAAGCTTTCTACTTCAACATAACCCCCTCCCCCACCAAACACAGAAAAAGCTCCCCCCACCCCTCACTCAGCCAAAATCTCCATTAAATTCACCGGCGATGCTTGAAATTGACACTCACGATCTCTCGGACGACGCCCATTACGCTGCTTCTATTCGGCAAGGTTCAGCATGTATGAATAGGAGTGATAGCAGTAAGCATAGTTCATCAGGGGAACAAGAAGGTGCTGAAATAGTGTATTTGAAAGATAACGTGGCAATTCATCTGACTCAGTATGCTTCAGAGCGAATTAATGGTCGACTAAAGCTGATCAAGCAAGGAGGTTCTCTGTTTATGACTTGGATTCCATATAAAGGTCAAA…	CCATTTCTATGGACTGAGGATGATAGCCCAAACATTGAGTGCTGCGTGCATTCACTGCTGACTACTCATTCTACAACTTTCGATTTGGGGTAGCTGTTCAGTGGTCATGAGTGATCTCCTTATCACCAATATTATATGTCATGCAAGATGACTCAGAATCCATTTTAGTGCTTTGTGGCATTGATGGAACGACTTGGGGCCGAACTTTAACCGTGACCAAAATGGAATGCACTCTCAGCTTTTTGCATTATCAAAGTTGGTGGAATTGTTAGACAGCCCTCTGCATAATTACTTCAAACAGAAGGACTGCTTGAATTATTTCTTCTGCTTCCGCTGGGTTCTTATACAATTCAAAAGGGAGTTTGAATTTGAGAAAACAATGCGTCTGTGGGAGGTATT…
NIB_RP1_hgx4333v1_pB27_A-77	5p 3p	88040907		http://www.ncbi.nlm.nih.gov/nuccore/ 698523066	http://www.ncbi.nlm.nih.gov/gene/?term=		A	Homolog of LOC104211041 (Nicotiana sylvestris); [prey2140257 - Nbent - hom. of LOC104211]	5	2008	OOF2	Sense		98.5 / 97.6	CTCATTGCCTCATTCTCACCTTTTCCTTCGTCTCTAAGACAAGCTTTCTACTTCAACATAACCCCCTCCCCCACCAAACACAGAAAAAGCTCCCCCCACCCCTCACTCAGCCAAAATCTCCATTAAATTCACCGGCGATGCATGAAATTGACACACACGATCTCTCGGACGACGCCGATTACGCTGCTTCTATTCAGCAAGGTTCAGCAAGTATGAATAGGAGTGATAGCAGTAAGCAGAGTTCATCAGGGGAACAAGAAGGTGCTGAAATAGTGTATTTGAAAGATAACGTGGCAATTCATCTGACTCAGTATGCTTCAGAGCGAATTAGTGGTCGACTAAAGCTGATCAAGCAAGGAGGTTCTCTGTTTATGACTTGGATTCCATATAAAGGTCAAA…	ATGAATTACTGTGTTCGTTCAGAAAGTTGATACGAACGATAAAAAAACAGTGAGAGCATCTCTAAGAGCAGCTAGAGATTACAAAATTTCGAGAGAGGAAAGGCCTTATTGAAAAAGATGTGGTGAGGACTGATCGGTCAATTTCATTCTATGATGAGGATGATAGCCCAAACATTGAGTGCTTGCGTGATATACTGCTGACTTACTCATTCTACAACTTTGATTTGGGTTACTGTCAGGGTATGAGTGATCTCCTTTCACCAATATTATATGTCATGGAAGATGAATCAGAATCATTTTGGTGCTTTGTGGCATTGATGGAACGACTGGGGCCGAACTTTAACCGTGACCAAAATGGAATGCACTCTCAGCTTTTTGCATTATCAAAGTTGGTGGAAT…
NIB_RP1_hgx4333v1_pB27_A-1	5p	88040907		http://www.ncbi.nlm.nih.gov/nuccore/ 698523066	http://www.ncbi.nlm.nih.gov/gene/?term=		A	Homolog of LOC104211041 (Nicotiana sylvestris); [prey2140257 - Nbent - hom. of LOC104211]	5	No Data	OOF2	Sense		94.8	CTCATTGCCTCTTTCTCACCTTTTCCTTCGTCTCTAAAACAAGCTTTCTACTTCAACATAACCCCCTCCCCCACCAAACACAGAAAAAGCTCCCCCCACCCCTCACTCAGCCTAAATCTCCATTAAATTGACCGGCCATGAATGAAATTGACACAATCCATCTCTCGGACGACGCCTATTACCCTGCTTCTATTCAGCAAGGTTCAGCAAGTATGAATAGGAGTGATAGCAGTAAGCAGAGTTCATCAGGGGAACAAGAAGGTGCTGAAATAGTGTATTTGAAAGATAACGTGGCAATTCATCTGACTCAGTATGCTTCAGAGCGAATTAGTGGTCGACTAAAGCTGATCAAGCAAGGAGGTTCTCTGTTTATGACTTGGATTCCATATAAAGGTCAAA…
NIB_RP1_hgx4333v1_pB27_A-233	5p 3p	88040907		http://www.ncbi.nlm.nih.gov/nuccore/ 698523066	http://www.ncbi.nlm.nih.gov/gene/?term=		A	Homolog of LOC104211041 (Nicotiana sylvestris); [prey2140257 - Nbent - hom. of LOC104211]	13	2245	OOF1	Sense		95.6 / 96.4	CTCATTCTCACCTTTTCCTTCGTCTCTAAGACAAGCTTTCTACTTCAACATAACCCCCTCCCCCACCAAACACAGAAAAAGCTCCCCCCACCCCTCACTCAGCCAAAATCTCCATTAAATTCACCGGCGATGCATGAAATTGACACACACGGATCTCTCGGACGACCCCAATTACGCTGCTTCTATTCAGCAAGGTTCAGCAAGTATGAATAGGAGTGATAGCAATAAGCAGAGTTCATCAGGGGAACAAGAAGGTGCTGAAATAGTGTATTTGAAAGATAACGTGGCAATTCATCTGACTCAGTATGCTTCAGAGCGAATTAGTGGTCGACTAAAGCTGATCAAGCAAGGAGGTTCTCTGTTTATGACTTGGATTCCATATAAAGGTCAAAGCTCGAG…	CAGGGGATATGAGTGGACTCCCATTGCATCATACTACATGTCATGAGATGAATCAGATCCATTTGCTGCTTGTGGCATTGATGGAACCGACTGGAGCCGAACTTTAACCGTGACCAAAATGGACTGCACTCTCAGCTTTTTGCATGATCAAAGTGGTGGAAGTGTTAGACAGTCCCTCTGCATAATTACTTCAAACAGAAGGACTGCTTGAATTATTTCTTCTGCATTCCGCTGCGTTCTTATACAATTCAAAAGGGAGTTTGAATTTGAGAAAACAATGCGTCTGTGGGAGGTATTATGGACGCATTATAGGAGCGAGCACCTTCATCTGTATGTCTGTGTCGCAATTCTGAAAAGATATCGCAGCAAAATAATAAGAGAGGAGATGGACTTCGACAC…
NIB_RP1_hgx4333v1_pB27_A-358	5p 3p	88040907		http://www.ncbi.nlm.nih.gov/nuccore/ 698523066	http://www.ncbi.nlm.nih.gov/gene/?term=		A	Homolog of LOC104211041 (Nicotiana sylvestris); [prey2140257 - Nbent - hom. of LOC104211]	24	2061	IF	Sense		97.8 / 96.4	CTTTTCCTTCGTCTCTAAGACAAGCTTTCTACTTCAACATAACCCCCTCCCCCACCAAACACAGAAAAAGCTCCCCCCACCCCTCACTCAGCCAAAATCTCCATTAAATTCACCGGCGATGCATGAAATTGACACACACTATCTCTCGGACGACGCCGATTACGCTGCTTCTATTCAGCAAGGTTCAGCAAGTATGAATAGGAGTGATAGCAGTAAGCAGAGTTCATCAGGGGAACAAGAAGGTGCTGAAATAGTGTATTTGAAAGATAACGTGGCAATTCATCTGACTCAGTATGCTTCAGAGCGAATTAGTGGTCGACTAAAGCTGATCAAGCAAGGAGGTTCTCTGTTTATGACTTGGATTCCATATAAAGGTCAAAGCTCGAGTGCAAGGTTGTC…	CTGGCTAGAAGATTACAAAATTCCGAGAGAGGAAAGCTATTGAAAGATTGGTGAGGGACTGATCGGTTCAATCATCCATTGATGAGGATGATAGCCAAACATGAGTGCTGCGTGATATACTGCTGACTACTCATCTACAACTTTGATTTGGGTTACTGTCAGGGTATGAGTGATCTCCTTTCACCAATATATATGTCATGGAAGATGAATCAGAATCATTTTGGTGCTTGTGGCATTGATGGAACGACTGGGGCCGAACTTTAACCGTGACCAAAATGGAATGCACTCTCAGCTTTTTGCATTATCAAAGTTGGTGGAATTGTTAGACAGCCCTCTGCATAATTACTTCAAACAGAAGGACTGCTTGAATTATTTCTTCTGCTTCCGCTGGGTTCTTAT…
NIB_RP1_hgx4333v1_pB27_A-86	5p	88040907		http://www.ncbi.nlm.nih.gov/nuccore/ 698523066	http://www.ncbi.nlm.nih.gov/gene/?term=		A	Homolog of LOC104211041 (Nicotiana sylvestris); [prey2140257 - Nbent - hom. of LOC104211]	50	No Data	OOF2	Sense		95	TTCTACTTCAACATAACCCCCTCCCCCACCAAACCCCCAAAAAGCTCCCCCCACCCCTCACTCAGCCAAAATCTCCTTTAAATTCCCCGGCGATGCAAGAAATTGACACTCACTATCTCTCGGACGAAACCCATTACGCTGCTTCTATTCAGCAAGGTTCAGCAAGTATGAATAGGAGTGATAGCAGTAAGCAGAGTTCATCAGGGGAACAAGAAGGTGCTGAAATAGTGTATTTGAAAGATAACGTGGCAATTCATCTGACTCAGTATGCTTCAGAGCGAATTAGTGGTCGACTAAAGCTGATCAAGCAAGGAGGTTCTCTGTTTATGACTTGGATTCCATATAAAGGTCAAAGCTCGAGTGCAAGGTTGTCTGAAAAAGATAAGAGTCTTTATACTA…
NIB_RP1_hgx4333v1_pB27_A-204	5p	88040907		http://www.ncbi.nlm.nih.gov/nuccore/ 698523066	http://www.ncbi.nlm.nih.gov/gene/?term=		A	Homolog of LOC104211041 (Nicotiana sylvestris); [prey2140257 - Nbent - hom. of LOC104211]	50	No Data	OOF2	Sense		97.7	TTCTACTTCAACATAACCCCCTCCCCCACCAAACACAGAAAAAGCTCCCCCCACCCCTCACTCAGCCAAAATCTCCATTAAATTCACCGGCGATGCATGAAATTGACACACACGATCTCTCGGACGACGCCCATTACGCTGCTTCTATTCAGCAAGGTTCAGCAAGTATGAATAGGAGTGATAGCAGTAAGCAGAGTTCATCAGGGGAACAAGAAGGTGCTGAAATAGTGTATTTGAAAGATAACGTGGCAATTCATCTGACTCAGTATGCTTCAGAGCGAATTAGTGGTCGACTAAAGCTGATCAAGCAAGGAGGTTCTCTGTTTATGACTTGGATTCCATATAAAGGTCAAAGCTCGAGTGCAAGGTTGTCTGAAAAAGATAAGAGTCTTTATACTA…
NIB_RP1_hgx4333v1_pB27_A-249	5p	88040907		http://www.ncbi.nlm.nih.gov/nuccore/ 698523066	http://www.ncbi.nlm.nih.gov/gene/?term=		A	Homolog of LOC104211041 (Nicotiana sylvestris); [prey2140257 - Nbent - hom. of LOC104211]	50	No Data	OOF2	Sense		93.1	TTCTACTTCTGTTAACCCCCTCCCCCACCAAACACAGAAAAAGCTCCCCCCACCCCTCATTCATGCAAAATCTCCATTAAATTCACCGGCGATGCATGAA
NIB_RP1_hgx4333v1_pB27_A-60	5p 3p	88040907		http://www.ncbi.nlm.nih.gov/nuccore/ 698523066	http://www.ncbi.nlm.nih.gov/gene/?term=		A	Homolog of LOC104211041 (Nicotiana sylvestris); [prey2140257 - Nbent - hom. of LOC104211]	55	1680	OOF1	Sense		97.5 / 97.3	CTTCAACATAACCCCCTCCCCCACCAAACACAGAAAAAGCTCCCCCCACCCCTCACTCAGCCAAAATCTCCATTAAATTCACCGGCGATGCATGAAATTGACACACACGATCTCTCGGACGACGCCGATTACGCTGCTTCTATTCAGCAAGGTTCAGCAAGTATGAATAGGAGTGATAGCAGTAAGCAGAGTTCATCAGGGGAACAAGAAGGTGCTGAAATAGTGTATTTGAAAGATAACGTGGCAATTCATCTGACTCAGTATGCTTCAGAGCGAATTAGTGGTCGACTAAAGCTGATCAAGCAAGGAGGTTCTCTGTTTATGACTTGGATTCCATATAAAGGTCAAAGCTCGAGTGCAAGGTTGTCTGAAAAAGATAAGAGTCTTTATACTATAGGA…	CAGGAGGAAAGCAAGATCAAAAACAAATTGATTATCTGCATGCTGATCTATGAATGTCAGAGTTGCTGAAGATGTTCAGTGCTGCAGATCCTTGGAGTTTGACAAATTGTCACTAGTATGGGGAAAACCAAGGGCAGCCTCCACTGGGAACAGAAGAGTGGTCCACTTTCCTGGACTGTGAAGGTAGAGTCACAGACTCGGAAGCAGTAAGAAAGAGGATATTTTATGGAGGAGTCGAACAAGGTCTACGTAAAGAGGTGTGGCGATTTCTGTTGGGGCATCATTCATATGATTCAACTTATGCGGAGAGGGAATACCTTGTGTCTGTCAGAAAGTTGGAATACGAAACGATAAAAAACCAGTGGAAGAGCATCTCTAAGGAGCAGGCTAGAAGATTTA…
NIB_RP1_hgx4333v1_pB27_A-126	5p 3p	88040907		http://www.ncbi.nlm.nih.gov/nuccore/ 698523066	http://www.ncbi.nlm.nih.gov/gene/?term=		A	Homolog of LOC104211041 (Nicotiana sylvestris); [prey2140257 - Nbent - hom. of LOC104211]	55	1680	OOF1	Sense		96.2 / 98.2	CTTCAACATAACCCCCTCCCCCACCAAACACAGAAAAAGCTCCCCCCACCCCTCACTCAGCCAAAATCTCCATTAAATTCACCGGCGATGCATGAAATTGACACACACGATCTCTCGGACGACGCCGATTACGCTGCTTCTATTCAGCAAGGTTCAGCAAGTATGAATAGGAGTGATAGCAGTAAGCAGAGTTCATCAGGGGAACAAGAAGGTGCTGAAATAGTGTATTTGAAAGATAACGTGGCAATTCATCTGACTCAGTATGCTTCAGAGCGAATTAGTGGTCGACTAAAGCTGATCAAGCAAGGAGGTTCTCTGTTTATGACTTGGATTCCATATAAAGGTCAAAGCTCGAGTGCAAGGTTGTCTGAAAAAGATAAGAGTCTTTATACTATAGGA…	GACCAGGAGGGAAGGCAAGAACCAAAAAACCAATGATTATCCTCGCATGCTGATCTATTGATGTCCAGAAGTGCCTGAGATGTCAAGTGCTGCAGATCCCTTGGAGTTTGACAAATTGTCACTAGTATGGGGAAAACCAAGGCAGCCTCCACTGGGAACAGAAGAGTGGTCCACTTTCCTGGACTGTGAAGGTAGAGTCACAGACTCGGAAGCAGTAAGAAAGAGGATATTTTATGGAGGAGTCGAACAAGGTCTACGTAAAGAGGTGTGGCGATTTCTGTTGGGGCATCATTCATATGATTCAACTTATGCGGAGAGGGAATACCTTGTGTCTGTCAGAAAGTTGGAATACGAAACGATAAAAAACCAGTGGAAGAGCATCTCTAAGGAGCAGGCTAG…
NIB_RP1_hgx4333v1_pB27_A-156	5p 3p	88040907		http://www.ncbi.nlm.nih.gov/nuccore/ 698523066	http://www.ncbi.nlm.nih.gov/gene/?term=		A	Homolog of LOC104211041 (Nicotiana sylvestris); [prey2140257 - Nbent - hom. of LOC104211]	55	1680	OOF1	Sense		97.7 / 97.7	CTTCAACATAACCCCCTCCCCCACCAAACACAGAAAAAGCTCCCCCCACCCCTCACTCAGCCAAAATCTCCATTAAATTCACCGGCGATGCATGAAATTGACACACACGATCTCTCGGACGACGCCGATTACGCTGCTTCTATTCAGCAAGGTTCAGCAAGTATGAATAGGAGTGATAGCAGTAAGCAGAGTTCATCAGGGGAACAAGAAGGTGCTGAAATAGTGTATTTGAAAGATAACGTGGCAATTCATCTGACTCAGTATGCTTCAGAGCGAATTAGTGGTCGACTAAAGCTGATCAAGCAAGGAGGTTCTCTGTTTATGACTTGGATTCCATATAAAGGTCAAAGCTCGAGTGCAAGGTTGTCTGAAAAAGATAAGAGTCTTTATACTATAGGA…	AAGGGAAGCCAAGACCAAAAATCAAATGAATAATCCTCGCCATGCTGATCTATGATGTCAGGAGGTTGCCCTGAAGATGTTCCAGTGCCTGCAGATCCCTTGGAGTTGACCAAATTGTCACTAGTATGGGGAAAACCAAGGCAGCCTCCACTGGGAACAGAAGAGTGGTCCACTTTCCTGGACTGTGAAGGTAGAGTCACAGACTCGGAAGCAGTAAGAAAGAGGATATTTTATGGAGGAGTCGAACAAGGTCTACGTAAAGAGGTGTGGCGATTTCTGTTGGGGCATCATTCATATGATTCAACTTATGCGGAGAGGGAATACCTTGTGTCTGTCAGAAAGTTGGAATACGAAACGATAAAAAACCAGTGGAAGAGCATCTCTAAGGAGCAGGCTAGA…
NIB_RP1_hgx4333v1_pB27_A-211	5p 3p	88040907		http://www.ncbi.nlm.nih.gov/nuccore/ 698523066	http://www.ncbi.nlm.nih.gov/gene/?term=		A	Homolog of LOC104211041 (Nicotiana sylvestris); [prey2140257 - Nbent - hom. of LOC104211]	55	875	OOF1	Sense		97.0 / 97.2	CTTCAACATAACCCCCTCCCCCACCAAACACAGAAAAAGCTCCCCCCACCCCTCACTCAGCCAAAATCTCCATTAAATTCACCGGCGATGCATGAAATTGACACACACGATCTCTCGGACGACGCCGATTACGCTGCTTCTATTCAGCAAGGTTCAGCAAGTATGAATAGGAGTGATAGCAGTAAGCAGAGTTCATCAGGGGAACAAGAAGGTGCTGAAATAGTGTATTTGAAAGATAACGTGGCAATTCATCTGACTCAGTATGCTTCAGAGCGAATTAGTGGTCGACTAAAGCTGATCAAGCAAGGAGGTTCTCTGTTTATGACTTGGATTCCATATAAAGGTCAAAGCTCGAGTGCAAGGTTGTCTGAAAAAGATAAGAGTCTTTATACTATAGGA…	GCATGGAACTTGAACAACACACGGATCTCTCGGACGACGCTGAATACGCTGCTCTATCAGCCAGTCAGCAGTATGCATAGAGTGATAGCAGTAGCAGAGTTCATCAGGGGAACAGAAGGTGCTGAAATAGTGTATTTGAAAGATAACGTGGCAAATCATCTGACTCAGTATGCTTCAGAGCGAATTTAGTGGTCGACTAAAGCTGATCAAGCAAGGGAGGTTCTCTGTTTATGACTTGGATTCCATATAAAGGTCAAAGCTCGAGTGCAAGGTTGTCTGAAAAAGATAAGAGTCTTTATACTATAGGAGCAGTTCCATTCTCGGATGTTAGGTCGATCCGCAGACACACTCCCACCCTGGGATGGCAATATGTAATTGTAGTCTTATCATCAGGACTGG…
NIB_RP1_hgx4333v1_pB27_A-28	5p 3p	88040907		http://www.ncbi.nlm.nih.gov/nuccore/ 698523066	http://www.ncbi.nlm.nih.gov/gene/?term=		A	Homolog of LOC104211041 (Nicotiana sylvestris); [prey2140257 - Nbent - hom. of LOC104211]	55	875	OOF1	Sense		97.2 / 97.0	CTTCAACATAACCCCCTCCCCCACCAAACACAGAAAAAGCTCCCCCCACCCCTCACTCAGCCAAAATCTCCATTAAATTCACCGGCGATGCATGAAATTGACACACACGATCTCTCGGACGACGCCGATTACGCTGCTTCTATTCAGCAAGGTTCAGCAAGTATGAATAGGAGTGATAGCAGTAAGCAGAGTTCATCAGGGGAACAAGAAGGTGCTGAAATAGTGTATTTGAAAGATAACGTGGCAATTCATCTGACTCAGTATGCTTCAGAGCGAATTAGTGGTCGACTAAAGCTGATCAAGCAAGGAGGTTCTCTGTTTATGACTTGGATTCCATATAAAGGTCAAAGCTCGAGTGCAAGGTTGTCTGAAAAAGATAAGAGTCTTTATACTATAGGA…	ATTGACACCACCCACGATCTTCTTCCGACGAGCCGATACGCTGCTCTATTCAGCCAGTTCAGCCAGTAGAATGGAGTGATAGCAGTAGCAGAGTCATCAGGGAACAGAAGTGCTGAAATAGTGTATTTGAAAGATAACGTGGCAATCATCTGACTCAGTATGCTTCAGAGCGAATTAGTGGTCGACTAAAGCTGATCAAGCAAGGAGGTTCTCTGTTTATGACTTGGATTCCATATAAAGGTCAAAGCTCGAGTGCAAGGTTGTCTGAAAAAGATAAGAGTCTTTATACTATAGGAGCAGTTCCATTCTCGGATGTTAGGTCGATCCGCAGACACACTCCCACCCTGGGATGGCAATATGTAATTGTAGTCTTATCATCAGGACTGGCATTTCCTCCAC…
NIB_RP1_hgx4333v1_pB27_A-27	5p 3p	88040907		http://www.ncbi.nlm.nih.gov/nuccore/ 698523066	http://www.ncbi.nlm.nih.gov/gene/?term=		A	Homolog of LOC104211041 (Nicotiana sylvestris); [prey2140257 - Nbent - hom. of LOC104211]	55	1680	OOF1	Sense		98.0 / 97.4	CTTCAACATAACCCCCTCCCCCACCAAACACAGAAAAAGCTCCCCCCACCCCTCACTCAGCCAAAATCTCCATTAAATTCACCGGCGATGCATGAAATTGACACACACGATCTCTCGGACGACGCCGATTACGCTGCTTCTATTCAGCAAGGTTCAGCAAGTATGAATAGGAGTGATAGCAGTAAGCAGAGTTCATCAGGGGAACAAGAAGGTGCTGAAATAGTGTATTTGAAAGATAACGTGGCAATTCATCTGACTCAGTATGCTTCAGAGCGAATTAGTGGTCGACTAAAGCTGATCAAGCAAGGAGGTTCTCTGTTTATGACTTGGATTCCATATAAAGGTCAAAGCTCGAGTGCAAGGTTGTCTGAAAAAGATAAGAGTCTTTATACTATAGGA…	GACCAGGAAGGAAGGCAGACCAAAAAACAAATTGAATAATCCTTGCATGGCTGATCTATGATGTCAGAGTGCCCTGAAGATGTCAGTGCCTGCAGATCCCTGGAGTTTGACAAATTGTCACTAGTATGGGGAAAACCAAGGCAGCCTCCACTGGGAACAGAAGAGTGGTCCACTTTCCTGGACTGTGAAGGTAGAGTCACAGACTCGGAAGCAGTAAGAAAGAGGATATTTTATGGAGGAGTCGAACAAGGTCTACGTAAAGAGGTGTGGCGATTTCTGTTGGGGCATCATTCATATGATTCAACTTATGCGGAGAGGGAATACCTTGTGTCTGTCAGAAAGTTGGAATACGAAACGATAAAAAACCAGTGGAAGAGCATCTCTAAGGAGCAGGCTAGA…
NIB_RP1_hgx4333v1_pB27_A-200	5p 3p	88040907		http://www.ncbi.nlm.nih.gov/nuccore/ 698523066	http://www.ncbi.nlm.nih.gov/gene/?term=		A	Homolog of LOC104211041 (Nicotiana sylvestris); [prey2140257 - Nbent - hom. of LOC104211]	55	1680	OOF1	Sense		97.6 / 98.1	CTTCAACATAACCCCCTCCCCCACCAAACACAGAAAAAGCTCCCCCCACCCCTCACTCAGCCAAAATCTCCATTAAATTCACCGGCGATGCATGAAATTGACACACACGATCTCTCGGACGACGCCGATTACGCTGCTTCTATTCAGCAAGGTTCAGCAAGTATGAATAGGAGTGATAGCAGTAAGCAGAGTTCATCAGGGGAACAAGAAGGTGCTGAAATAGTGTATTTGAAAGATAACGTGGCAATTCATCTGACTCAGTATGCTTCAGAGCGAATTAGTGGTCGACTAAAGCTGATCAAGCAAGGAGGTTCTCTGTTTATGACTTGGATTCCATATAAAGGTCAAAGCTCGAGTGCAAGGTTGTCTGAAAAAGATAAGAGTCTTTATACTATAGGA…	TAATGAACAGGAGGGAAAGCAAAGACCAAAAAAAACAAATGATATCCTCGCATGCTGATCTATTGATGTCAGAAGTGCCTGAAGATGTCAAGTGCCTGCAGATCCCTTGGAGTTTGACAAATGTCACTAGTATGGGGAAAACCAAGGCAGCCTCCACTGGGAACAGAAGAGTGGTCCACTTTCCTGGACTGTGAAGGTAGAGTCACAGACTCGGAAGCAGTAAGAAAGAGGATATTTTATGGAGGAGTCGAACAAGGTCTACGTAAAGAGGTGTGGCGATTTCTGTTGGGGCATCATTCATATGATTCAACTTATGCGGAGAGGGAATACCTTGTGTCTGTCAGAAAGTTGGAATACGAAACGATAAAAAACCAGTGGAAGAGCATCTCTAAGGAGCAG…
NIB_RP1_hgx4333v1_pB27_A-201	5p 3p	88040907		http://www.ncbi.nlm.nih.gov/nuccore/ 698523066	http://www.ncbi.nlm.nih.gov/gene/?term=		A	Homolog of LOC104211041 (Nicotiana sylvestris); [prey2140257 - Nbent - hom. of LOC104211]	55	875	OOF1	Sense		98.6 / 98.4	CTTCAACATAACCCCCTCCCCCACCAAACACAGAAAAAGCTCCCCCCACCCCTCACTCAGCCAAAATCTCCATTAAATTCACCGGCGATGCATGAAATTGACACACACGATCTCTCGGACGACGCCGATTACGCTGCTTCTATTCAGCAAGGTTCAGCAAGTATGAATAGGAGTGATAGCAGTAAGCAGAGTTCATCAGGGGAACAAGAAGGTGCTGAAATAGTGTATTTGAAAGATAACGTGGCAATTCATCTGACTCAGTATGCTTCAGAGCGAATTAGTGGTCGACTAAAGCTGATCAAGCAAGGAGGTTCTCTGTTTATGACTTGGATTCCATATAAAGGTCAAAGCTCGAGTGCAAGGTTGTCTGAAAAAGATAAGAGTCTTTATACTATAGGA…	CGACCGATTGCCATTGAAATTGACAACCACCACCGATCTCTCCGGACGACGCCGATACGCTGCTCTATCAGCAAGGTTCAGCAAAGTATGAATAGGAGTGATAGCAGTAAGCAGAGTTCATCAGGGGAACAAGAAGGTGCTGAAATAGTGTATTTGAAAGATAACGTGGCAAATTCATCTGACTCAGTATGCTTCAGAGCGAATTAGTGGTCGACTAAAGCTGATCAAGCAAGGAGGTTCTCTGTTTATGACTTGGATTCCATATAAAGGTCAAAGCTCGAGTGCAAGGTTGTCTGAAAAAGATAAGAGTCTTTATACTATAGGAGCAGTTCCATTCTCGGATGTTAGGTCGATCCGCAGACACACTCCCACCCTGGGATGGCAATATGTAATTGTAGT…
NIB_RP1_hgx4333v1_pB27_A-3	5p 3p	88040907		http://www.ncbi.nlm.nih.gov/nuccore/ 698523066	http://www.ncbi.nlm.nih.gov/gene/?term=		A	Homolog of LOC104211041 (Nicotiana sylvestris); [prey2140257 - Nbent - hom. of LOC104211]	55	875	OOF1	Sense		97.8 / 96.6	CTTCAACATAACCCCCTCCCCCACCAAACACAGAAAAAGCTCCCCCCACCCCTCACTCAGCCAAAATCTCCATTAAATTCACCGGCGATGCATGAAATTGACACACACGATCTCTCGGACGACGCCGATTACGCTGCTTCTATTCAGCAAGGTTCAGCAAGTATGAATAGGAGTGATAGCAGTAAGCAGAGTTCATCAGGGGAACAAGAAGGTGCTGAAATAGTGTATTTGAAAGATAACGTGGCAATTCATCTGACTCAGTATGCTTCAGAGCGAATTAGTGGTCGACTAAAGCTGATCAAGCAAGGAGGTTCTCTGTTTATGACTTGGATTCCATATAAAGGTCAAAGCTCGAGTGCAAGGTTGTCTGAAAAAGATAAGAGTCTTTATACTATAGGA…	CGGCATTGACACACACCCCGATCTCTTCGGACGGAGCGCGGATACGCTGCTTTATTCAGCAGTCAGCAGTTACGATAGGAGTGATAGCAGTAGGCAGAGTTCATCAGGGGACAGACGGTGCTGAAATAGTGTATTTGAAAGATAACGTGGCAATCATCTGACTCAGTATGCTTCAGAGCGAATTAGTGGTCGACTAAAGCTGATCAAGCAAGGGAGGTTCTCTGTTTATGACTTGGATTCCATATAAAGGTCAAAGCTCGAGTGCAAGGTTGTCTGAAAAAGATAAGAGTCTTTATACTATAGGAGCAGTTCCATTCTCGGATGTTAGGTCGATCCGCAGACACACTCCCACCCTGGGATGGCAATATGTAATTGTAGTCTTATCATCAGGACTGGCAT…
NIB_RP1_hgx4333v1_pB27_A-343	5p 3p	88040907		http://www.ncbi.nlm.nih.gov/nuccore/ 698523066	http://www.ncbi.nlm.nih.gov/gene/?term=		A	Homolog of LOC104211041 (Nicotiana sylvestris); [prey2140257 - Nbent - hom. of LOC104211]	55	1680	OOF1	Sense		96.5 / 98.4	CTTCAACATAACCCCCTCCCCCACCAAACACAGAAAAAGCTCCCCCCACCCCTCACTCAGCCAAAATCTCCATTAAATTCACCGGCGATGCATGAAATTGACACACACGATCTCTCGGACGACGCCGATTACGCTGCTTCTATTCAGCAAGGTTCAGCAAGTATGAATAGGAGTGATAGCAGTAAGCAGAGTTCATCAGGGGAACAAGAAGGTGCTGAAATAGTGTATTTGAAAGATAACGTGGCAATTCATCTGACTCAGTATGCTTCAGAGCGAATTAGTGGTCGACTAAAGCTGATCAAGCAAGGAGGTTCTCTGTTTATGACTTGGATTCCATATAAAGGTCAAAGCTCGAGTGCAAGGTTGTCTGAAAAAGATAAGAGTCTTTATACTATAGGA…	TGAACAGGGGAAGGAAAGCAAAGACCCAAAAAAACAATTGATTATCCTCGCATTGCTGAAATCTATGATGTTCCAGAAGTTGCTTGAAGATGTTCAAGTGCCTGCAGATCCCTTGGAGTTTGACAAATTGTCACTAGTATGGGAAAACCAAGGCAGCCTCCACTGGGAACAGAAGAGTGGTCCACTTTCCTGGACTGTGAAGGTAGAGTCACAGACTCGGAAGCAGTAAGAAAGAGGATATTTTATGGAGGAGTCGAACAAGGTCTACGTAAAGAGGTGTGGCGATTTCTGTTGGGGCATCATTCATATGATTCAACTTATGCGGAGAGGGAATACCTTGTGTCTGTCAGAAAGTTGGAATACGAAACGATAAAAAACCAGTGGAAGAGCATCTCTAAG…
NIB_RP1_hgx4333v1_pB27_A-338	5p 3p	88040907		http://www.ncbi.nlm.nih.gov/nuccore/ 698523066	http://www.ncbi.nlm.nih.gov/gene/?term=		A	Homolog of LOC104211041 (Nicotiana sylvestris); [prey2140257 - Nbent - hom. of LOC104211]	55	875	OOF1	Sense		97.7 / 98.0	CTTCAACATAACCCCCTCCCCCACCAAACACAGAAAAAGCTCCCCCCACCCCTCACTCAGCCAAAATCTCCATTAAATTCACCGGCGATGCATGAAATTGACACACACGATCTCTCGGACGACGCCGATTACGCTGCTTCTATTCAGCAAGGTTCAGCAAGTATGAATAGGAGTGATAGCAGTAAGCAGAGTTCATCAGGGGAACAAGAAGGTGCTGAAATAGTGTATTTGAAAGATAACGTGGCAATTCATCTGACTCAGTATGCTTCAGAGCGAATTAGTGGTCGACTAAAGCTGATCAAGCAAGGAGGTTCTCTGTTTATGACTTGGATTCCATATAAAGGTCAAAGCTCGAGTGCAAGGTTGTCTGAAAAAGATAAGAGTCTTTATACTATAGGA…	CATGGAAATTGACAACACACGATTCTCTTCGGACGACGCGATACGCTGCTCTATCAGCCAGTCAGCAGTATGAATAGGAGTGATAGCAGTAAGCAGAGTTCATCAGGGGAACAGAAAGGTGCTGAAATAGTGTATTGAAAGATAACGTGGCAATTCATCTGACTCAGTATGCTTCAGAGCGAATTTAGTGGTCGACTAAAGCTGATCAAGCAAGGAGGTTCTCTGTTTATGACTTGGATTCCATATAAAGGTCAAAGCTCGAGTGCAAGGTTGTCTGAAAAAGATAAGAGTCTTTATACTATAGGAGCAGTTCCATTCTCGGATGTTAGGTCGATCCGCAGACACACTCCCACCCTGGGATGGCAATATGTAATTGTAGTCTTATCATCAGGACTGGCA…
NIB_RP1_hgx4333v1_pB27_A-324	5p 3p	88040907		http://www.ncbi.nlm.nih.gov/nuccore/ 698523066	http://www.ncbi.nlm.nih.gov/gene/?term=		A	Homolog of LOC104211041 (Nicotiana sylvestris); [prey2140257 - Nbent - hom. of LOC104211]	55	1680	OOF1	Sense		98.1 / 96.9	CTTCAACATAACCCCCTCCCCCACCAAACACAGAAAAAGCTCCCCCCACCCCTCACTCAGCCAAAATCTCCATTAAATTCACCGGCGATGCATGAAATTGACACACACGATCTCTCGGACGACGCCGATTACGCTGCTTCTATTCAGCAAGGTTCAGCAAGTATGAATAGGAGTGATAGCAGTAAGCAGAGTTCATCAGGGGAACAAGAAGGTGCTGAAATAGTGTATTTGAAAGATAACGTGGCAATTCATCTGACTCAGTATGCTTCAGAGCGAATTAGTGGTCGACTAAAGCTGATCAAGCAAGGAGGTTCTCTGTTTATGACTTGGATTCCATATAAAGGTCAAAGCTCGAGTGCAAGGTTGTCTGAAAAAGATAAGAGTCTTTATACTATAGGA…	GACCAGGAGGGAAAGCCAGGACCCAAAATCAATTGATAATCCTTGCATGCTGATCTATGATGTCAGAAGGTGCCTGAGATGTCAGTGCTGCAGATTCCCTGGAGTTGGACAAATTGTCACTAGTATGGGGAAAACCAAGGGCAGCCTCCACTGGGAACAGAAGAGTGGTCCACTTTCCTGGACTGTGAAGGTAGAGTCACAGACTCGGAAGCAGTAAGAAAGAGGATATTTTATGGAGGAGTCGAACAAGGTCTACGTAAAGAGGTGTGGCGATTTCTGTTGGGGCATCATTCATATGATTCAACTTATGCGGAGAGGGAATACCTTGTGTCTGTCAGAAAGTTGGAATACGAAACGATAAAAAACCAGTGGAAGAGCATCTCTAAGGAGCAGGCTAGA…
NIB_RP1_hgx4333v1_pB27_A-267	5p 3p	88040907		http://www.ncbi.nlm.nih.gov/nuccore/ 698523066	http://www.ncbi.nlm.nih.gov/gene/?term=		A	Homolog of LOC104211041 (Nicotiana sylvestris); [prey2140257 - Nbent - hom. of LOC104211]	55	875	OOF1	Sense		97.9 / 97.8	CTTCAACATAACCCCCTCCCCCACCAAACACAGAAAAAGCTCCCCCCACCCCTCACTCAGCCAAAATCTCCATTAAATTCACCGGCGATGCATGAAATTGACACACACGATCTCTCGGACGACGCCGATTACGCTGCTTCTATTCAGCAAGGTTCAGCAAGTATGAATAGGAGTGATAGCAGTAAGCAGAGTTCATCAGGGGAACAAGAAGGTGCTGAAATAGTGTATTTGAAAGATAACGTGGCAATTCATCTGACTCAGTATGCTTCAGAGCGAATTAGTGGTCGACTAAAGCTGATCAAGCAAGGAGGTTCTCTGTTTATGACTTGGATTCCATATAAAGGTCAAAGCTCGAGTGCAAGGTTGTCTGAAAAAGATAAGAGTCTTTATACTATAGGA…	CGATTGCATGAAATTGAACACAACACGATCTCTCGACGACGCGAATACGCTGCTCTATCAGCAAGGTCAGCAGTATGATAGGAGTGATAGCAGTAGCAGAGTTCATCAGGGGACAGAAGGTGCTGAAATAGTGTATTGAAAGATAACGTGGCAATTCATCTGACTCAGTATGCTTCAGAGCGAATTTAGTGGTCGACTAAAGCTGATCAAGCAAGGAGGTTCTCTGTTTATGACTTGGATTCCATATAAAGGTCAAAGCTCGAGTGCAAGGTTGTCTGAAAAAGATAAGAGTCTTTATACTATAGGAGCAGTTCCATTCTCGGATGTTAGGTCGATCCGCAGACACACTCCCACCCTGGGATGGCAATATGTAATTGTAGTCTTATCATCAGGACTGGC…
NIB_RP1_hgx4333v1_pB27_A-265	5p 3p	88040907		http://www.ncbi.nlm.nih.gov/nuccore/ 698523066	http://www.ncbi.nlm.nih.gov/gene/?term=		A	Homolog of LOC104211041 (Nicotiana sylvestris); [prey2140257 - Nbent - hom. of LOC104211]	55	875	OOF1	Sense		98.1 / 96.6	CTTCAACATAACCCCCTCCCCCACCAAACACAGAAAAAGCTCCCCCCACCCCTCACTCAGCCAAAATCTCCATTAAATTCACCGGCGATGCATGAAATTGACACACACGATCTCTCGGACGACGCCGATTACGCTGCTTCTATTCAGCAAGGTTCAGCAAGTATGAATAGGAGTGATAGCAGTAAGCAGAGTTCATCAGGGGAACAAGAAGGTGCTGAAATAGTGTATTTGAAAGATAACGTGGCAATTCATCTGACTCAGTATGCTTCAGAGCGAATTAGTGGTCGACTAAAGCTGATCAAGCAAGGAGGTTCTCTGTTTATGACTTGGATTCCATATAAAGGTCAAAGCTCGAGTGCAAGGTTGTCTGAAAAAGATAAGAGTCTTTATACTATAGGA…	GATGCCATTGAAAATTGACACCACCATCGATTCTTCTCGACGACGCGAATAACGCTGGCTCCTATCCAGCAGTTCAGCAGTATGATAGGAGTGATAGCAGTAGCAGAGTTCATCAGGGGAACAGAAGGTGCTGAAATAGTGTATTGAAGATAACGTGGCAATTCATCTGACTCAGTATGCTTCAGAGCGAATTTAGTGGTCGACTAAAGCTGATCAAGCAAGGAGGTTCTCTGTTTATGACTTGGATTCCATATAAAGGTCAAAGCTCGAGTGCAAGGTTGTCTGAAAAAGATAAGAGTCTTTATACTATAGGAGCAGTTCCATTCTCGGATGTTAGGTCGATCCGCAGACACACTCCCACCCTGGGATGGCAATATGTAATTGTAGTCTTATCATCAG…
NIB_RP1_hgx4333v1_pB27_A-346	5p 3p	88040907 / 88040880		http://www.ncbi.nlm.nih.gov/nuccore/ 698523066	http://www.ncbi.nlm.nih.gov/gene/?term=		A	Homolog of LOC104211041 (Nicotiana sylvestris); [prey2140257 - Nbent - hom. of LOC104211]	55	657	OOF1	Sense		98.2 / 95.2	CTTCAACATAACCCCCTCCCCCACCAAACACAGAAAAAGCTCCCCCCACCCCTCACTCAGCCAAAATCTCCATTAAATTCACCGGCGATGCATGAAATTGACACACACGATCTCTCGGACGACGCCGATTACGCTGCTTCTATTCAGCAAGGTTCAGCAAGTATGAATAGGAGTGATAGCAGTAAGCAGAGTTCATCAGGGGAACAAGAAGGTGCTGAAATATTGTATTTGAAAGATAACGTGGCAATTCATCGGACTCAGTATGCTTCAGAGAGAATTAGTGGTCGACTAAAGCTGATCAAGCAAGGAGGTTCTCTGTTTATGACTTGGATTCCATATAAAGGTCAAAGCTCGAGTGCAAGGTTGTCTGAAAAAGATAAGAGTCTTTATACTATACGA…	GATCGTCAAGCGGATGTCTTAAAATGAATGCATTGCTTGACGTATTGACCTAACTGTACGTTCAGGAGGTACCGCAGCCATGTACCCAAGAAACACGCAGTCCCTTGAGCAGTGCCATGACTGCAGGGGCACGACGTACAAACATAACCCTCCCCACAACACAGAAAAGCTCCCCCCCACCCCTCATCAGCCAAAATCTCCATTAAATTCACGGCGATGCATGAAATTGACACACACGATCTCTCGGACGACGCCGATTACGCTGCTTCTATTCAGCAAGGTTCAGCAAGTATGAATAGGAGTGATAGCAGTAAGCAGAGTTCATCAGGGGAACAAGAAGGTGCTGAAATAGTATATATGAAAGATAACGTGGCAATTCATCCGACACAGTATGCTTCA…
NIB_RP1_hgx4333v1_pB27_A-380	5p 3p	88040907		http://www.ncbi.nlm.nih.gov/nuccore/ 698523066	http://www.ncbi.nlm.nih.gov/gene/?term=		A	Homolog of LOC104211041 (Nicotiana sylvestris); [prey2140257 - Nbent - hom. of LOC104211]	55	1680	OOF1	Sense		98.4 / 97.3	CTTCAACATAACCCCCTCCCCCACCAAACACAGAAAAAGCTCCCCCCACCCCTCACTCAGCCAAAATCTCCATTAAATTCACCGGCGATGCATGAAATTGACACACACGATCTCTCGGACGACGCCGATTACGCTGCTTCTATTCAGCAAGGTTCAGCAAGTATGAATAGGAGTGATAGCAGTAAGCAGAGTTCATCAGGGGAACAAGAAGGTGCTGAAATAGTGTATTTGAAAGATAACGTGGCAATTCATCTGACTCAGTATGCTTCAGAGCGAATTAGTGGTCGACTAAAGCTGATCAAGCAAGGAGGTTCTCTGTTTATGACTTGGATTCCATATAAAGGTCAAAGCTCGAGTGCAAGGTTGTCTGAAAAAGATAAGAGTCTTTATACTATAGGA…	CAGGGAGGGACAGCAAGGACCAAAAACAAAATGATTATCCTCGCATTGCTGAATCTATGATGTCAGAGTGCTGAGATGTCAGTGCTGCAGATCCTTGGAGTTTGACAAATGTCACTAGTATGAGGAAAACCAAGGCAGCCTCCACTGGGAACAGAAGAGTGGTCCACTTTCCTGGACTGTGAAGGTAGAGTCACAGACTCGGAAGCAGTAAGAAAGAGGATATTTTATGGAGGAGTCGAACAAGGTCTACGTAAAGAGGTGTGGCGATTTCTGTTGGGGCATCATTCATATGATTCAACTTATGCGGAGAGGGAATACCTTGTGTCTGTCAGAAAGTTGGAATACGAAACGATAAAAAACCAGTGGAAGAGCATCTCTAAGGAGCAGGCTAGAAGATTT…
NIB_RP1_hgx4333v1_pB27_A-368	5p 3p	88040907		http://www.ncbi.nlm.nih.gov/nuccore/ 698523066	http://www.ncbi.nlm.nih.gov/gene/?term=		A	Homolog of LOC104211041 (Nicotiana sylvestris); [prey2140257 - Nbent - hom. of LOC104211]	55	875	OOF1	Sense		98.1 / 97.2	CTTCAACATAACCCCCTCCCCCACCAAACACAGAAAAAGCTCCCCCCACCCCTCACTCAGCCAAAATCTCCATTAAATTCACCGGCGATGCATGAAATTGACACACACGATCTCTCGGACGACGCCGATTACGCTGCTTCTATTCAGCAAGGTTCAGCAAGTATGAATAGGAGTGATAGCAGTAAGCAGAGTTCATCAGGGGAACAAGAAGGTGCTGAAATAGTGTATTTGAAAGATAACGTGGCAATTCATCTGACTCAGTATGCTTCAGAGCGAATTAGTGGTCGACTAAAGCTGATCAAGCAAGGAGGTTCTCTGTTTATGACTTGGATTCCATATAAAGGTCAAAGCTCGAGTGCAAGGTTGTCTGAAAAAGATAAGAGTCTTTATACTATAGGA…	TTGGGAGTTGGACACACCACCACGATTCTTCTCGGACGACGCCGATACGCTGCTTCTATTCAGCAGTCCAGCAGTATGATAGGAGTGATAGCAGTAGCAGAGTTCATCAGGGGGAACAAGAAGGTGCTGAATAGTGTATTTGAAAGATAACGTGGCAAATTCATCTGACTCAGTATGCTTCAGAGCGAATTTAGTGGTCGACTAAAGCTGATCAAGCAAGGAGGTTCTCTGTTTATGACTTGGATTCCATATAAAGGTCAAAGCTCGAGTGCAAGGTTGTCTGAAAAAGATAAGAGTCTTTATACTATAGGAGCAGTTCCATTCTCGGATGTTAGGTCGATCCGCAGACACACTCCCACCCTGGGATGGCAATATGTAATTGTAGTCTTATCATCAGGA…
NIB_RP1_hgx4333v1_pB27_A-295	5p 3p	88040907		http://www.ncbi.nlm.nih.gov/nuccore/ 698523066	http://www.ncbi.nlm.nih.gov/gene/?term=		A	Homolog of LOC104211041 (Nicotiana sylvestris); [prey2140257 - Nbent - hom. of LOC104211]	79	1147	OOF1	Sense		98.4 / 98.4	CAAACACAGAAAAAGCTCCCCCCACCCCTCACTCAGCCAAAATCTCCATTAAATTCACCGGCGATGCATGAAATTGACACACACGATCTCTCGGACGACGCCGATTACGCTGCTTCTATTCAGCAAGGTTCAGCAAGTATGAATAGGAGTGATAGCAGTAAGCAGAGTTCATCAGGGGAACAAGAAGGTGCTGAAATAGTGTATTTGAAAGATAACGTGGCAATTCATCTGACTCAGTATGCTTCAGAGCGAATTAGTGGTCGACTAAAGCTGATCAAGCAAGGAGGTTCTCTGTTTATGACTTGGATTCCATATAAAGGTCAAAGCTCGAGTGCAAGGTTGTCTGAAAAAGATAAGAGTCTTTATACTATAGGAGCAGTTCCATTCTCGGATGTTAGG…	TGCCAAGGTTGTTCTGAAAAAGAATAAGAGTCTTTTATACTATACGAGCAGTTCATTCTCGATGTTAGGTCGATCCGCAGACACACTCCCACCTGGATGGCAATATGTAAATTGTAGTCTATCATCAGGGACTGGCATTTCCTCCACTTTATTTCTACAATGGTGGTGTCCGGGAATTTCTTGCAACAATTAAGCAACATGCATATCTTGTGAGGTCAGCTGAAGATGCTAATGTATTTCTCGTCAACAACTTTCAAGATCCACTCCAGAGAACTCTCTCCTCCTTGGAGCTTCCTAGGGCTGTTTCTGTAGCTAACAGTCCATCTTCAGCTGCTGCACCTACTGATGGGGAAACTTTTGATAGAAATTCTGCATATCTTCAAGAAAATGCCAGGCAAT…
NIB_RP1_hgx4333v1_pB27_A-179	5p 3p	88040907		http://www.ncbi.nlm.nih.gov/nuccore/ 698523066	http://www.ncbi.nlm.nih.gov/gene/?term=		A	Homolog of LOC104211041 (Nicotiana sylvestris); [prey2140257 - Nbent - hom. of LOC104211]	79	1147	OOF1	Sense		98.5 / 97.9	CAAACACAGAAAAAGCTCCCCCCACCCCTCACTCAGCCAAAATCTCCATTAAATTCACCGGCGATGCATGAAATTGACACACACGATCTCTCGGACGACGCCGATTACGCTGCTTCTATTCAGCAAGGTTCAGCAAGTATGAATAGGAGTGATAGCAGTAAGCAGAGTTCATCAGGGGAACAAGAAGGTGCTGAAATAGTGTATTTGAAAGATAACGTGGCAATTCATCTGACTCAGTATGCTTCAGAGCGAATTAGTGGTCGACTAAAGCTGATCAAGCAAGGAGGTTCTCTGTTTATGACTTGGATTCCATATAAAGGTCAAAGCTCGAGTGCAAGGTTGTCTGAAAAAGATAAGAGTCTTTATACTATAGGAGCAGTTCCATTCTCGGATGTTAGG…	TCGGGGTTCTTTTATTATCTATTAGGAGCAGTTCCCATTTCTCGGATGTTAGTCGATCGCAGACAACACTCCCACCTGGGATGCCAATATGTAATGTAGTCTATCATCAGGACTGGCATTTCCTCCACTTTATTTCTACAATGGTGGTGTCGGGAATTTCTTGCAACAATTAAGCAACATGCATATCTTGTGAGGTCAGCTGAAGATGCTAATGTATTTCTCGTCAACAACTTTCAAGATCCACTCCAGAGAACTCTCTCCTCCTTGGAGCTTCCTAGGGCTGTTTCTGTAGCTAACAGTCCATCTTCAGCTGCTGCACCTACTGATGGGGAAACTTTTGATAGAAATTCTGCATATCTTCAAGAAAATGCCAGGCAATGGCAAAAATATAATGATCCT…
NIB_RP1_hgx4333v1_pB27_A-315	5p 3p	88040907		http://www.ncbi.nlm.nih.gov/nuccore/ 698523066	http://www.ncbi.nlm.nih.gov/gene/?term=		A	Homolog of LOC104211041 (Nicotiana sylvestris); [prey2140257 - Nbent - hom. of LOC104211]	79	1147	OOF1	Sense		93.7 / 96.3	CAAACACAGAAAAAGCTCCCCCCACCCCTCACTCAGCCAAAATCTCCATTAAATTCACCGGCGATGCATGAAATTGACACACACGATCTCTCGGACGACGCCGATTACGCTGCTTCTATTCAGCAAGGTTCAGCAAGTATGAATAGGAGTGATAGCAGTAAGCAGAGTTCATCAGGGGAACAAGAAGGTGCTGAAATAGTGTATTTGAAAGATAACGTGGCAATTCATCTGACTCAGTATGCTTCAGAGCGAATTAGTGGTCGACTAAAGCTGATCAAGCAAGGAGGTTCTCTGTTTATGACTTGGATTCCATATAAAGGTCAAAGCTCGAGTGCAAGGTTGTCTGAAAAAGATAAGAGTCTTTATACTATAGGAGCAGTTCCATTCTCGGATGTTAGG…	GTGTCGAAAAAAGATAAAGAGTCTTATACATAGAGCAGTTCATCTCGATGGTAGTTCGATCGCAGACAACACTCCCACCTGGATGCATAGTAATTGTAGTCTATCATCAGGACTGGCATTCCTCACTTTATTCTACAATGGTGGTGTCCGGGGAATTTCTTGCAACAAATTAAGCAACATGCATATCTTGTGAGGTCAGCTGAAGATGCTAATGTATTTCTCGTCAACAACTTTCAAGATCCACTCCAGAGAACTCTCTCCTCCTTGGAGCTTCCTAGGGCTGTTTCTGTAGCTAACAGTCCATCTTCAGCTGCTGCACCTACTGATGGGGAAACTTTTGATAGAAATTCTGCATATCTTCAAGAAAATGCCAGGCAATGGCAAAAATATAATGATCCT…
NIB_RP1_hgx4333v1_pB27_A-248	5p 3p	88040907		http://www.ncbi.nlm.nih.gov/nuccore/ 698523066	http://www.ncbi.nlm.nih.gov/gene/?term=		A	Homolog of LOC104211041 (Nicotiana sylvestris); [prey2140257 - Nbent - hom. of LOC104211]	84	1614	IF	Sense		98.0 / 97.8	ACAGAAAAAGCTCCCCCCACCCCTCACTCAGCCAAAATCTCCATTAAATTCACCGGCGATGCATGAAATTGACACACACGATCTCTCGGACGACGCCGATTACGCTGCTTCTATTCAGCAAGGTTCAGCAAGTATGAATAGGAGTGATAGCAGTAAGCAGAGTTCATCAGGGGAACAAGAAGGTGCTGAAATAGTGTATTTGAAAGATAACGTGGCAATTCATCTGACTCAGTATGCTTCAGAGCGAATTAGTGGTCGACTAAAGCTGATCAAGCAAGGAGGTTCTCTGTTTATGACTTGGATTCCATATAAAGGTCAAAGCTCGAGTGCAAGGTTGTCTGAAAAAGATAAGAGTCTTTATACTATAGGAGCAGTTCCATTCTCGGATGTTAGGTCGAT…	GCCTCCGTGAAACAACATTTCAACCTTTTCGTGAGGCTCAGGGAGATGGTTTCGGTCTTATTGACAGAGGAGCAAGGACCAAAAACAATGATTATCCTCGCATTGCTGAATCTAATGATGTTCAGAAGTTGCATGAAGATGTTCAAGTGCCTGCAGATCCCTTGGAGTTTGACAAAATTGTCACTAGTATGGGGAAAACCCAAGGCAGCCTACCACTGGGAACAGAAGAGTGGTCCACTTTCCTGGACTGTGAAGGTAGAGTCACAGACTCGGAAGCAGTAAGAAAGAGGATATTTTATGGAGGAGTCGAACAAGGTCTACGTAAAGAGGTGTGGCGATTTCTGTTGGGGCATCATTCATATGATTCAACTTATGCGGAGAGGGAATACCTTGTGTCTG…
NIB_RP1_hgx4333v1_pB27_A-311	5p 3p	88040907		http://www.ncbi.nlm.nih.gov/nuccore/ 698523066	http://www.ncbi.nlm.nih.gov/gene/?term=		A	Homolog of LOC104211041 (Nicotiana sylvestris); [prey2140257 - Nbent - hom. of LOC104211]	86	2209	OOF2	Sense		97.5 / 97.1	AGAAAAAGCTCCCCCCACCCCTCACTCAGCCAAAATCTCCATTAAATTCACCGGCGATGCATGAAATTGACACACACGATCTCTCGGACGACGCCGATTACGCTGCTTCTATTCAGCAAGGTTCAGCAAGTATGAATAGGAGTGATAGCAGTAAGCAGAGTTCATCAGGGGAACAAGAAGGTGCTGAAATAGTGTATTTGAAAGATAACGTGGCAATTCATCTGACTCAGTATGCTTCAGAGCGAATTAGTGGTCGACTAAAGCTGATCAAGCAAGGAGGTTCTCTGTTTATGACTTGGATTCCATATAAAGGTCAAAGCTCGAGTGCAAGGTTGTCTGAAAAAGATAAGAGTCTTTATACTATAGGAGCAGTTCCATTCTCGGATGTTAGGTCGATCC…	TCATTCCTAACAACTTGATTGGGTAACTGTCAGGTATGAGTGATCTCTTTCACATATATATGTCATGAGATGATCAGATCATTTGTTGCTTTGTGCATGATGAACGACTGGGGCCGAACTTTAACCGTGACCCAAAATGGAATGCACTCTCAGCTTTTTGCATTATCAAAGTTGGTGGAATTGTTAGACAGCCCTCTGCATAATTACTTCAAACAGAAGGACTGCTTGAATTATTTCTTCTGCTTCCGCTGGGTTCTTATACAATTCAAAAGGGAGTTTGAATTTGAGAAAACAATGCGTCTGTGGGAGGTATTATGGACGCATTATAGGAGCGAGCACCTTCATCTGTATGTCTGTGTCGCAATTCTGAAAAGATATCGCAGCAAAATAATAAGAGAG…
NIB_RP1_hgx4333v1_pB27_A-242	5p 3p	88040907		http://www.ncbi.nlm.nih.gov/nuccore/ 698523066	http://www.ncbi.nlm.nih.gov/gene/?term=		A	Homolog of LOC104211041 (Nicotiana sylvestris); [prey2140257 - Nbent - hom. of LOC104211]	87	1367	IF	Sense		97.9 / 97.4	GAAAAAGCTCCCCCCACCCCTCACTCAGCCAAAATCTCCATTAAATTCACCGGCGATGCATGAAATTGACACACACGATCTCTCGGACGACGCCGATTACGCTGCTTCTATTCAGCAAGGTTCAGCAAGTATGAATAGGAGTGATAGCAGTAAGCAGAGTTCATCAGGGGAACAAGAAGGTGCTGAAATAGTGTATTTGAAAGATAACGTGGCAATTCATCTGACTCAGTATGCTTCAGAGCGAATTAGTGGTCGACTAAAGCTGATCAAGCAAGGAGGTTCTCTGTTTATGACTTGGATTCCATATAAAGGTCAAAGCTCGAGTGCAAGGTTGTCTGAAAAAGATAAGAGTCTTTATACTATAGGAGCAGTTCCATTCTCGGATGTTAGGTCGATCCG…	TGCTAAATGTATTTTCTGCTCACAACTTCAGATCACTCCAGAGACTCTCTCCTTCTGGAGCTCCTAGGGCTGTTTCGTAGCTAACAGTCCATCTCAGCTGCTGCACCTACTGATGGGGAAACTTTGATAGAAATCTGCATATCTTCAAGAAAATGCCAGGCAATGGCAAAAATATAATGATCCTGCTCGAGATTTGTCCATTCAAGTGCTAGAGAAATTTTCTCTTGTGACCAGATTTGCTCGTGAAACAACATCTCAACTTTTTCGTGAAGCTCAGGGAGATGGTTTCGTTCCTAATGACAGGAGGAAGCAAGACCAAAAAACAAATGATTATCCTCGCATTGCTGAATCTAATGATGTTCAGAAGTTGCCTGAAGATGTTCAAGTGCCTGCAGATCC…
NIB_RP1_hgx4333v1_pB27_A-223	5p 3p	88040907		http://www.ncbi.nlm.nih.gov/nuccore/ 698523066	http://www.ncbi.nlm.nih.gov/gene/?term=		A	Homolog of LOC104211041 (Nicotiana sylvestris); [prey2140257 - Nbent - hom. of LOC104211]	88	1090	OOF1	Sense		97.6 / 96.2	AAAAAGCTCCCCCCACCCCTCACTCAGCCAAAATCTCCATTAAATTCACCGGCGATGCATGAAATTGACACACACGATCTCTCGGACGACGCCGATTACGCTGCTTCTATTCAGCAAGGTTCAGCAAGTATGAATAGGAGTGATAGCAGTAAGCAGAGTTCATCAGGGGAACAAGAAGGTGCTGAAATAGTGTATTTGAAAGATAACGTGGCAATTCATCTGACTCAGTATGCTTCAGAGCGAATTAGTGGTCGACTAAAGCTGATCAAGCAAGGAGGTTCTCTGTTTATGACTTGGATTCCATATAAAGGTCAAAGCTCGAGTGCAAGGTTGTCTGAAAAAGATAAGAGTCTTTATACTATAGGAGCAGTTCCATTCTCGGATGTTAGGTCGATCCGC…	ACCAGGCAATGAAGTCCTCTGTTTATGACCTGGAATTCCAATAACGTTCAAGGCTCGATGCCAGTTGTCGAAAAGATAAGAGTCCTTATACTATAGAGCAGTTCCATCTCGATGTTAGGTCGATCCGCAGACAACACTCCCCACCTGGGATGGCAATATGTAAATGTAGTCTTATCATCAGGACTGGCATTTCCTCCACTTTATTTCTACAATGGTGGTGTCCCGGGAATTTCTTGCAACAATTAAGCAACATGCATATCTTGTGAGGTCAGCTGAAGATGCTAATGTATTTCTCGTCAACAACTTTCAAGATCCACTCCAGAGAACTCTCTCCTCCTTGGAGCTTCCTAGGGCTGTTTCTGTAGCTAACAGTCCATCTTCAGCTGCTGCACCTACTGA…
NIB_RP1_hgx4333v1_pB27_A-225	5p 3p	88040907		http://www.ncbi.nlm.nih.gov/nuccore/ 698523066	http://www.ncbi.nlm.nih.gov/gene/?term=		A	Homolog of LOC104211041 (Nicotiana sylvestris); [prey2140257 - Nbent - hom. of LOC104211]	88	1090	OOF1	Sense		98.1 / 97.5	AAAAAGCTCCCCCCACCCCTCACTCAGCCAAAATCTCCATTAAATTCACCGGCGATGCATGAAATTGACACACACGATCTCTCGGACGACGCCGATTACGCTGCTTCTATTCAGCAAGGTTCAGCAAGTATGAATAGGAGTGATAGCAGTAAGCAGAGTTCATCAGGGGAACAAGAAGGTGCTGAAATAGTGTATTTGAAAGATAACGTGGCAATTCATCTGACTCAGTATGCTTCAGAGCGAATTAGTGGTCGACTAAAGCTGATCAAGCAAGGAGGTTCTCTGTTTATGACTTGGATTCCATATAAAGGTCAAAGCTCGAGTGCAAGGTTGTCTGAAAAAGATAAGAGTCTTTATACTATAGGAGCAGTTCCATTCTCGGATGTTAGGTCGATCCGC…	GGCTTGGATCAAAGGCAAAGAGAGGTTCTCTGTTTTATGACTTGATCCCATATAAACGTCCAAGCTAGAGTGCAAGGTGTCTGAAAAAAGAATAGAGTCTTTATACTATAGGAGCAGTTCCATTCTCGGGATGTAGGTCGATCCGCAGACACACTCCCACCCTGGGATGGCAATATGTAATTGTAGTCTTATCATCAGGACTGGCATTTCCTCCACTTTATTTCTACAATGGTGGTGTCCGGGAATTTCTTGCAACAATTAAGCAACATGCATATCTTGTGAGGTCAGCTGAAGATGCTAATGTATTTCTCGTCAACAACTTTCAAGATCCACTCCAGAGAACTCTCTCCTCCTTGGAGCTTCCTAGGGCTGTTTCTGTAGCTAACAGTCCATCTTCAG…
NIB_RP1_hgx4333v1_pB27_A-213	5p 3p	88040907		http://www.ncbi.nlm.nih.gov/nuccore/ 698523066	http://www.ncbi.nlm.nih.gov/gene/?term=		A	Homolog of LOC104211041 (Nicotiana sylvestris); [prey2140257 - Nbent - hom. of LOC104211]	88	1090	OOF1	Sense		97.2 / 96.4	AAAAAGCTCCCCCCACCCCTCACTCAGCCAAAATCTCCATTAAATTCACCGGCGATGCATGAAATTGACACACACGATCTCTCGGACGACGCCGATTACGCTGCTTCTATTCAGCAAGGTTCAGCAAGTATGAATAGGAGTGATAGCAGTAAGCAGAGTTCATCAGGGGAACAAGAAGGTGCTGAAATAGTGTATTTGAAAGATAACGTGGCAATTCATCTGACTCAGTATGCTTCAGAGCGAATTAGTGGTCGACTAAAGCTGATCAAGCAAGGAGGTTCTCTGTTTATGACTTGGATTCCATATAAAGGTCAAAGCTCGAGTGCAAGGTTGTCTGAAAAAGATAAGAGTCTTTATACTATAGGAGCAGTTCCATTCTCGGATGTTAGGTCGATCCGC…	AGTTTCTCGGTTTTATGGACCTGGATCATATAAACGTCCAAGGCTCGAGTGCAGTGTCGGAAAAGAATAAGAGTCTTTATACCATAGAGCAGTCCATTCTCGGATGTTAGTCGATCGCAGACACACTCCCCACCTGGGATGGCAATATGTAATGTAGTCTTATCATCAGGACTGGCATTTCCTCCACTTTATTTCTACAATGGTGGTGTCCGGGAATTCTCTTGCAACAATTAAGCAACATGCATATCTTGTGAGGTCAGCTGAAGATGCTAATGTATTTCTCGTCAACAACTTTCAAGATCCACTCCAGAGAACTCTCTCCTCCTTGGAGCTTCCTAGGGCTGTTTCTGTAGCTAACAGTCCATCTTCAGCTGCTGCACCTACTGATGGGGAAACTTT…
NIB_RP1_hgx4333v1_pB27_A-35	5p 3p	88040907		http://www.ncbi.nlm.nih.gov/nuccore/ 698523066	http://www.ncbi.nlm.nih.gov/gene/?term=		A	Homolog of LOC104211041 (Nicotiana sylvestris); [prey2140257 - Nbent - hom. of LOC104211]	88	1090	OOF1	Sense		97.8 / 97.6	AAAAAGCTCCCCCCACCCCTCACTCAGCCAAAATCTCCATTAAATTCACCGGCGATGCATGAAATTGACACACACGATCTCTCGGACGACGCCGATTACGCTGCTTCTATTCAGCAAGGTTCAGCAAGTATGAATAGGAGTGATAGCAGTAAGCAGAGTTCATCAGGGGAACAAGAAGGTGCTGAAATAGTGTATTTGAAAGATAACGTGGCAATTCATCTGACTCAGTATGCTTCAGAGCGAATTAGTGGTCGACTAAAGCTGATCAAGCAAGGAGGTTCTCTGTTTATGACTTGGATTCCATATAAAGGTCAAAGCTCGAGTGCAAGGTTGTCTGAAAAAGATAAGAGTCTTTATACTATAGGAGCAGTTCCATTCTCGGATGTTAGGTCGATCCGC…	AGGCTTGATCCAAGGCAAGGAAGGTTCTCCTGTTTTAATGACTGGATCATATAAACGTTCAAGGCTCGAAGTGCAAGGTGTCTGAAAAGATAGAGTCTTATACTATAGGAGCAGTTCCATTCTCGGATGTTAGGTCGATCCGCAGACACACTCCCACCCTGGGATGGCAATATGTAATTGTAGTCTTATCATCAGGACTGGCATTTCCTCCACTTTATTTCTACAATGGTGGTGTCCGGGAATTTCTTGCAACAATTAAGCAACATGCATATCTTGTGAGGTCAGCTGAAGATGCTAATGTATTTCTCGTCAACAACTTTCAAGATCCACTCCAGAGAACTCTCTCCTCCTTGGAGCTTCCTAGGGCTGTTTCTGTAGCTAACAGTCCATCTTCAGCTG…
NIB_RP1_hgx4333v1_pB27_A-252	5p 3p	88040907		http://www.ncbi.nlm.nih.gov/nuccore/ 698523066	http://www.ncbi.nlm.nih.gov/gene/?term=		A	Homolog of LOC104211041 (Nicotiana sylvestris); [prey2140257 - Nbent - hom. of LOC104211]	88	1090	OOF1	Sense		97.8 / 97.9	AAAAAGCTCCCCCCACCCCTCACTCAGCCAAAATCTCCATTAAATTCACCGGCGATGCATGAAATTGACACACACGATCTCTCGGACGACGCCGATTACGCTGCTTCTATTCAGCAAGGTTCAGCAAGTATGAATAGGAGTGATAGCAGTAAGCAGAGTTCATCAGGGGAACAAGAAGGTGCTGAAATAGTGTATTTGAAAGATAACGTGGCAATTCATCTGACTCAGTATGCTTCAGAGCGAATTAGTGGTCGACTAAAGCTGATCAAGCAAGGAGGTTCTCTGTTTATGACTTGGATTCCATATAAAGGTCAAAGCTCGAGTGCAAGGTTGTCTGAAAAAGATAAGAGTCTTTATACTATAGGAGCAGTTCCATTCTCGGATGTTAGGTCGATCCGC…	TCAAGGCAAGGAGGGTTTCTCTGTTTATTGACTTGGATTTCCATATAACGTCAAGCTCGAGTGCAGTTGTTCTGAAAAAAGAATAAGAGTCTTTATACTATAGGAGCAGTTCCATTCTCGGATGTTAGGTCGATCCGCAGACACACTCCCACCTGGGATGGCAATATGTAAATGTAGTCTTATCATCAGGACTGGCATTTCCTCCACTTTATTTCTACAATGGTGGTGTCCGGGAATTTCTTGCAACAATTAAGCAACATGCATATCTTGTGAGGTCAGCTGAAGATGCTAATGTATTTCTCGTCAACAACTTTCAAGATCCACTCCAGAGAACTCTCTCCTCCTTGGAGCTTCCTAGGGCTGTTTCTGTAGCTAACAGTCCATCTTCAGCTGCTGCAC…
NIB_RP1_hgx4333v1_pB27_A-109	5p 3p	88040907		http://www.ncbi.nlm.nih.gov/nuccore/ 698523066	http://www.ncbi.nlm.nih.gov/gene/?term=		A	Homolog of LOC104211041 (Nicotiana sylvestris); [prey2140257 - Nbent - hom. of LOC104211]	90	811	IF	Sense		98.8 / 98.3	AAAGCTCCCCCCACCCCTCACTCAGCCAAAATCTCCATTAAATTCACCGGCGATGCATGAAATTGACACACACGATCTCTCGGACGACGCCGATTACGCTGCTTCTATTCAGCAAGGTTCAGCAAGTATGAATAGGAGTGATAGCAGTAAGCAGAGTTCATCAGGGGAACAAGAAGGTGCTGAAATAGTGTATTTGAAAGATAACGTGGCAATTCATCTGACTCAGTATGCTTCAGAGCGAATTAGTGGTCGACTAAAGCTGATCAAGCAAGGAGGTTCTCTGTTTATGACTTGGATTCCATATAAAGGTCAAAGCTCGAGTGCAAGGTTGTCTGAAAAAGATAAGAGTCTTTATACTATAGGAGCAGTTCCATTCTCGGATGTTAGGTCGATCCGCAG…	AAGCTCTCATCTCAATCAGCAAATCTCCATGAATGACCGGCGATGCATGAAATGACACACACGATCTCTCGACGACGCCGATACGCTGCTCTATCAGCAAGGTTCAGCAAGTATGAATAGGAGTGATAGCAGTAAGCAGAGTTCATCAGGGGAACAAGAAGGTGCTGAAATAGTGTATTTGAAAGATAACGTGGCAATTCATCTGACTCAGTATGCTTCAGAGCGAATTAGTGGTCGACTAAAGCTGATCAAGCAAGGAGGTTCTCTGTTTATGACTTGGATTCCATATAAAGGTCAAAGCTCGAGTGCAAGGTTGTCTGAAAAAGATAAGAGTCTTTATACTATAGGAGCAGTTCCATTCTCGGATGTTAGGTCGATCCGCAGACACACTCCCACCCT…
NIB_RP1_hgx4333v1_pB27_A-85	5p 3p	88040907		http://www.ncbi.nlm.nih.gov/nuccore/ 698523066	http://www.ncbi.nlm.nih.gov/gene/?term=		A	Homolog of LOC104211041 (Nicotiana sylvestris); [prey2140257 - Nbent - hom. of LOC104211]	93	1335	IF	Sense		97.4 / 96.2	GCTCCCCCCACCCCTCACTCAGCCAAAATCTCCATTAAATTCACCGGCGATGCATGAAATTGACACACACGATCTCTCGGACGACGCCGATTACGCTGCTTCTATTCAGCAAGGTTCAGCAAGTATGAATAGGAGTGATAGCAGTAAGCAGAGTTCATCAGGGGAACAAGAAGGTGCTGAAATAGTGTATTTGAAAGATAACGTGGCAATTCATCTGACTCAGTATGCTTCAGAGCGAATTAGTGGTCGACTAAAGCTGATCAAGCAAGGAGGTTCTCTGTTTATGACTTGGATTCCATATAAAGGTCAAAGCTCGAGTGCAAGGTTGTCTGAAAAAGATAAGAGTCTTTATACTATAGGAGCAGTTCCATTCTCGGATGTTAGGTCGATCCGCAGACA…	AAGTCAGCTGAAGATGCTATGTATTCCTGGTCACACTTCAGATCAATCAGAGACTCTTTCTTCTTGAGCTCCTAGGGCTGTTTCTGTAGCTACAGTCATCTCAGCTGCTGCACCTACTGATGGGGAACTTTTGATAGAATTCTGCATATCTCAAGAAAATGCCAGGCAATGGCAAAAATATAATGATCCTGCTCGAGATTTGTCCATTCAAGTGCTAGAGAAATTTTCTCTTGTGACCAGATTTGCTCGTGAAACAACATCTCAACTTTTTCGTGAAGCTCAGGGAGATGGTTTCGTTCCTAATGACAGGAGGAAGCAAGACCAAAAAACAAATGATTATCCTCGCATTGCTGAATCTAATGATGTTCAGAAGTTGCCTGAAGATGTTCAAGTGCCTGC…
NIB_RP1_hgx4333v1_pB27_A-206	5p 3p	88040907		http://www.ncbi.nlm.nih.gov/nuccore/ 698523066	http://www.ncbi.nlm.nih.gov/gene/?term=		A	Homolog of LOC104211041 (Nicotiana sylvestris); [prey2140257 - Nbent - hom. of LOC104211]	93	1335	IF	Sense		95.4 / 98.3	GCTCCCCCCACCCCTCACTCAGCCAAAATCTCCATTAAATTCACCGGCGATGCATGAAATTGACACACACGATCTCTCGGACGACGCCGATTACGCTGCTTCTATTCAGCAAGGTTCAGCAAGTATGAATAGGAGTGATAGCAGTAAGCAGAGTTCATCAGGGGAACAAGAAGGTGCTGAAATAGTGTATTTGAAAGATAACGTGGCAATTCATCTGACTCAGTATGCTTCAGAGCGAATTAGTGGTCGACTAAAGCTGATCAAGCAAGGAGGTTCTCTGTTTATGACTTGGATTCCATATAAAGGTCAAAGCTCGAGTGCAAGGTTGTCTGAAAAAGATAAGAGTCTTTATACTATAGGAGCAGTTCCATTCTCGGATGTTAGGTCGATCCGCAGACA…	GCTCTGCAACAATTAGCACATGCATATTCTTGTGAGGTCAGCTGGAGATGCTTATGTATTCTGGTCACAACTTTCAGATCACTCCAGAGACTCTCTCTCCTTGGAGCTTCCTAGGGCTGTTTCTGTAGCTAACAGTCCATCTTCAGCTGCTGCACTACTGATGGGGAAACTTTTGATAGAAATTCTGCATATCTTCAAGAAAATGCCAGGCAATGGCAAAAATATAATGATCCTGCTCGAGATTTGTCCATTCAAGTGCTAGAGAAATTTTCTCTTGTGACCAGATTTGCTCGTGAAACAACATCTCAACTTTTTCGTGAAGCTCAGGGAGATGGTTTCGTTCCTAATGACAGGAGGAAGCAAGACCAAAAAACAAATGATTATCCTCGCATTGCTGAA…
NIB_RP1_hgx4333v1_pB27_A-26	5p 3p	88040907		http://www.ncbi.nlm.nih.gov/nuccore/ 698523066	http://www.ncbi.nlm.nih.gov/gene/?term=		A	Homolog of LOC104211041 (Nicotiana sylvestris); [prey2140257 - Nbent - hom. of LOC104211]	93	1335	IF	Sense		97.1 / 96.7	GCTCCCCCCACCCCTCACTCAGCCAAAATCTCCATTAAATTCACCGGCGATGCATGAAATTGACACACACGATCTCTCGGACGACGCCGATTACGCTGCTTCTATTCAGCAAGGTTCAGCAAGTATGAATAGGAGTGATAGCAGTAAGCAGAGTTCATCAGGGGAACAAGAAGGTGCTGAAATAGTGTATTTGAAAGATAACGTGGCAATTCATCTGACTCAGTATGCTTCAGAGCGAATTAGTGGTCGACTAAAGCTGATCAAGCAAGGAGGTTCTCTGTTTATGACTTGGATTCCATATAAAGGTCAAAGCTCGAGTGCAAGGTTGTCTGAAAAAGATAAGAGTCTTTATACTATAGGAGCAGTTCCATTCTCGGATGTTAGGTCGATCCGCAGACA…	GATTTCTGGCACATTAGCAACATGCATATTCTTGTGAGTCAGCTGAGATGCTTAGTATCTCGTCACCACTTCAGGATCACTCAGAGAACTCTCTCCTCTGGAGCTTCCTAGGCTGTTTCTGTAGCTACAGTCCATCTTCAGCTGCTGCACTACTGATGGGGAAACTTTTGATAGAAATTTCTGCATATCTTCAAGAAAATGCCAGGCAATGGCAAAAATATAATGATCCTGCTCGAGATTTGTCCATTCAAGTGCTAGAGAAATTTTCTCTTGTGACCAGATTTGCTCGTGAAACAACATCTCAACTTTTTCGTGAAGCTCAGGGAGATGGTTTCGTTCCTAATGACAGGAGGAAGCAAGACCAAAAAACAAATGATTATCCTCGCATTGCTGAATCTA…
NIB_RP1_hgx4333v1_pB27_A-188	5p 3p	88040907		http://www.ncbi.nlm.nih.gov/nuccore/ 698523066	http://www.ncbi.nlm.nih.gov/gene/?term=		A	Homolog of LOC104211041 (Nicotiana sylvestris); [prey2140257 - Nbent - hom. of LOC104211]	93	1335	IF	Sense		97.9 / 98.7	GCTCCCCCCACCCCTCACTCAGCCAAAATCTCCATTAAATTCACCGGCGATGCATGAAATTGACACACACGATCTCTCGGACGACGCCGATTACGCTGCTTCTATTCAGCAAGGTTCAGCAAGTATGAATAGGAGTGATAGCAGTAAGCAGAGTTCATCAGGGGAACAAGAAGGTGCTGAAATAGTGTATTTGAAAGATAACGTGGCAATTCATCTGACTCAGTATGCTTCAGAGCGAATTAGTGGTCGACTAAAGCTGATCAAGCAAGGAGGTTCTCTGTTTATGACTTGGATTCCATATAAAGGTCAAAGCTCGAGTGCAAGGTTGTCTGAAAAAGATAAGAGTCTTTATACTATAGGAGCAGTTCCATTCTCGGATGTTAGGTCGATCCGCAGACA…	GACTTTCTTGCAACAATTAAGGCAACATGCATATTCTTGTGGAGGTCAGCTGAGATGCTTATGTATTCTCGTCAACAACTTTCAAGATCCACTCCAGAGACTCTCTCCTCCTGGAGCTTCCTAGGGCTGTTTCTGTAGCTAACAGTCCATCTTCAGCTGCTGCACTACTGATGGGGAAACTTTTGATAGAAATTCTGCATATCTTCAAGAAAATGCCAGGCAATGGCAAAAATATAATGATCCTGCTCGAGATTTGTCCATTCAAGTGCTAGAGAAATTTTCTCTTGTGACCAGATTTGCTCGTGAAACAACATCTCAACTTTTTCGTGAAGCTCAGGGAGATGGTTTCGTTCCTAATGACAGGAGGAAGCAAGACCAAAAAACAAATGATTATCCTCG…
NIB_RP1_hgx4333v1_pB27_A-182	5p 3p	88040907		http://www.ncbi.nlm.nih.gov/nuccore/ 698523066	http://www.ncbi.nlm.nih.gov/gene/?term=		A	Homolog of LOC104211041 (Nicotiana sylvestris); [prey2140257 - Nbent - hom. of LOC104211]	93	1335	IF	Sense		96.4 / 97.2	GCTCCCCCCACCCCTCACTCAGCCAAAATCTCCATTAAATTCACCGGCGATGCATGAAATTGACACACACGATCTCTCGGACGACGCCGATTACGCTGCTTCTATTCAGCAAGGTTCAGCAAGTATGAATAGGAGTGATAGCAGTAAGCAGAGTTCATCAGGGGAACAAGAAGGTGCTGAAATAGTGTATTTGAAAGATAACGTGGCAATTCATCTGACTCAGTATGCTTCAGAGCGAATTAGTGGTCGACTAAAGCTGATCAAGCAAGGAGGTTCTCTGTTTATGACTTGGATTCCATATAAAGGTCAAAGCTCGAGTGCAAGGTTGTCTGAAAAAGATAAGAGTCTTTATACTATAGGAGCAGTTCCATTCTCGGATGTTAGGTCGATCCGCAGACA…	GCACACCAATTAGCCACCATGCAATTATTCTTTGTGAGGTCAGCTGAGATGCTTATGTATTTCTCGTCACAACTTCCAAGATCACTCCAGAGACTCTCTCCTCCTTGGAGCTTCCTAGGCTGTTTCTGTAGCTAACAGTCCATCTTCAGCTGCTGCACTACTGATGGGGAAACTTTTGATAGAAATTTCTGCATATCTTCAAGAAAATTGCCAGGCCAATGGCAAAAATATAATGATCCTGCTCGAGATTTGTCCATTCAAGTGCTAGAGAAATTTTCTCTTGTGACCAGATTTGCTCGTGAAAACAACATCTCAACTTTTTCGTGAAGCTCAGGGAGATGGTTTCGTTCCTAATGACAGGAGGAAGCAAGACCAAAAAACAAATGATTATCCTCGCAT…
NIB_RP1_hgx4333v1_pB27_A-5	5p 3p	88040907		http://www.ncbi.nlm.nih.gov/nuccore/ 698523066	http://www.ncbi.nlm.nih.gov/gene/?term=		A	Homolog of LOC104211041 (Nicotiana sylvestris); [prey2140257 - Nbent - hom. of LOC104211]	93	1335	IF	Sense		97.9 / 96.5	GCTCCCCCCACCCCTCACTCAGCCAAAATCTCCATTAAATTCACCGGCGATGCATGAAATTGACACACACGATCTCTCGGACGACGCCGATTACGCTGCTTCTATTCAGCAAGGTTCAGCAAGTATGAATAGGAGTGATAGCAGTAAGCAGAGTTCATCAGGGGAACAAGAAGGTGCTGAAATAGTGTATTTGAAAGATAACGTGGCAATTCATCTGACTCAGTATGCTTCAGAGCGAATTAGTGGTCGACTAAAGCTGATCAAGCAAGGAGGTTCTCTGTTTATGACTTGGATTCCATATAAAGGTCAAAGCTCGAGTGCAAGGTTGTCTGAAAAAGATAAGAGTCTTTATACTATAGGAGCAGTTCCATTCTCGGATGTTAGGTCGATCCGCAGACA…	GTCTGGCATATGAGGCACATGCAATCTTGTGAAGTTCAGCTGAGATGCTAATGTATCCTGTCCACACTTCAGATCACTCCAGAGAACTCTTTCCTCCTGGAGCTCCTAGGCTGTTCTGTAGCTAACAGTCATCTCAGCTGCTGCACCTACTGATGGGGAAACTTTTGATAGAAATTCTGCATATCTTCAAGAAAATGCCAGGCAATGGCAAAAATATAATGATCCTGCTCGAGATTTGTCCATTCAAGTGCTAGAGAAATTTTCTCTTGTGACCAGATTTGCTCGTGAAACAACATCTCAACTTTTTCGTGAAGCTCAGGGAGATGGTTTCGTTCCTAATGACAGGAGGAAGCAAGACCAAAAAACAAATGATTATCCTCGCATTGCTGAATCTAATGA…
NIB_RP1_hgx4333v1_pB27_A-274	5p 3p	88040907		http://www.ncbi.nlm.nih.gov/nuccore/ 698523066	http://www.ncbi.nlm.nih.gov/gene/?term=		A	Homolog of LOC104211041 (Nicotiana sylvestris); [prey2140257 - Nbent - hom. of LOC104211]	93	1335	IF	Sense		98.6 / 97.8	GCTCCCCCCACCCCTCACTCAGCCAAAATCTCCATTAAATTCACCGGCGATGCATGAAATTGACACACACGATCTCTCGGACGACGCCGATTACGCTGCTTCTATTCAGCAAGGTTCAGCAAGTATGAATAGGAGTGATAGCAGTAAGCAGAGTTCATCAGGGGAACAAGAAGGTGCTGAAATAGTGTATTTGAAAGATAACGTGGCAATTCATCTGACTCAGTATGCTTCAGAGCGAATTAGTGGTCGACTAAAGCTGATCAAGCAAGGAGGTTCTCTGTTTATGACTTGGATTCCATATAAAGGTCAAAGCTCGAGTGCAAGGTTGTCTGAAAAAGATAAGAGTCTTTATACTATAGGAGCAGTTCCATTCTCGGATGTTAGGTCGATCCGCAGACA…	AAGTCACGCTGAAGATGCTAAATGTATTTCTCGTCACACCTTTCAGATCCACTCCAGAGACTCTCTCTTCTGAGCTCCTAGGGCTGTTTCTGTAGCTACAGTCATCTCAGCTGCTGCACCTACTGATGGGGAAACTTTTGATAGAAATTCTGCATATCTTCAAGAAAATGCCAGGCAATGGCAAAAATATAATGATCCTGCTCGAGATTTGTCCATTCAAGTGCTAGAGAAATTTTCTCTTGTGACCAGATTTGCTCGTGAAACAACATCTCAACTTTTTCGTGAAGCTCAGGGAGATGGTTTCGTTCCTAATGACAGGAGGAAGCAAGACCAAAAAACAAATGATTATCCTCGCATTGCTGAATCTAATGATGTTCAGAAGTTGCCTGAAGATGTTCA…
NIB_RP1_hgx4333v1_pB27_A-68	5p 3p	88040907		http://www.ncbi.nlm.nih.gov/nuccore/ 698523066	http://www.ncbi.nlm.nih.gov/gene/?term=		A	Homolog of LOC104211041 (Nicotiana sylvestris); [prey2140257 - Nbent - hom. of LOC104211]	93	1335	IF	Sense		96.8 / 96.6	GCTCCCCCCACCCCTCACTCAGCCAAAATCTCCATTAAATTCACCGGCGATGCATGAAATTGACACACACGATCTCTCGGACGACGCCGATTACGCTGCTTCTATTCAGCAAGGTTCAGCAAGTATGAATAGGAGTGATAGCAGTAAGCAGAGTTCATCAGGGGAACAAGAAGGTGCTGAAATAGTGTATTTGAAAGATAACGTGGCAATTCATCTGACTCAGTATGCTTCAGAGCGAATTAGTGGTCGACTAAAGCTGATCAAGCAAGGAGGTTCTCTGTTTATGACTTGGATTCCATATAAAGGTCAAAGCTCGAGTGCAAGGTTGTCTGAAAAAGATAAGAGTCTTTATACTATAGGAGCAGTTCCATTCTCGGATGTTAGGTCGATCCGCAGACA…	TTTGCCAACCAATTGAGCAACATGCATATCTTGTGAGGTTCAGCTGAGGATGCTATGTAATCTGGTCACAACCTTCAGATCATCAGAGACTCTTTCTCCTGAGCTCCTAGGCTGTTTCTGTAGCTAACAGTCCATCTTCAGCTGCTGCACTACTGATGGGGAAACTTTTGATAGAAGTTCTGCATATCTTCAAGAAAATGCCAGGCAATGGCAAAAATATAATGATCCTGCTCGAGATTTGTCCATTCAAGTGCTAGAGAAATTTTCTCTTGTGACCAGATTTGCTCGTGAAACAACATCTCAACTTTTTCGTGAAGCTCAGGGAGATGGTTTCGTTCCTAATGACAGGAGGAAGCAAGACCAAAAAACAAATGATTATCCTCGCATTGCTGAATCTAA…
NIB_RP1_hgx4333v1_pB27_A-134	5p 3p	88040907		http://www.ncbi.nlm.nih.gov/nuccore/ 698523066	http://www.ncbi.nlm.nih.gov/gene/?term=		A	Homolog of LOC104211041 (Nicotiana sylvestris); [prey2140257 - Nbent - hom. of LOC104211]	100	752	OOF1	Sense		99.8 / 99.2	CCACCCCTCACTCAGCCAAAATCTCCATTAAATTCACCGGCGATGCATGAAATTGACACACACGATCTCTCGGACGACGCCGATTACGCTGCTTCTATTCAGCAAGGTTCAGCAAGTATGAATAGGAGTGATAGCAGTAAGCAGAGTTCATCAGGGGAACAAGAAGGTGCTGAAATAGTGTATTTGAAAGATAACGTGGCAATTCATCTGACTCAGTATGCTTCAGAGCGAATTAGTGGTCGACTAAAGCTGATCAAGCAAGGAGGTTCTCTGTTTATGACTTGGATTCCATATAAAGGTCAAAGCTCGAGTGCAAGGTTGTCTGAAAAAGATAAGAGTCTTTATACTATAGGAGCAGTTCCATTCTCGGATGTTAGGTCGATCCGCAGACACACTCCC…	CACCCTCATCAGCAAAATCTCCATTAAATTCACTGGCGATGCATGAAACTTGACACACACGATCTCTCGGACGACGCCGATACGCTGCTTCTATTCAGCAAGGTTCAGCAAGTATGAATAGGAGTGATAGCAGTAAGCAGAGTTCATCAGGGGAACAAGAAGGTGCTGAAATAGTGTATTTGAAAGATAACGTGGCAATTCATCTGACTCAGTATGCTTCAGAGCGAATTAGTGGTCGACTAAAGCTGATCAAGCAAGGAGGTTCTCTGTTTATGACTTGGATTCCATATAAAGGTCAAAGCTCGAGTGCAAGGTTGTCTGAAAAAGATAAGAGTCTTTATACTATAGGAGCAGTTCCATTCTCGGATGTTAGGTCGATCCGCAGACACACTCCCACCC…
NIB_RP1_hgx4333v1_pB27_A-15	5p	88040907		http://www.ncbi.nlm.nih.gov/nuccore/ 698523066	http://www.ncbi.nlm.nih.gov/gene/?term=		A	Homolog of LOC104211041 (Nicotiana sylvestris); [prey2140257 - Nbent - hom. of LOC104211]	100	752	OOF1	Sense		99.8	CCACCCCTCACTCAGCCAAAATCTCCATTAAATTCACCGGCGATGCATGAAATTGACACACACGATCTCTCGGACGACGCCGATTACGCTGCTTCTATTCAGCAAGGTTCAGCAAGTATGAATAGGAATGATAGCAGTAAGCAGAGTTCATCAGGGGAACAAGAAGGTGCTGAAATAGTGTATTTGAAAGATAACGTGGCAATTCATCTGACTCAGTATGCTTCAGAGCGAATTAGTGGTCGACTAAAGCTGATCAAGCAAGGAGGTTCTCTGTTTATGACTTGGATTCCATATAAAGGTCAAAGCTCGAGTGCAAGGTTGTCTGAAAAAGATAAGAGTCTTTATACTATAGGAGCAGTTCCATTCTCGGATGTTAGGTCGATCCGCAGACACACTCCC…
NIB_RP1_hgx4333v1_pB27_A-92	5p 3p	88040907		http://www.ncbi.nlm.nih.gov/nuccore/ 698523066	http://www.ncbi.nlm.nih.gov/gene/?term=		A	Homolog of LOC104211041 (Nicotiana sylvestris); [prey2140257 - Nbent - hom. of LOC104211]	100	752	OOF1	Sense		99.7 / 99.1	CCACCCCTCACTCAGCCAAAATCTCCATTAAATTCACCGGCGATGCATGAAATTGACACACACGATCTCTCGGACGACGCCGATTACGCTGCTTCTATTCAGCAAGGTTCAGCAAGTATGAATAGGAGTGATAGCAGTAAGCAGAGTTCATCAGGGGAACAAGAAGGTGCTGAAATAGTGTATTTGAAAGATAACGTGGCAATTCATCTGACTCAGTATGCTTCAGAGCGAATTAGTGGTCGACTAAAGCTGATCAAGCAAGGAGGTTCTCTGTTTATGACTTGGATTCCATATAAAGGTCAAAGCTCGAGTGCAAGGTTGTCTGAAAAAGATAAGAGTCTTTATACTATAGGAGCAGTTCCATTCTCGGATGTTAGGTCGATCCGCAGACACACTCCC…	CCACCCCCTCACTCAGCCAAAATCTCCATTAAATTCACGGCGATGCATGAAATGACACACACGATCTCTCGGACGACGCCGATACGCTGCTTCTATTCAGCAAGGTTCAGCAAGTATGAATAGGAGTGATAGCAGTAAGCAGAGTTCATCAGGGGAAACAAGAAGGTGCTGAAATAGTGTATTTGAAAGATAACGTGGCAATTCATCTGACTCAGTATGCTTCAGAGCGAATTAGTGGTCGACTAAAGCTGATCAAGCAAGGAGGTTCTCTGTTTATGACTTGGATTCCATATAAAGGTCAAAGCTCGAGTGCAAGGTTGTCTGAAAAAGATAAGAGTCTTTATACTATAGGAGCAGTTCCATTCTCGGATGTTAGGTCGATCCGCAGACACACTCCCA…
NIB_RP1_hgx4333v1_pB27_A-48	5p 3p	88040907		http://www.ncbi.nlm.nih.gov/nuccore/ 698523066	http://www.ncbi.nlm.nih.gov/gene/?term=		A	Homolog of LOC104211041 (Nicotiana sylvestris); [prey2140257 - Nbent - hom. of LOC104211]	100	752	OOF1	Sense		99.8 / 97.1	CCACCCCTCACTCAGCCAAAATCTCCATTAAATTCACCGGCGATGCATGAAATTGACACACACGATCTCTCGGACGACGCCGATTACGCTGCTTCTATTCAGCAAGGTTCAGCAAGTATGAATAGGAGTGATAGCAGTAAGCAGAGTTCATCAGGGGAACAAGAAGGTGCTGAAATAGTGTATTTGAAAGATAACGTGGCAATTCATCTGACTCAGTATGCTTCAGAGCGAATTAGTGGTCGACTAAAGCTGATCAAGCAAGGAGGTTCTCTGTTTATGACTTGGATTCCATATAAAGGTCAAAGCTCGAGTGCAAGGTTGTCTGAAAAAGATAAGAGTCTTTATACTATAGGAGCAGTTCCATTCTCGGATGTTAGGTCGATCCGCAGACACACTCCC…	GACCCACACCCAACCAAAAAAGAGATCCTAGACTTAGGCATGGCGCCAGTGCCAGACCACCCCTCAATTCAGCCCAATTCCATGAGTTCACGGCGATGCATGAAATGACACACCACGATTCTTCTCCGGACGACGCCGATTACGCTGCTTCTATTCAGCAAGGTTTCAGCAAGTATGAATAGGAGTGATAGCAGTAAGCAGAGTCCATCAGGGGAACAAGAAGGTGCTGAAATAGTGTATTTGAAAGATAACGTGGCAATTCATCTGACTCAGTATGCTTCAGAGCGAATTAGTGGTCGACTAAAGCTGATCAAGCAAGGAGGTTCTCTGTTTATGACTTGGGATTCCATATAAAGGTCAAAGCTCGAGTGCAAGGTTGTCTGAAAAAGATAAGAGTCT…
NIB_RP1_hgx4333v1_pB27_A-13	5p 3p	88040907		http://www.ncbi.nlm.nih.gov/nuccore/ 698523066	http://www.ncbi.nlm.nih.gov/gene/?term=		A	Homolog of LOC104211041 (Nicotiana sylvestris); [prey2140257 - Nbent - hom. of LOC104211]	100	752	OOF1	Sense		99.8 / 95.9	CCACCCCTCACTCAGCCAAAATCTCCATTAAATTCACCGGCGATGCATGAAATTGACACACACGATCTCTCGGACGACGCCGATTACGCTGCTTCTATTCAGCAAGGTTCAGCAAGTATGAATAGGAGTGATAGCAGTAAGCAGAGTTCATCAGGGGAACAAGAAGGTGCTGAAATAGTGTATTTGAAAGATAACGTGGCAATTCATCTGACTCAGTATGCTTCAGAGCGAATTAGTGGTCGACTAAAGCTGATCAAGCAAGGAGGTTCTCTGTTTATGACTTGGATTCCATATAAAGGTCAAAGCTCGAGTGCAAGGTTGTCTGAAAAAGATAAGAGTCTTTATACTATAGGAGCAGTTCCATTCTCGGATGTTAGGTCGATCCGCAGACACACTCCC…	TCAATCAAACCCGAAAAATAGGGGTTCCTAGAACTTGGCCATTGTCCGCATGGGTCCAGGAACACACCCCCTCCAATCCAGGCCAAAATCTCCATTAATTTCACCTGGGCGATTGCATGGAATTGACAACACCACGGATCTTTTCCGGACGACGCCGATTACGCTGCTACTATTCAGCCAAGGGTTCAGCAAGTATGAATAGGAGTGATAGCAGTAAGCAGAGTTCATCAGGGGAACAAGAAGGTGCTGAAATAGTGTATTGAAAGATAACGTGGCAATTCATCTGACTCAGTATGCTTCAGAGCGACTTAGTGGTCGACTAAAGCTGATCAAGCAAGGAGGTTCTCTGTTTATGACTGGATTCCATATAAAGGTCAAAGCTCGAGTGCAAGGTTGTCT…
NIB_RP1_hgx4333v1_pB27_A-25	5p 3p	88040907		http://www.ncbi.nlm.nih.gov/nuccore/ 698523066	http://www.ncbi.nlm.nih.gov/gene/?term=		A	Homolog of LOC104211041 (Nicotiana sylvestris); [prey2140257 - Nbent - hom. of LOC104211]	100	752	OOF1	Sense		100.0 / 99.1	CCACCCCTCACTCAGCCAAAATCTCCATTAAATTCACCGGCGATGCATGAAATTGACACACACGATCTCTCGGACGACGCCGATTACGCTGCTTCTATTCAGCAAGGTTCAGCAAGTATGAATAGGAGTGATAGCAGTAAGCAGAGTTCATCAGGGGAACAAGAAGGTGCTGAAATAGTGTATTTGAAAGATAACGTGGCAATTCATCTGACTCAGTATGCTTCAGAGCGAATTAGTGGTCGACTAAAGCTGATCAAGCAAGGAGGTTCTCTGTTTATGACTTGGATTCCATATAAAGGTCAAAGCTCGAGTGCAAGGTTGTCTGAAAAAGATAAGAGTCTTTATACTATAGGAGCAGTTCCATTCTCGGATGTTAGGTCGATCCGCAGACACACTCCC…	CACCCCTCATCAGCCGAAAATCTCCAATAAATCACGGCGATGCATGAAAATGACACACACGATCTCTCGGACGACGCCGATTACGCTGCTTCTATTCAGCAAGGTTCAGCAAGTATGAATAGGAGTGATAGCAGTAAGCAGAGTTCATCAGGGGAACAAGAAGGTGCTGAAATAGTGTATTTGAAAGATAACGTGGCAATTCATCTGACTCAGTATGCTTCAGAGCGAATTAGTGGTCGACTAAAGCTGATCAAGCAAGGAGGTTCTCTGTTTATGACTTGGATTCCATATAAAGGTCAAAGCTCGAGTGCAAGGTTGTCTGAAAAAGATAAGAGTCTTTATACTATAGGAGCAGTTCCATTCTCGGATGTTAGGTCGATCCGCAGACACACTCCCACC…
NIB_RP1_hgx4333v1_pB27_A-360	5p 3p	88040907		http://www.ncbi.nlm.nih.gov/nuccore/ 698523066	http://www.ncbi.nlm.nih.gov/gene/?term=		A	Homolog of LOC104211041 (Nicotiana sylvestris); [prey2140257 - Nbent - hom. of LOC104211]	100	752	OOF1	Sense		99.8 / 98.9	CCACCCCTCACTCAGCCAAAATCTCCATTAAATTCACCGGCGATGCATGAAATTGACACACACGATCTCTCGGACGACGCCGATTACGCTGCTTCTATTCAGCAAGGTTCAGCAAGTATGAATAGGAGTGATAGCAGTAAGCAGAGTTCATCAGGGGAACAAGAAGGTGCTGAAATAGTGTATTTGAAAGATAACGTGGCAATTCATCTGACTCAGTATGCTTCAGAGCGAATTAGTGGTCGACTAAAGCTGATCAAGCAAGGAGGTTCTCTGTTTATGACTTGGATTCCATATAAAGGTCAAAGCTCGAGTGCAAGGTTGTCTGAAAAAGATAAGAGTCTTTATACTATAGGAGCAGTTCCATTCTCGGATGTTAGGTCGATCCGCAGACACACTCCC…	TCTATCGATTGATGAAGATACCCCACCAACCCAAAAAAGAGATCTAGACCTAGCATGCGGCAGGGGCACGAACCACCCCTCATCAGCAAAATCTTCCATTAAATCACGGCGATGCATGAAATTGACACACACGATCTCTCGGACGACGCCGATTACGCTGCTTCTATTCAGCAAGGTTCAGCAAGTATGAATAGGAGTGATAGCAGTAAGCAGAGTTCATCAGGGGAACAAGAAGGTGCTGAAATAGTGTATTTGAAAGATAACGTGGCAATTCATCTGACTCAGTATGCTTCAGAGCGAATTAGTGGTCGACTAAAGCTGATCAAGCAAGGAGGTTCTCTGTTTATGACTTGGATTCCATATAAAGGTCAAAGCTCGAGTGCAAGGTTGTCTGAAAAA…
NIB_RP1_hgx4333v1_pB27_A-339	5p 3p	88040907		http://www.ncbi.nlm.nih.gov/nuccore/ 698523066	http://www.ncbi.nlm.nih.gov/gene/?term=		A	Homolog of LOC104211041 (Nicotiana sylvestris); [prey2140257 - Nbent - hom. of LOC104211]	100	752	OOF1	Sense		99.8 / 99.4	CCACCCCTCACTCAGCCAAAATCTCCATTAAATTCACCGGCGATGCATGAAATTGACACACACGATCTCTCGGACGACGCCGATTACGCTGCTTCTATTCAGCAAGGTTCAGCAAGTATGAATAGGAGTGATAGCAGTAAGCAGAGTTCATCAGGGGAACAAGAAGGTGCTGAAATAGTGTATTTGAAAGATAACGTGGCAATTCATCTGACTCAGTATGCTTCAGAGCGAATTAGTGGTCGACTAAAGCTGATCAAGCAAGGAGGTTCTCTGTTTATGACTTGGATTCCATATAAAGGTCAAAGCTCGAGTGCAAGGTTGTCTGAAAAAGATAAGAGTCTTTATACTATAGGAGCAGTTCCATTCTCGGATGTTAGGTCGATCCGCAGACACACTCCC…	TCGATGATGAAGATACCCACAACCAAAAAGAGATCCTAGACTAGCATGCGCAGGGGCACGAGCACCCTCATCAGCCAAAATCTCCATTAAATCACGGCGATGCATGAAATTGACACACACGATCTCTCGGACGACGCCGATACGCTGCTTCTATTCAGCAAGGTTCAGCAAGTATGAATAGGAGTGATAGCAGTAAGCAGAGTTCATCAGGGGAACAAGAAGGTGCTGAAATAGTGTATTTGAAAGATAACGTGGCAATTCATCTGACTCAGTATGCTTCAGAGCGAATTAGTGGTCGACTAAAGCTGATCAAGCAAGGAGGTTCTCTGTTTATGACTTGGATTCCATATAAAGGTCAAAGCTCGAGTGCAAGGTTGTCTGAAAAAGATAAGAGTCTTT…
NIB_RP1_hgx4333v1_pB27_A-251	5p 3p	88040907		http://www.ncbi.nlm.nih.gov/nuccore/ 698523066	http://www.ncbi.nlm.nih.gov/gene/?term=		A	Homolog of LOC104211041 (Nicotiana sylvestris); [prey2140257 - Nbent - hom. of LOC104211]	100	752	OOF1	Sense		99.8 / 97.2	CCACCCCTCACTCAGCCAAAATCTCCATTAAATTCACCGGCGATGCATGAAATTGACACACACGATCTCTCGGACGACGCCGATTACGCTGCTTCTATTCAGCAAGGTTCAGCAAGTATGAATAGGAGTGATAGCAGTAAGCAGAGTTCATCAGGGGAACAAGAAGGTGCTGAAATAGTGTATTTGAAAGATAACGTGGCAATTCATCTGACTCAGTATGCTTCAGAGCGAATTAGTGGTCGACTAAAGCTGATCAAGCAAGGAGGTTCTCTGTTTATGACTTGGATTCCATATAAAGGTCAAAGCTCGAGTGCAAGGTTGTCTGAAAAAGATAAGAGTCTTTATACTATAGGAGCAGTTCCATTCTCGGATGTTAGGTCGATCCGCAGACACACTCCC…	TCGAGTGGATGGAAAGAATCCCCCACCAAGCCAAAAAAAAGAGATTCTAGACTAGGCATGCGCAGGGCACGACACCCTCATCAGCCCAAAATCTTCCATAAATTCACCGGCGATGCATGAATGACAACACCACGATCTCTCGGACGACGCGACTTACGCTGCTTCTATTCAGCAAGGTTCAGCAAGTATGAATAGGAGTGATAGCAGTAAGCAGAGTTCATCAGGGGAACAAGAAGGTGCTGAAATAGTGTATTTGAAAGATAACGTGGCAATTCATCTGACTCAGTATGCTTCAGAGCGAATGAGTGGTCGACTAAAGCTGATCAAGCAAGGAGGTTCTCTGTTTATGACTTGGATTCCATATAAAGGTCAAAGCTCGAGTGCAAGGTTGTCTGAAAA…
NIB_RP1_hgx4333v1_pB27_A-238	5p	88040907		http://www.ncbi.nlm.nih.gov/nuccore/ 698523066	http://www.ncbi.nlm.nih.gov/gene/?term=		A	Homolog of LOC104211041 (Nicotiana sylvestris); [prey2140257 - Nbent - hom. of LOC104211]	100	760	OOF1	Sense		98	CCACCCCTCACTCAGCCAAAATCTCCATTAAATTCACCGGCGATGCATGAAATTGACACACACGATCTCTCGGACGACGCCGATTACGCTGCTTCTATTCAGCAAGGTTCAGCAAGTATGAATAGGAGTGATAGCAGTAAGCAGAGTTCATCAGGGGAACAAGAAGGTGCTGAAATAGTGTATTTGAAAGATAACGTGGCAATTCATCTGACTCAGTATGCTTCAGAGCGAATTAGTGGTCGACTAAAGCTGATCAAGCAAGGAGGTTCTCTGTTTATGACTTGGATTCCATATAAAGGTCAAAGCTCGAGTGCAAGGTTGTCTGAAAAAGATAAGAGTCTTTATACTATAGGAGCAGTTCCATTCTCGGATGTTAGGTCGATCCGCAGACACACTCCC…
NIB_RP1_hgx4333v1_pB27_A-281	5p	88040907		http://www.ncbi.nlm.nih.gov/nuccore/ 698523066	http://www.ncbi.nlm.nih.gov/gene/?term=		A	Homolog of LOC104211041 (Nicotiana sylvestris); [prey2140257 - Nbent - hom. of LOC104211]	100	No Data	OOF1	Sense		96.8	CCACCCCTCACTCAGCCAAAATCTCCATTAAATTCACCGGCGATGCATGAAATTGACACACACGATCTCTCGGACGACGCCTATTACGCTGCTTCTATTCAGCAAGGTTCAGCAAGTATGAATAGGAGTGATAGCAGTAAGCACAGTTCATCATGGGAACAAGAAGGTGCTGAAATATTGTATTTGAAAGATAACGTGGCAATTCATCTGACTCACTATGCTTCAGAGCGAATTATTGGTCGACTAAAGCTGATCAAGCAAGGAGGTTCTCTGTTTATGACTTGGATTCCGTATAAGGGTCAAAGCTCGAGTGCAAGGTTGTCTGAAGAAGATAAGATTCTTTATACTATAGGAGCAGTTCCATTCTCGGATGTTAGGTCGATCCGCACACACACTCCC…
NIB_RP1_hgx4333v1_pB27_A-116	5p 3p	88040907		http://www.ncbi.nlm.nih.gov/nuccore/ 698523066	http://www.ncbi.nlm.nih.gov/gene/?term=		A	Homolog of LOC104211041 (Nicotiana sylvestris); [prey2140257 - Nbent - hom. of LOC104211]	105	1423	IF	Sense		94.2 / 98.7	CCTCACTCAGCCAAAATCTCCATTAAATTCACCGGCGATGCATGAAATTGACACACACGATCTCTCGGACGACGCCGATTACGCTGCTTCTATTCAGCAAGGTTCAGCAAGTATGAATAGGAGTGATAGCAGTAAGCAGAGTTCATCAGGGGAACAAGAAGGTGCTGAAATAGTGTATTTGAAAGATAACGTGGCAATTCATCTGACTCAGTATGCTTCAGAGCGAATTAGTGGTCGACTAAAGCTGATCAAGCAAGGAGGTTCTCTGTTTATGACTTGGATTCCATATAAAGGTCAAAGCTCGAGTGCAAGGTTGTCTGAAAAAGATAAGAGTCTTTATACTATAGGAGCAGTTCCATTCTCGGATGTTAGGTCGATCCGCAGACACACTCCCACCCT…	ACTGCATCTCTTCCCTAGAGGCTTCCTAGGGGCTGTTTCTGGTAGCTAACAGTCCATCTTCAGCTGCTGCACCTACTGATGGGGGAAACTTTTGATAGAAACTCTGCATATCCTCAAGAAAATGCCAGGCAATGGCAAAAATATAATGATCCTGCTCCGAGATTTGTCCATTCAAGTGCTAGAGAAATTTTCTCTTGTGACCAGATTTGCTCGTGAAACAACATCTCAACTTTTTCGTGAAGCTCAGGGAGATGGTTTCGTTCCTAATGACAGGAGGAAGCAAGACCAAAAAACAAATGATTATCCTCGCATTGCTGAATCTAATGATGTTCAGAAGTTGCCTGAAGATGTTCAAGTGCCTGCAGATCCCTTGGAGTTTGACAAATTGTCACTAGTATG…
NIB_RP1_hgx4333v1_pB27_A-173	5p 3p	88040907		http://www.ncbi.nlm.nih.gov/nuccore/ 698523066	http://www.ncbi.nlm.nih.gov/gene/?term=		A	Homolog of LOC104211041 (Nicotiana sylvestris); [prey2140257 - Nbent - hom. of LOC104211]	105	1605	IF	Sense		97.5 / 94.9	CCTCACTCAGCCAAAATCTCCATTAAATTCACCGGCGATGCATGAAATTGACACACACGATCTCTCGGACGACGCCGATTACGCTGCTTCTATTCAGCAAGGTTCAGCAAGTATGAATAGGAGTGATAGCAGTAAGCAGAGTTCATCAGGGGAACAAGAAGGTGCTGAAATAGTGTATTTGAAAGATAACGTGGCAATTCATCTGACTCAGTATGCTTCAGAGCGAATTAGTGGTCGACTAAAGCTGATCAAGCAAGGAGGTTCTCTGTTTATGACTTGGATTCCATATAAAGGTCAAAGCTCGAGTGCAAGGTTGTCTGAAAAAGATAAGAGTCTTTATACTATAGGAGCAGTTCCATTCTCGGATGTTAGGTCGATCCGCAGACACACTCCCACCCT…	AAACAAACATCTTCAACTCTTCAGTGAGCTCAAGGAGATGATTCGGTCTATGGACAGCAGAGCCAAGACTCAAAAAAACAAAATGATATCCTGCATGCTGAATCTACTGATGTCAGAAGTGGCCTGAAGATGTCAAGTGCCTTGCAGATCCCTGGAAGTTTGACCAAATTGTCACTAGTATGGGGAAAACCCAAGGCAGCCTCCACTGGGAACAGAAGAGTGGTCCACTTTCCTGGACTGTGAAGGTAGAGTCACAGACTCGGAAGCAGTAAGAAAGAGGATATTTTATGGAGGAGTCGAACAAGGTCTACGTAAAGAGGTGTGGCGATTTCTGTTGGGGCATCATTCATATGATTCAACTTATGCGGAGAGGGAATACCTTGTGTCTGTCAGAAAGTT…
NIB_RP1_hgx4333v1_pB27_A-2	5p 3p	88040907		http://www.ncbi.nlm.nih.gov/nuccore/ 698523066	http://www.ncbi.nlm.nih.gov/gene/?term=		A	Homolog of LOC104211041 (Nicotiana sylvestris); [prey2140257 - Nbent - hom. of LOC104211]	105	1423	IF	Sense		96.8 / 98.0	CCTCACTCAGCCAAAATCTCCATTAAATTCACCGGCGATGCATGAAATTGACACACACGATCTCTCGGACGACGCCGATTACGCTGCTTCTATTCAGCAAGGTTCAGCAAGTATGAATAGGAGTGATAGCAGTAAGCAGAGTTCATCAGGGGAACAAGAAGGTGCTGAAATAGTGTATTTGAAAGATAACGTGGCAATTCATCTGACTCAGTATGCTTCAGAGCGAATTAGTGGTCGACTAAAGCTGATCAAGCAAGGAGGTTCTCTGTTTATGACTTGGATTCCATATAAAGGTCAAAGCTCGAGTGCAAGGTTGTCTGAAAAAGATAAGAGTCTTTATACTATAGGAGCAGTTCCATTCTCGGATGTTAGGTCGATCCGCAGACACACTCCCACCCT…	ATCTAAAAGGAGCAGGCTAGAAGATTTACAAAATTTCGAGAGAGGAAAGGCCTTATTGAAAAAGATGTGGTGAGGACTGATCGGTCAATTTCATTCTATG
NIB_RP1_hgx4333v1_pB27_A-310	5p 3p	88040907		http://www.ncbi.nlm.nih.gov/nuccore/ 698523066	http://www.ncbi.nlm.nih.gov/gene/?term=		A	Homolog of LOC104211041 (Nicotiana sylvestris); [prey2140257 - Nbent - hom. of LOC104211]	121	962	OOF1	Sense		98.6 / 97.8	TCTCCATTAAATTCACCGGCGATGCATGAAATTGACACACACGATCTCTCGGACGACGCCGATTACGCTGCTTCTATTCAGCAAGGTTCAGCAAGTATGAATAGGAGTGATAGCAGTAAGCAGAGTTCATCAGGGGAACAAGAAGGTGCTGAAATAGTGTATTTGAAAGATAACGTGGCAATTCATCTGACTCAGTATGCTTCAGAGCGAATTAGTGGTCGACTAAAGCTGATCAAGCAAGGAGGTTCTCTGTTTATGACTTGGATTCCATATAAAGGTCAAAGCTCGAGTGCAAGGTTGTCTGAAAAAGATAAGAGTCTTTATACTATAGGAGCAGTTCCATTCTCGGATGTTAGGTCGATCCGCAGACACACTCCCACCCTGGGATGGCAATATGTA…	GTTCGACTAAAGCAGATCAAAGCAAGGAGGTTTCTCTGTTTATGACTTGGATTCCATATAAAGGTCAAAGCTGAATGCAAGGTTGTCTGAAAAAGATCAAGAGTCTTTATACTATAGGAGCAGTCCCATTCTCGGGATGTTAGGTCGATCCGCAGACACACTCCCACCATGGGATGGCAATATGTAATTGTAGTCTTATCCATCAGGACTGGCATTTCCTCCACTTTATTTTCTACAATGGTGGTGTCCGGGAATTTCTTTGCAACAATTAAGCAACATGCATATCTTGTGAGGTCAGCTGAAGATGCTAATGTATTTCTCGTCAACAACTTTCAAGATCCACTCCAGAGAACTCTCTCCTCCTTGGAGCTTCCTAGGGCTGTTTCTGTAGCTAACAGT…
NIB_RP1_hgx4333v1_pB27_A-292	5p 3p	88040907		http://www.ncbi.nlm.nih.gov/nuccore/ 698523066	http://www.ncbi.nlm.nih.gov/gene/?term=		A	Homolog of LOC104211041 (Nicotiana sylvestris); [prey2140257 - Nbent - hom. of LOC104211]	121	815	OOF1	Sense		98.8 / 99.0	TCTCCATTAAATTCACCGGCGATGCATGAAATTGACACACACGATCTCTCGGACGACGCCGATTACGCTGCTTCTATTCAGCAAGGTTCAGCAAGTATGAATAGGAGTGATAGCAGTAAGCAGAGTTCATCAGGGGAACAAGAAGGTGCTGAAATAGTGTATTTGAAAGATAACGTGGCAATTCATCTGACTCAGTATGCTTCAGAGCGAATTAGTGGTCGACTAAAGCTGATCAAGCAAGGAGGTTCTCTGTTTATGACTTGGATTCCATATAAAGGTCAAAGCTCGAGTGCAAGGTTGTCTGAAAAAGATAAGAGTCTTTATACTATAGGAGCAGTTCCATTCTCGGATGTTAGGTCGATCCGCAGACACACTCCCACCCTGGGATGGCAATATGTA…	CACCCGAGTCCTAGAACTAGCCATGCGCAGGGGTACGATCTCATAGTCACGCGATGCATGAAATGACACACACGATCTCTCGACGACGCCGATTACGCTGCTTCTATTCAGCAAGGTTCAGCAAGTATGAATAGGAGTGATAGCAGTAAGCAGAGTTCATCAGGGGAACAAGAAGGTGCTGAAATAGTGTATTTGAAAGATAACGTGGCAATTCATCTGACTCAGTATGCTTCAGAGCGAATTAGTGGTCGACTAAAGCTGATCAAGCAAGGAGGTTCTCTGTTTATGACTTGGATTCCATATAAAGGTCAAAGCTCGAGTGCAAGGTTGTCTGAAAAAGATAAGAGTCTTTATACTATAGGAGCAGTTCCATTCTCGGATGTTAGGTCGATCCGCAGA…
NIB_RP1_hgx4333v1_pB27_A-342	5p 3p	88040907		http://www.ncbi.nlm.nih.gov/nuccore/ 698523066	http://www.ncbi.nlm.nih.gov/gene/?term=		A	Homolog of LOC104211041 (Nicotiana sylvestris); [prey2140257 - Nbent - hom. of LOC104211]	121	962	OOF1	Sense		98.1 / 97.3	TCTCCATTAAATTCACCGGCGATGCATGAAATTGACACACACGATCTCTCGGACGACGCCGATTACGCTGCTTCTATTCAGCAAGGTTCAGCAAGTATGAATAGGAGTGATAGCAGTAAGCAGAGTTCATCAGGGGAACAAGAAGGTGCTGAAATAGTGTATTTGAAAGATAACGTGGCAATTCATCTGACTCAGTATGCTTCAGAGCGAATTAGTGGTCGACTAAAGCTGATCAAGCAAGGAGGTTCTCTGTTTATGACTTGGATTCCATATAAAGGTCAAAGCTCGAGTGCAAGGTTGTCTGAAAAAGATAAGAGTCTTTATACTATAGGAGCAGTTCCATTCTCGGATGTTAGGTCGATCCGCAGACACACTCCCACCCTGGGATGGCAATATGTA…	GCCAGTAAGGCCAAGAGTCATTCAGGGGAACAAGGAAGTTGCTGAAATAGTGTTATTTGGAAGATACCGTGGCACTCATCTGACTCAGTATGCTCAGAGCGGATTTAGTGGTCGACTAAAGCTGATCAAGCAAGGAGGTTCTTCTGTTTATGACTTGGATTCCCATATAAAGGTCAAAGCTCGAGTGCAAGGGTGTCTGAAAAAGATAAGAGTCTTTATACTATAGGAGCAGTTCCATTCTCGGATGTTAGGTCGATCCGCAGACACACTCCCACCCTGGGATGGCAATATGTAATTGTAGTCTTATCATCAGGACTGGCATTTCCTCCACTTTATTTCTACAATGGTGGTGTCCGGGAATTTCTTGCAACAATTAAGCAACATGCATATCTTGTGAGG…
NIB_RP1_hgx4333v1_pB27_A-164	5p 3p	88040907		http://www.ncbi.nlm.nih.gov/nuccore/ 698523066	http://www.ncbi.nlm.nih.gov/gene/?term=		A	Homolog of LOC104211041 (Nicotiana sylvestris); [prey2140257 - Nbent - hom. of LOC104211]	126	1859	IF	Sense		97.7 / 93.9	ATTAAATTCACCGGCGATGCATGAAATTGACACACACGATCTCTCGGACGACGCCGATTACGCTGCTTCTATTCAGCAAGGTTCAGCAAGTATGAATAGGAGTGATAGCAGTAAGCAGAGTTCATCAGGGGAACAAGAAGGTGCTGAAATAGTGTATTTGAAAGATAACGTGGCAATTCATCTGACTCAGTATGCTTCAGAGCGAATTAGTGGTCGACTAAAGCTGATCAAGCAAGGAGGTTCTCTGTTTATGACTTGGATTCCATATAAAGGTCAAAGCTCGAGTGCAAGGTTGTCTGAAAAAGATAAGAGTCTTTATACTATAGGAGCAGTTCCATTCTCGGATGTTAGGTCGATCCGCAGACACACTCCCACCCTGGGATGGCAATATGTAATTGT…	GCCACGACTCGATCAGTAGAAGGGATCTTATGAGAGTTCGACAGTCACGTAAAGAGGGTTGGGCGATTCGGTGGCATCATCAATGATCACTATGCGAGAGGGATACCTGTGTCGTCAGAAAGTGATACGAAACGATAAAAACCAGTGGAGAGCATCTCTAGAGCAGGCTAGAAGATTTACAAAATTTCGAGAGAGGAAAGGCCTTATTGAAAAAGATGTGGTGAGGACTGATCGGTCAATTTCATTCTATGATGAGGATGATAGCCCAAACATTGAGTGCTTGCGTGATATACTGCTGACTTACTCATTCTACAACTTTGATTGGGTTACTGTCAGGGTATGAGTGATCTCCTTTCACCAATATTATATGTCATGGAAGATGAATCAGAATCATTTTGG…
NIB_RP1_hgx4333v1_pB27_A-309	5p 3p	88040907		http://www.ncbi.nlm.nih.gov/nuccore/ 698523066	http://www.ncbi.nlm.nih.gov/gene/?term=		A	Homolog of LOC104211041 (Nicotiana sylvestris); [prey2140257 - Nbent - hom. of LOC104211]	126	1859	IF	Sense		98.5 / 92.2	ATTAAATTCACCGGCGATGCATGAAATTGACACACACGATCTCTCGGACGACGCCGATTACGCTGCTTCTATTCAGCAAGGTTCAGCAAGTATGAATAGGAGTGATAGCAGTAAGCAGAGTTCATCAGGGGAACAAGAAGGTGCTGAAATAGTGTATTTGAAAGATAACGTGGCAATTCATCTGACTCAGTATGCTTCAGAGCGAATTAGTGGTCGACTAAAGCTGATCAAGCAAGGAGGTTCTCTGTTTATGACTTGGATTCCATATAAAGGTCAAAGCTCGAGTGCAAGGTTGTCTGAAAAAGATAAGAGTCTTTATACTATAGGAGCAGTTCCATTCTCGGATGTTAGGTCGATCCGCAGACACACTCCCACCCTGGGATGGCAATATGTAATTGT…	ACGTCAATGATCAATGAAAAAAGGCAGCGCGAATTTTATTTTTAATGGGCGAGGGGATGTTCCGAAACCCAATGCTTCTAACGTTAAAAGAGGGTGTGGTGCCCAATTTTCCTGTTTGGGGGCCATCTCTAATTCAATAATGGATTTCAACTATATAGCGGATGGAGGGAATTCCCCTTTGTTGTCTGTTCCAGAAAAGTTGGGAATACGGAAACGATAAAAAAACCCAGTGGAAGAGCATTCTTTAAGGGAGCAGGCTAGAAGATTTACAAAAATTTCGAGAGAGGGAAAGGCCTTAATGAAAAAAGATGTGGTGAGGACTGATCGGTCCAATTTCCATTCTATGATGAGGATGATAGCCCCAAAACATTGAGTGCTTGCGTGATATACTGCTTGACT…
NIB_RP1_hgx4333v1_pB27_A-371	5p 3p	88040907		http://www.ncbi.nlm.nih.gov/nuccore/ 698523066	http://www.ncbi.nlm.nih.gov/gene/?term=		A	Homolog of LOC104211041 (Nicotiana sylvestris); [prey2140257 - Nbent - hom. of LOC104211]	126	1859	IF	Sense		94.0 / 96.8	ATTAAATTCACCGGCGATGCATGAAATTGACACACACGATCTCTCGGACGACGCCGATTACGCTGCTTCTATTCAGCAAGGTTCAGCAAGTATGAATAGGAGTGATAGCAGTAAGCAGAGTTCATCAGGGGAACAAGAAGGTGCTGAAATAGTGTATTTGAAAGATAACGTGGCAATTCATCTGACTCAGTATGCTTCAGAGCGAATTAGTGGTCGACTAAAGCTGATCAAGCAAGGAGGTTCTCTGTTTATGACTTGGATTCCATATAAAGGTCAAAGCTCGAGTGCAAGGTTGTCTGAAAAAGATAAGAGTCTTTATACTATAGGAGCAGTTCCATTCTCGGATGTTAGGTCGATCCGCAGACACACTCCCACCCTGGGATGGCAATATGTAATTGT…	CTTTGAAAGTAAGACTTCAACCAGACTCGAGCCAGTAAGAAAGATGGATTTTATGGAGGAGTCGAACAAGTCTACCGTAAAGAGGGTGGGGCGATTTTCTGTTGGGGCATCATTCATTATGATTCAACTTATGCGGAGGAGGGAATTACTTTGTGTCTGTCAGAAAGGTTGGAATACGAAACGATAAAAAACCCAGTGGAAGAGCATCTCTAAGGAGCAGGCTAGAAGATTTACAAAATTTCGAGAGAGGAAAGGCCTTATTGAAAAAGATGTGGTGAGGACTGATCGGTCAATTTCATTCTATGATGAGGATGATAGCCCAAACATTGAGTGCTTGCGTGATATACTGCTGACTTACTCATTCTACAACTTTGATTTGGGTTACTGTCAGGGTATGAG…
NIB_RP1_hgx4333v1_pB27_A-163	5p 3p	88040907		http://www.ncbi.nlm.nih.gov/nuccore/ 698523066	http://www.ncbi.nlm.nih.gov/gene/?term=		A	Homolog of LOC104211041 (Nicotiana sylvestris); [prey2140257 - Nbent - hom. of LOC104211]	160	643	OOF1	Sense		100.0 / 100.0	CACGATCTCTCGGACGACGCCGATTACGCTGCTTCTATTCAGCAAGGTTCAGCAAGTATGAATAGGAGTGATAGCAGTAAGCAGAGTTCATCAGGGGAACAAGAAGGTGCTGAAATAGTGTATTTGAAAGATAACGTGGCAATTCATCTGACTCAGTATGCTTCAGAGCGAATTAGTGGTCGACTAAAGCTGATCAAGCAAGGAGGTTCTCTGTTTATGACTTGGATTCCATATAAAGGTCAAAGCTCGAGTGCAAGGTTGTCTGAAAAAGATAAGAGTCTTTATACTATAGGAGCAGTTCCATTCTCGGATGTTAGGTCGATCCGCAGACACACTCCCACCCTGGGATGGCAATATGTAATTGTAGTCTTATCATCAGGACTGGCATTTCCTCCACTT…	CACGATCTCTCGGACGACGCCGATTACGCTGCTTCTATTCAGCAAGGTTCAGCAAGTATGAATAGGAGTGATAGCAGTAAGCAGAGTTCATCAGGGGAACAAGAAGGTGCTGAAATAGTGTATTTGAAAGATAACGTGGCAATTCATCTGACTCAGTATGCTTCAGAGCGAATTAGTGGTCGACTAAAGCTGATCAAGCAAGGAGGTTCTCTGTTTATGACTTGGATTCCATATAAAGGTCAAAGCTCGAGTGCAAGGTTGTCTGAAAAAGATAAGAGTCTTTATACTATAGGAGCAGTTCCATTCTCGGATGTTAGGTCGATCCGCAGACACACTCCCACCCTGGGATGGCAATATGTAATTGTAGTCTTATCATCAGGACTGGCATTTCCTCCACTT…
NIB_RP1_hgx4333v1_pB27_A-320	5p 3p	88040907		http://www.ncbi.nlm.nih.gov/nuccore/ 698523066	http://www.ncbi.nlm.nih.gov/gene/?term=		A	Homolog of LOC104211041 (Nicotiana sylvestris); [prey2140257 - Nbent - hom. of LOC104211]	160	643	OOF1	Sense		100.0 / 100.0	CACGATCTCTCGGACGACGCCGATTACGCTGCTTCTATTCAGCAAGGTTCAGCAAGTATGAATAGGAGTGATAGCAGTAAGCAGAGTTCATCAGGGGAACAAGAAGGTGCTGAAATAGTGTATTTGAAAGATAACGTGGCAATTCATCTGACTCAGTATGCTTCAGAGCGAATTAGTGGTCGACTAAAGCTGATCAAGCAAGGAGGTTCTCTGTTTATGACTTGGATTCCATATAAAGGTCAAAGCTCGAGTGCAAGGTTGTCTGAAAAAGATAAGAGTCTTTATACTATAGGAGCAGTTCCATTCTCGGATGTTAGGTCGATCCGCAGACACACTCCCACCCTGGGATGGCAATATGTAATTGTAGTCTTATCATCAGGACTGGCATTTCCTCCACTT…	CACGATCTCTCGGACGACGCCGATTACGCTGCTTCTATTCAGCAAGGTTCAGCAAGTATGAATAGGAGTGATAGCAGTAAGCAGAGTTCATCAGGGGAACAAGAAGGTGCTGAAATAGTGTATTTGAAAGATAACGTGGCAATTCATCTGACTCAGTATGCTTCAGAGCGAATTAGTGGTCGACTAAAGCTGATCAAGCAAGGAGGTTCTCTGTTTATGACTTGGATTCCATATAAAGGTCAAAGCTCGAGTGCAAGGTTGTCTGAAAAAGATAAGAGTCTTTATACTATAGGAGCAGTTCCATTCTCGGATGTTAGGTCGATCCGCAGACACACTCCCACCCTGGGATGGCAATATGTAATTGTAGTCTTATCATCAGGACTGGCATTTCCTCCACTT…
NIB_RP1_hgx4333v1_pB27_A-278	5p 3p	88040907		http://www.ncbi.nlm.nih.gov/nuccore/ 698523066	http://www.ncbi.nlm.nih.gov/gene/?term=		A	Homolog of LOC104211041 (Nicotiana sylvestris); [prey2140257 - Nbent - hom. of LOC104211]	160	643	OOF1	Sense		100.0 / 100.0	CACGATCTCTCGGACGACGCCGATTACGCTGCTTCTATTCAGCAAGGTTCAGCAAGTATGAATAGGAGTGATAGCAGTAAGCAGAGTTCATCAGGGGAACAAGAAGGTGCTGAAATAGTGTATTTGAAAGATAACGTGGCAATTCATCTGACTCAGTATGCTTCAGAGCGAATTAGTGGTCGACTAAAGCTGATCAAGCAAGGAGGTTCTCTGTTTATGACTTGGATTCCATATAAAGGTCAAAGCTCGAGTGCAAGGTTGTCTGAAAAAGATAAGAGTCTTTATACTATAGGAGCAGTTCCATTCTCGGATGTTAGGTCGATCCGCAGACACACTCCCACCCTGGGATGGCAATATGTAATTGTAGTCTTATCATCAGGACTGGCATTTCCTCCACTT…	CACGATCTCTCGGACGACGCCGATTACGCTGCTTCTATTCAGCAAGGTTCAGCAAGTATGAATAGGAGTGATAGCAGTAAGCAGAGTTCATCAGGGGAACAAGAAGGTGCTGAAATAGTGTATTTGAAAGATAACGTGGCAATTCATCTGACTCAGTATGCTTCAGAGCGAATTAGTGGTCGACTAAAGCTGATCAAGCAAGGAGGTTCTCTGTTTATGACTTGGATTCCATATAAAGGTCAAAGCTCGAGTGCAAGGTTGTCTGAAAAAGATAAGAGTCTTTATACTATAGGAGCAGTTCCATTCTCGGATGTTAGGTCGATCCGCAGACACACTCCCACCCTGGGATGGCAATATGTAATTGTAGTCTTATCATCAGGACTGGCATTTCCTCCACTT…
NIB_RP1_hgx4333v1_pB27_A-266	5p 3p	88040907		http://www.ncbi.nlm.nih.gov/nuccore/ 698523066	http://www.ncbi.nlm.nih.gov/gene/?term=		A	Homolog of LOC104211041 (Nicotiana sylvestris); [prey2140257 - Nbent - hom. of LOC104211]	160	643	OOF1	Sense		100.0 / 100.0	CACGATCTCTCGGACGACGCCGATTACGCTGCTTCTATTCAGCAAGGTTCAGCAAGTATGAATAGGAGTGATAGCAGTAAGCAGAGTTCATCAGGGGAACAAGAAGGTGCTGAAATAGTGTATTTGAAAGATAACGTGGCAATTCATCTGACTCAGTATGCTTCAGAGCGAATTAGTGGTCGACTAAAGCTGATCAAGCAAGGAGGTTCTCTGTTTATGACTTGGATTCCATATAAAGGTCAAAGCTCGAGTGCAAGGTTGTCTGAAAAAGATAAGAGTCTTTATACTATAGGAGCAGTTCCATTCTCGGATGTTAGGTCGATCCGCAGACACACTCCCACCCTGGGATGGCAATATGTAATTGTAGTCTTATCATCAGGACTGGCATTTCCTCCACTT…	CACGATCTCTCGGACGACGCCGATTACGCTGCTTCTATTCAGCAAGGTTCAGCAAGTATGAATAGGAGTGATAGCAGTAAGCAGAGTTCATCAGGGGAACAAGAAGGTGCTGAAATAGTGTATTTGAAAGATAACGTGGCAATTCATCTGACTCAGTATGCTTCAGAGCGAATTAGTGGTCGACTAAAGCTGATCAAGCAAGGAGGTTCTCTGTTTATGACTTGGATTCCATATAAAGGTCAAAGCTCGAGTGCAAGGTTGTCTGAAAAAGATAAGAGTCTTTATACTATAGGAGCAGTTCCATTCTCGGATGTTAGGTCGATCCGCAGACACACTCCCACCCTGGGATGGCAATATGTAATTGTAGTCTTATCATCAGGACTGGCATTTCCTCCACTT…
NIB_RP1_hgx4333v1_pB27_A-44	5p 3p	88040907		http://www.ncbi.nlm.nih.gov/nuccore/ 698523066	http://www.ncbi.nlm.nih.gov/gene/?term=		A	Homolog of LOC104211041 (Nicotiana sylvestris); [prey2140257 - Nbent - hom. of LOC104211]	178	1598	OOF1	Sense		98.2 / 97.8	GCCGATTACGCTGCTTCTATTCAGCAAGGTTCAGCAAGTATGAATAGGAGTGATAGCAGTAAGCAGAGTTCATCAGGGGAACAAGAAGGTGCTGAAATAGTGTATTTGAAAGATAACGTGGCAATTCATCTGACTCAGTATGCTTCAGAGCGAATTAGTGGTCGACTAAAGCTGATCAAGCAAGGAGGTTCTCTGTTTATGACTTGGATTCCATATAAAGGTCAAAGCTCGAGTGCAAGGTTGTCTGAAAAAGATAAGAGTCTTTATACTATAGGAGCAGTTCCATTCTCGGATGTTAGGTCGATCCGCAGACACACTCCCACCCTGGGATGGCAATATGTAATTGTAGTCTTATCATCAGGACTGGCATTTCCTCCACTTTATTTCTACAATGGTGGT…	CTAAGAGGAAATTTTCTTCTTGTGACCAGATTGCTCGTGAAACAACATCTCACTTTCGTGAGGCTCAAGGAGATGTTTCGTCTAATGACAGAGAGCAAGACCAAAAAACAAATGATATCCTCGCATGCTGAATCTAATGATGTTCAGAAGTTGCCTGAAGATGTTCAAGTGCCTGCAGATCCCTTGGAGTTTGACAAATTGTCACTAGTATGGGGAAAACCAAGGCAGCCTCCACTGGGAACAGAAGAGTGGTCCACTTTCCTGGACTGTGAAGGTAGAGTCACAGACTCGGAAGCAGTAAGAAAGAGGATATTTTATGGAGGAGTCGAACAAGGTCTACGTAAAGAGGTGTGGCGATTTCTGTTGGGGCATCATTCATATGATTCAACTTATGCGGAG…
NIB_RP1_hgx4333v1_pB27_A-104	5p 3p	88040907		http://www.ncbi.nlm.nih.gov/nuccore/ 698523066	http://www.ncbi.nlm.nih.gov/gene/?term=		A	Homolog of LOC104211041 (Nicotiana sylvestris); [prey2140257 - Nbent - hom. of LOC104211]	178	1598	OOF1	Sense		98.9 / 98.7	GCCGATTACGCTGCTTCTATTCAGCAAGGTTCAGCAAGTATGAATAGGAGTGATAGCAGTAAGCAGAGTTCATCAGGGGAACAAGAAGGTGCTGAAATAGTGTATTTGAAAGATAACGTGGCAATTCATCTGACTCAGTATGCTTCAGAGCGAATTAGTGGTCGACTAAAGCTGATCAAGCAAGGAGGTTCTCTGTTTATGACTTGGATTCCATATAAAGGTCAAAGCTCGAGTGCAAGGTTGTCTGAAAAAGATAAGAGTCTTTATACTATAGGAGCAGTTCCATTCTCGGATGTTAGGTCGATCCGCAGACACACTCCCACCCTGGGATGGCAATATGTAATTGTAGTCTTATCATCAGGACTGGCATTTCCTCCACTTTATTTCTACAATGGTGGT…	CTAAGAAGAAAATTTTCTCTTTGTGACAGATTGCTCGTGAAACAACATCTCACTTTTCGTGAGGCTCAAGGGAGATGTTTCGTTCCTAATGACAGGAGAAGCAAGACCAAAAAACAAATGATTATCCTCGCATTGCTGAATCTAATGATGTTCAGAAGTTGCCTGAAGATGTTCAAGTGCCTGCAGATCCCTTGGAGTTTGACAAATTGTCACTAGTATGGGGAAAACCAAGGCAGCCTCCACTGGGAACAGAAGAGTGGTCCACTTTCCTGGACTGTGAAGGTAGAGTCACAGACTCGGAAGCAGTAAGAAAGAGGATATTTTATGGAGGAGTCGAACAAGGTCTACGTAAAGAGGTGTGGCGATTTCTGTTGGGGCATCATTCATATGATTCAACTT…
NIB_RP1_hgx4333v1_pB27_A-152	5p 3p	88040997	Nicotiana benthamiana - Homolog of LOC104222628 (Nicotiana sylvestris)	http://www.ncbi.nlm.nih.gov/nuccore/ 698561601	http://www.ncbi.nlm.nih.gov/gene/?term=		D	Homolog of LOC104222628 (Nicotiana sylvestris); [prey2140260 - Nbent - hom. of LOC104222]	-1	284	IF	Sense		100.0 / 100.0	GCCCTCAGGCTTGGACAACTCAAACTCCAGTGCAAATTTGACTCCAGCACTGGCACCTAGTTTACCTCCGGAGCATGATGCACCTGGGAAAATCAAAATTGGACTCGTATCATTTGATATGTCACTGAGTGTTGATTACTCAGAATTGAAGCCTCGTGTTCCAGAGCTTGCCCATTTTATTGCACAAGAGTTGGAGGTTAACGTCTCGCAGGTTCACTTAATGAACTTTTCGACAGAAGGAAATGATTCCCTCATTAGATGGGCCATCTTTCCTGCAGGATCTGC	GCCCTCAGGCTTGGACAACTCAAACTCCAGTGCAAATTTGACTCCAGCACTGGCACCTAGTTTACCTCCGGAGCATGATGCACCTGGGAAAATCAAAATTGGACTCGTATCATTTGATATGTCACTGAGTGTTGATTACTCAGAATTGAAGCCTCGTGTTCCAGAGCTTGCCCATTTTATTGCACAAGAGTTGGAGGTTAACGTCTCGCAGGTTCACTTAATGAACTTTTCGACAGAAGGAAATGATTCCCTCATTAGATGGGCCATCTTTCCTGCAGGATCTGC
NIB_RP1_hgx4333v1_pB27_A-176	5p 3p	88040997		http://www.ncbi.nlm.nih.gov/nuccore/ 698561601	http://www.ncbi.nlm.nih.gov/gene/?term=		D	Homolog of LOC104222628 (Nicotiana sylvestris); [prey2140260 - Nbent - hom. of LOC104222]	-1	284	IF	Sense		100.0 / 100.0	GCCCTCAGGCTTGGACAACTCAAACTCCAGTGCAAATTTGACTCCAGCACTGGCACCTAGTTTACCTCCGGAGCATGATGCACCTGGGAAAATCAAAATTGGACTCGTATCATTTGATATGTCACTGAGTGTTGATTACTCAGAATTGAAGCCTCGTGTTCCAGAGCTTGCCCATTTTATTGCACAAGAGTTGGAGGTTAACGTCTCGCAGGTTCACTTAATGAACTTTTCGACAGAAGGAAATGATTCCCTCATTAGATGGGCCATCTTTCCTGCAGGATCTGC	GCCCTCAGGCTTGGACAACTCAAACTCCAGTGCAAATTTGACTCCAGCACTGGCACCTAGTTTACCTCCGGAGCATGATGCACCTGGGAAAATCAAAATTGGACTCGTATCATTTGATATGTCACTGAGTGTTGATTACTCAGAATTGAAGCCTCGTGTTCCAGAGCTTGCCCATTTTATTGCACAAGAGTTGGAGGTTAACGTCTCGCAGGTTCACTTAATGAACTTTTCGACAGAAGGAAATGATTCCCTCATTAGATGGGCCATCTTTCCTGCAGGATCTGC
NIB_RP1_hgx4333v1_pB27_A-374	5p 3p	88040687	Nicotiana benthamiana - Homolog of LOC104223665 (Nicotiana sylvestris)	http://www.ncbi.nlm.nih.gov/nuccore/ 698566181	http://www.ncbi.nlm.nih.gov/gene/?term=		N/A	Homolog of LOC104223665 (Nicotiana sylvestris); [prey2140230 - Nbent - hom. of LOC104223]	-2	991	OOF2	Sense		96.7 / 94.1	TGAAAACATACTCACCGGAGTCCACTCCACATGAAATGCCCGCTTGTTGAGGAGTTGACGTTAGTAACATGTCCATCTTTTTGAAGTACACCCACTTACTGGTGTTGATTCCGTTCTCCGCAAACTTCATCTTCTCCTTTTTGTATTTCTTTTTCAGAGTGTCCAAACGGTTACGACATTGGGTGTCTGTCCTCTCAAGTTTTGAACCCTGTGACACTTTCTCTGCAACTTCTTGCCATTCATCTGATCGAAGACTCTTCCTCCCATGTCGAACAAACCTATCCCCCCATGCTTCCAGCAAAATAAACGTCTCGTGTTCAGACCAATCAGAAAGAGGATTCCTCCCACCAAATGAAGGCTTGGGAGCAGTTGCAGCTGCAGTAGATGGTGGTGGTACAC…	TTACTGCCTCCGCTGTCGAAGCAAAAACTATTCTCCATGCTGCTAGCAGCATAGACGATCTCGTGTCAGACCCAGTCAGCAAAGAGAATGCTGCCTCACCACATGAACGACTTCGGAGCAGCTAGCAGCAGCAGTAGATGATGGTGGTACTACGAGGAGCAACACTCATAACTTGATAACAAGCATCTTCATCTTTCTCTTCTTCTGATGCCTCTGCGAATCACCATAATCATCATCCATCGTCATCATCAAACACATCTTTCCCTATCCGCTGAACACCATCTTCGTCGTCATCGTCATCGTCATCATCATCATCATCATCATCATCATCATCTTCTTCTTCTTCTTCTTCTTCTTCTTCTTCTTCTTCTTCTTCTTCTTCTTCTTCTTCATCAACAT…
NIB_RP1_hgx4333v1_pB27_A-288	5p 3p	88040876	Nicotiana benthamiana - Homolog of LOC104226537 (Nicotiana sylvestris)	http://www.ncbi.nlm.nih.gov/nuccore/ 698578847	http://www.ncbi.nlm.nih.gov/gene/?term=		D	Homolog of LOC104226537 (Nicotiana sylvestris); [prey2140253 - Nbent - hom. of LOC104226]	-1	549	IF	Sense		100.0 / 100.0	CAACTCAGCGACACAATGCTCTTCCCTACTCGCACAACGCATCCACGCGCCGCCGCACATCGTCTGGTCCGTCGTCCGCCGTTTCGACAAACCCCAGATGTACAAACACTTCATCAAGAGCTGTTCCGTCGGAGAAAACTTCTCCATCGTCGTGGGTGCCACGCGTTACGTCAACGTCATCTCCGGTTTACCGGCGGATACGAGTACTGAGAGGCTTGATATTTTGGATGATGAAAAGTACGTTACGGGTTTCAGTATAATTGGCGGGGAACATAGGTTGAGGAATTACAGGTCAGTTACTACTGTACATGGACTCGATCAACAACTCGATGGGAAAGTCTCGACCGTTGTTTTGGAATCCTACGTTGTTGATGTGCCCGAAGGGAATACTGAAGAAGA…	CAACTCAGCGACACAATGCTCTTCCCTACTCGCACAACGCATCCACGCGCCGCCGCACATCGTCTGGTCCGTCGTCCGCCGTTTCGACAAACCCCAGATGTACAAACACTTCATCAAGAGCTGTTCCGTCGGAGAAAACTTCTCCATCGTCGTGGGTGCCACGCGTTACGTCAACGTCATCTCCGGTTTACCGGCGGATACGAGTACTGAGAGGCTTGATATTTTGGATGATGAAAAGTACGTTACGGGTTTCAGTATAATTGGCGGGGAACATAGGTTGAGGAATTACAGGTCAGTTACTACTGTACATGGACTCGATCAACAACTCGATGGGAAAGTCTCGACCGTTGTTTTGGAATCCTACGTTGTTGATGTGCCCGAAGGGAATACTGAAGAAGA…
NIB_RP1_hgx4333v1_pB27_A-276	5p 3p	88040878	Nicotiana benthamiana - Homolog of LOC104229122 (Nicotiana sylvestris)	http://www.ncbi.nlm.nih.gov/nuccore/ 698453680	http://www.ncbi.nlm.nih.gov/gene/?term=		D	Homolog of LOC104229122 (Nicotiana sylvestris); [prey2140254 - Nbent - hom. of LOC104229]	-1	280	IF	Sense		100.0 / 100.0	AAAGACAAAGGAAGTTCTTGATACTGTGATGAAAATTTATATAAAGACAATGACGGAAGATGACGATAAAGAAGTTGTTGCACAAGCTTGTATGGCTGTTGCTGACATCATGAAGGATTTTGGTTACATGGCTGTTGAGCCCTATATCGCTCAGCTTGTTGAGGCCACTTCAGTTCTATTACGTGAGCAGTCTGCTTGTCAGCTCTTAGAATCAGATAGTGAGGCTGATGACGACGACACTGAACATGACGAAGTGCTAATGGATGCTGTTTCTGATCTCC	AAAGACAAAGGAAGTTCTTGATACTGTGATGAAAATTTATATAAAGACAATGACGGAAGATGACGATAAAGAAGTTGTTGCACAAGCTTGTATGGCTGTTGCTGACATCATGAAGGATTTTGGTTACATGGCTGTTGAGCCCTATATCGCTCAGCTTGTTGAGGCCACTTCAGTTCTATTACGTGAGCAGTCTGCTTGTCAGCTCTTAGAATCAGATAGTGAGGCTGATGACGACGACACTGAACATGACGAAGTGCTAATGGATGCTGTTTCTGATCTCC
NIB_RP1_hgx4333v1_pB27_A-66	5p 3p	88040719 / 88040696	Nicotiana benthamiana - Homolog of LOC104232837 (Nicotiana sylvestris)	http://www.ncbi.nlm.nih.gov/nuccore/ 698473226	http://www.ncbi.nlm.nih.gov/gene/?term=		N/A	Homolog of LOC104232837 (Nicotiana sylvestris); [prey2139410 - Nbent - hom. of LOC104232]	61	590	OOF1	Sense		84.6 / 98.3	GTCTTCGGAGGCACTGGTAGTTTTGGAGGCATTGGAAGCAATGGCCTGCCTTTTGCAGGAGTTGTTAGCGGAGTAGGTGGCGACGTTGCTGGAATTGGTGGCGGAGTTGGTGCTGGAGCTGGAATTGGTGGACTTGGGGGTGGTTCATTAGGTGGACTAGGTGGTGGAATAGGGAATGTTGGAGGTCTTGGTGGTGTAGGTGGTTTGGGGAGTCTAGGTGGTGGTTTTGGTGGAGGTGCTGGCGGTGGCGCTGGGGGTGCAGGGAACTATTATATGAAACTGCTAAATCTTCAAGGAAGAGAAAAGTTCCCTGCAACACCTATACCACCGCGTTTGTCTCCGGTATGTCCGTCACGTTGACACCTCAAGTGACCAACGGGCC	CTTCGTTTGTGAGTAATCCACCACAGATGTTATACCATACATTGATGAGTATATAACATCTATCGATGATGAGAATACCCCACCCAAACCCCAAAAAAAGAAGATCCTAGAACTAGCCCATGGCCGCCAGGGGGCCACGAAGTCTCGGAGGGCACTGGTAGTTTTGGGAGGCATGGAAGCAATGGCCCTGCCTTTTGCAGGAGTTGTAGCGGAGTAGGTGGCGACGTTGCTGGAATTGGTGGCGGAGTTGGTGCTGGAGCTGGAATTGGTGGACTTGGGGGTGGTTCATTAGGTGGACTAGGTGGTGGAATAGGGAATGTTGGAGGTCTTGGTGGTGTAGGTGGTTTGGGGAGTCTAGGTGGTGGTTTTGGTGGAGGTGCTGGCGGTGGTGCTGGTGGT…
NIB_RP1_hgx4333v1_pB27_A-160	5p 3p	88040719 / 88040696		http://www.ncbi.nlm.nih.gov/nuccore/ 698473226	http://www.ncbi.nlm.nih.gov/gene/?term=		N/A	Homolog of LOC104232837 (Nicotiana sylvestris); [prey2139410 - Nbent - hom. of LOC104232]	632	589	??	Sense		95.1 / 100.0	GTCTTCGGAGGCACTGGTAGTTTTGGAGGCATTGGAAGCAATGGCCTGCCTTTTGCAGGAGTTGTTAGCGGAGTAGGTGGCGACGTTGCTGGAATTGGTGGCGGAGTTGGTGCTGGAGCTGGAATTGGTGGACTTGGGGGTGGTTCATTAGGTGGACTAGGTGGTGGAATAGGGAATGTTGGAGGTCTTGGTGGTGTAGGTGGTTTTGGGAGTCTAGGTGGTGGTTTTGGTGTAAGTGCTCTTGGTGGTGCTAGGATTGTAATGAAGTATTATATGAAACTGCTAAATCTTCAAGGAAGTGGAAGGTTCCCTGCACCACCAGCACCACCGCCGCACCTCCACCAAAACCACCACCTAGACTCCCCAAACCACCTACACCACCAAGACCTCCAACATTCC…	GTCTTCGGAGGCACTGGTAGTTTTGGAGGCATTGGAAGCAATGGCCTGCCTTTTGCAGGAGTTGTTAGCGGAGTAGGTGGCGACGTTGCTGGAATTGGTGGCGGAGTTGGTGCTGGAGCTGGAATTGGTGGACTTGGGGGTGGTTCATTAGGTGGACTAGGTGGTGGAATAGGGAATGTTGGAGGTCTTGGTGGTGTAGGTGGTTTGGGGAGTCTAGGTGGTGGTTTTGGTGGAGGTGCTGGCGGTGGTGCTGGTGGTGCAGGGAACCTTCCACTTCCTTGAAGATTTAGCAGTTTCATATAATACTTCATTACTATCTTTATGAGTTCAAGTTTGTTTCATGCATGTAGTCAAGTTCGCAGCTAGTGTGAGAAAAGGGTGATTCTTTTCCTTTTTTCT…
NIB_RP1_hgx4333v1_pB27_A-158	5p 3p	88040677 / 88040696		http://www.ncbi.nlm.nih.gov/nuccore/ 698473226	http://www.ncbi.nlm.nih.gov/gene/?term=		N/A	Homolog of LOC104232837 (Nicotiana sylvestris); [prey2140224 - Nbent - hom. of LOC104232]	1	407	OOF1	Sense		100.0 / 93.9	GTTCAGACCACAGCAGCAAGACAAATGCCAAGTGACAAAGGTCTTGCTGATCAAAAGAATGTCTTCGGAGGCACTGGTAGTTTTGGAGGCATTGGAAGCAATGGCCTGCCTTTTGCAGGAGTTGTTAGCGGAGTAGGTGGCGACGTTGCTGGAATTGGTGGCGGAGTTGGTGCTGGAGCTGGAATTGGTGGACTTGGGGGTGGTTCATTAGGTGGACTAGGTGGTGGAATAGGGAATGTTGGAGGTCTTGGTGGTGTAGGTGGTTTGGGGAGTCTAGGTGGTGGTTTTGGTTGAGGTCCCCTCGACGGTGCTGGTCTCGAATGGAATATCTGCTTTGAAGGAAGAGCTACTCAGGCCAAACTGATTCACAGGGCGGATTTGGACAGATGAAGTGGCATT…	GTTCAGACCACAGCAGCAAGACAAATGCCAAGTGACAAAGGTCTTGCTGATCAAAAGAATGTCTTCGGAGGCACTGGTAGTTTGGGAGGCATTGGAAGCAATGGCCTGCCTTTTGCAGGAGTTGTTAGCGGAGTAGGTGGCGACGTTGCTGGAATTGGTGGCGGAGTTGGTGCTGGAGCTGGAATTGGTGGACTTGGGGGTGGTTCATTAGGTGGACTAGGTGGTGGAATAGGGAATGTTGGAGGTCTTGGTGGTGTAGGTGGTTTGGGGAGTCTAGGTGGTGGTTTTGGTGGAGGTGCTGGCGGTGGTGCTGGTGGTGCAGGGAACCTTCCACTTCCTTGAAGATTTAGCAGTTTCATATAATACTTCATTACTATCTTTATGAGTTCAAGTTTGTTT…
NIB_RP1_hgx4333v1_pB27_A-65	5p 3p	88040681 / 88040696		http://www.ncbi.nlm.nih.gov/nuccore/ 698473226	http://www.ncbi.nlm.nih.gov/gene/?term=		N/A	Homolog of LOC104232837 (Nicotiana sylvestris); [prey2140226 - Nbent - hom. of LOC104232]	1	375	OOF1	Sense		100.0 / 99.6	CAAATGCCAAGTGACAAAGGTCTTGCTGATCAAAAGAATGTCTTCGGAGGCACTGGTAGTTTTGGAGGCATTGGAAGCAATGGCCTGCCTTTTGCAGGAGTTGTTAGCGGAGTAGGTGGCGACGTTGCTGGAATTGGTGGCGGAGTTGGTGCTGGAGCTGGAATTGGTGGACTTGGGGGTGGTTCATTAGGTGGACTAGGTGGTGGAATAGGGAATGTTGGAGGTCTTGGTGGTGTAGGTGGTTTGGGGAGTCTAGGTGGTTTCCCTAACTTTGAACCTCGTCAGTATGTCTTTACTCGGCAACAGGTTATGCATACCCTTGAGTTTAAGACAATGGACCATAAACTTGGTACCGCCTTAGATAAAGATCCACAAATGTCTCCTTTTTTGGATGCTTTC…	CAAATGCCAAGTGACAAAGGTCTTGCTGATCAAAAGAATGTCTTCGGAGGCACTGGTAGTTTTGGAGGCATTGGAAGCAATGGCCTGCCTTTTGCAGGAGTTGTTAGCGGAGTAGGTGGCGACGTTGCTGGAATTGGTGGCGGAGTTGGTGCTGGAGCTGGAATTGGTGGACTTGGGGGTGGTTCGTTAGGTGGACTAGGTGGTGGAATAGGGAATGTTGGAGGTCTTGGTGGTGTAGGTGGTTTGGGGAGTCTAGGTGGTGGTTTTGGTGGAGGTGCTGGCGGTGGTGCTGGTGGTGCAGGGAACCTTCCACTTCCTTGAAGATTTAGCAGTTTCATATAATACTTCATTACTATCTTTATGAGTTCAAGTTTG
NIB_RP1_hgx4333v1_pB27_A-62	5p 3p	88040683 / 88040696		http://www.ncbi.nlm.nih.gov/nuccore/ 698473226	http://www.ncbi.nlm.nih.gov/gene/?term=		N/A	Homolog of LOC104232837 (Nicotiana sylvestris); [prey2140227 - Nbent - hom. of LOC104232]	1	585	OOF1	Sense		100.0 / 86.5	GTTCAGACCACAGCAGCAAGACAAATGCCAAGTGACAAAGGTCTTGCTGATCAAAAGAATGTCTTCGGAGGCACTGGTAGTTTTGGAGGCATTGGAAGCAATGGCCTGCCTTTTGCAGGAGTTGTTAGCGGAGTAGGTGGCGACGTTGCTGGAATTGGTGGCGGAGTTGGTGCTGGAGCTGGAATTGGTGGACTTGGGGGTGGTTCATTAGGTGGACTAGGTGGTGGAATAGGGAATGTTGGAGGTCTTGGTGGTGTAGGTGGTTTGGGGAGTCTAGGTGGTGGTTTTGGTGGAGGTGATGGTTGTGGTGACCAGTGGTGCCACCAACCTTCCCTCTCCCTGAACCACCACCTAGACCCCCCAAAACACCAGTACCATCTTTACCTCCTCAGTCCCGAT…	GTTCAGACCACAGCAGCAAGACAAATGCCCAAGTGACAAAGGTCTTGCTGATCAAAAGAATGTCTTGGGAGGCACTGGTAGTTTGGGAGGCATAGGAAGCAATGGCCTGCCTTTTGCAGGAGTTGTAGCGGAGTAGGTGGCGACGTTGCTGGAATTGGTGGCGGAGTTGGTGCTGGAGCTGGAATTGGTGGACTTGGGGGTGGTTCATTAGGTGGACTAGGTGGTGGAATAGGGAATGTTGGAGGTCTTGGTGGTGTAGGTGGTTTGGGGAGTCTAGGTGGTGGTTTTGGTGGAGGTGCTGGCGGTGGTGCTGGTGGTGCAGGGAACCTTCCACTTCCTTGAAGATTTAGCAGTTTCATATAATACTTCATTACTATCTTTATGAGTTCAAGTTTGTTT…
NIB_RP1_hgx4333v1_pB27_A-123	5p 3p	88040696		http://www.ncbi.nlm.nih.gov/nuccore/ 698473226	http://www.ncbi.nlm.nih.gov/gene/?term=		N/A	Homolog of LOC104232837 (Nicotiana sylvestris); [prey2140237 - Nbent - hom. of LOC104232]	1	419	OOF1	Sense		98.1 / 100.0	GTTCAGACCACAGCAGCAAGACAAATGCCAAGTGACAAAGGTCTTGCTGATCAAAAGAATGTCTTCGGAGGCACTGGTAGTTTTGGAGGCATTGGAAGCAATGGCCTGCCTTTTGCAGGAGTTGTTAGCGGAGTAGGTGGCGACGTTGCTGGAATTGGTGGCGGAGTTGGTGCTGGAGCTGGAATTGGTGGACTTGGGGGTGGTTCATTAGGTGGACTAGGTGGTGGAATAGGGAATGTTGGAGGTCTTGGTGGTGTAGGTGGTTTGGGGAGTCTAGGTGGTGGTTTTGGTGGAGGTGCTGGCGGTGGTGCTGGTGGTGCAGGGAACCTTCCACTTCCTTGAAGATTTAGCAGGTTCATATTATACTTCATTACTATCTATATGAGTTCAAGTTTGAAT…	TTCAGACCACAGCAGCAAGACAAATGCCAAGTGACAAAGGTCTTGCTGATCAAAAGAATGTCTTCGGAGGCACTGGTAGTTTTGGAGGCATTGGAAGCAATGGCCTGCCTTTTGCAGGAGTTGTTAGCGGAGTAGGTGGCGACGTTGCTGGAATTGGTGGCGGAGTTGGTGCTGGAGCTGGAATTGGTGGACTTGGGGGTGGTTCATTAGGTGGACTAGGTGGTGGAATAGGGAATGTTGGAGGTCTTGGTGGTGTAGGTGGTTTGGGGAGTCTAGGTGGTGGTTTTGGTGGAGGTGCTGGCGGTGGTGCTGGTGGTGCAGGGAACCTTCCACTTCCTTGAAGATTTAGCAGTTTCATATAATACTTCATTACTATCTTTATGAGTTCAAGTTTGTTTC…
NIB_RP1_hgx4333v1_pB27_A-317	5p 3p	88040696		http://www.ncbi.nlm.nih.gov/nuccore/ 698473226	http://www.ncbi.nlm.nih.gov/gene/?term=		N/A	Homolog of LOC104232837 (Nicotiana sylvestris); [prey2140237 - Nbent - hom. of LOC104232]	1	571	OOF1	Sense		98.4 / 99.1	GTTCAGACCACAGCAGCAAGACAAATGCCAAGTGACAAAGGTCTTGCTGATCAAAAGAATGTCTTCGGAGGCACTGGTAGTTTTGGAGGCATTGGAAGCAATGGCCTGCCTTTTGCAGGAGTTGTTAGCGGAGTAGGTGGCGACGTTGCTGGAATTGGTGGCGGAGTTGGTGCTGGAGCTGGAATTGGTGGACTTGGGGGTGGTTCATTAGGTGGACTAGGTGGTGGAATAGGGAATGTTGGAGGTCTTGGTGGTGTAGGTGGTTTGGGGAGTCTAGGTGGTGGTTTTGGTGGAGGTGCTGGCGGTGGTGCTGGTGGTGCAGGGAACCTTCCACTTCCTTGAAGATTTAGCAGTTTCATATAATACTTCATTACTATCTTTATGAGTTCAAGTTTGTTT…	ACAGCGACGTACGGTATGCCGATGGGCAATTCCATACATGATGTTAATCCATTACATTGATTGAATGTAATTAACCATTCTTTCGATGATGAGATACCACCAACCAAAAAAAGAGATCTAGAACTAGGCCATGGGCGTCAGGGGCCATCGATGTTCAGACACAGCAGCAGACAAATGCCCAAGTGACAAAGGTCTTGCTGATCAAAAGAATGTCTTGGGAGGCACTGGTAGTTTTGGAGGCATTGGGAAGCAATGGCCTGCCTTTTGCAGGAGTTGTTAGCGGAGTAGGTGGCGACGTTGCTGGAATTGGTGGCGGAGTTGGTGCTGGAGCTGGAATTGGTGGACTTGGGGGTGGTTCATTAGGTGGACTAGGTGGTGGAATAGGGAATGTTGGAGGTC…
NIB_RP1_hgx4333v1_pB27_A-100	5p 3p	88040696		http://www.ncbi.nlm.nih.gov/nuccore/ 698473226	http://www.ncbi.nlm.nih.gov/gene/?term=		N/A	Homolog of LOC104232837 (Nicotiana sylvestris); [prey2140237 - Nbent - hom. of LOC104232]	1	411	OOF1	Sense		100.0 / 100.0	GTTCAGACCACAGCAGCAAGACAAATGCCAAGTGACAAAGGTCTTGCTGATCAAAAGAATGTCTTCGGAGGCACTGGTAGTTTTGGAGGCATTGGAAGCAATGGCCTGCCTTTTGCAGGAGTTGTTAGCGGAGTAGGTGGCGACGTTGCTGGAATTGGTGGCGGAGTTGGTGCTGGAGCTGGAATTGGTGGACTTGGGGGTGGTTCATTAGGTGGACTAGGTGGTGGAATAGGGAATGTTGGAGGTCTTGGTGGTGTAGGTGGTTTGGGGAGTCTAGGTGGTGGTTTTGGTGGAGGTGCTGGCGGTGGTGCTGGTGGTGCAGGGAACCTTCCACTTCCTTGAAGATTTAGCAGTTTCATATAATACTTCATTACTATCTTTATGAGTTCAAGTTTGTTT…	GTTCAGACCACAGCAGCAAGACAAATGCCAAGTGACAAAGGTCTTGCTGATCAAAAGAATGTCTTCGGAGGCACTGGTAGTTTTGGAGGCATTGGAAGCAATGGCCTGCCTTTTGCAGGAGTTGTTAGCGGAGTAGGTGGCGACGTTGCTGGAATTGGTGGCGGAGTTGGTGCTGGAGCTGGAATTGGTGGACTTGGGGGTGGTTCATTAGGTGGACTAGGTGGTGGAATAGGGAATGTTGGAGGTCTTGGTGGTGTAGGTGGTTTGGGGAGTCTAGGTGGTGGTTTTGGTGGAGGTGCTGGCGGTGGTGCTGGTGGTGCAGGGAACCTTCCACTTCCTTGAAGATTTAGCAGTTTCATATAATACTTCATTACTATCTTTATGAGTTCAAGTTTGTTT…
NIB_RP1_hgx4333v1_pB27_A-34	5p	88040696		http://www.ncbi.nlm.nih.gov/nuccore/ 698473226	http://www.ncbi.nlm.nih.gov/gene/?term=		N/A	Homolog of LOC104232837 (Nicotiana sylvestris); [prey2140237 - Nbent - hom. of LOC104232]	13	251	OOF1	Sense		97.5	CCAACAAGACCAATGCCAAGTGACAAAGGTCTTGCTGATCAAAAGAATGTCTTCGGAGGCACTGGTAGTTTTGGAGGCTTTGGAAGCTATGGCCTGCCTTTTGCAGGAGTTGTTAGCGGAGTACGTGGCGACGTTGCTGGAATTGGTGGCGGATTTGGTGCTGGAGCTGGAATTGGTGGACTTGGGGGTGGTTCATTAGGTGGACTAGGTGGTGGAATAGGGAATGTTGGAGGTCTTGG
NIB_RP1_hgx4333v1_pB27_A-22	5p	88040696		http://www.ncbi.nlm.nih.gov/nuccore/ 698473226	http://www.ncbi.nlm.nih.gov/gene/?term=		N/A	Homolog of LOC104232837 (Nicotiana sylvestris); [prey2140237 - Nbent - hom. of LOC104232]	13	251	OOF1	Sense		99.2	GCAACAAGACCAATGCCAAGTGACAAAGGTCTTGCTGATCAAAAGAATGTCTTCGGAGGCACTGGTAGTTTTGGAGGCATTGGAAGCAATGGCCTGCCTTTTGCAGGAGTTGTTAGCGGAGTAGGTGGCGACGTTGCTGGAATTGGTGGCGGAGTTGGTGCTGGAGCTGGAATTGGTGGACTTGGGGGTGGTTCATTAGGTGGACTAGGTGGTGGAATAGGGAATGTTGGAGGTCTTGG
NIB_RP1_hgx4333v1_pB27_A-78	5p 3p	88040696		http://www.ncbi.nlm.nih.gov/nuccore/ 698473226	http://www.ncbi.nlm.nih.gov/gene/?term=		N/A	Homolog of LOC104232837 (Nicotiana sylvestris); [prey2140237 - Nbent - hom. of LOC104232]	13	251	OOF1	Sense		100.0 / 100.0	GCAGCAAGACAAATGCCAAGTGACAAAGGTCTTGCTGATCAAAAGAATGTCTTCGGAGGCACTGGTAGTTTTGGAGGCATTGGAAGCAATGGCCTGCCTTTTGCAGGAGTTGTTAGCGGAGTAGGTGGCGACGTTGCTGGAATTGGTGGCGGAGTTGGTGCTGGAGCTGGAATTGGTGGACTTGGGGGTGGTTCATTAGGTGGACTAGGTGGTGGAATAGGGAATGTTGGAGGTCTTGG	GCAGCAAGACAAATGCCAAGTGACAAAGGTCTTGCTGATCAAAAGAATGTCTTCGGAGGCACTGGTAGTTTTGGAGGCATTGGAAGCAATGGCCTGCCTTTTGCAGGAGTTGTTAGCGGAGTAGGTGGCGACGTTGCTGGAATTGGTGGCGGAGTTGGTGCTGGAGCTGGAATTGGTGGACTTGGGGGTGGTTCATTAGGTGGACTAGGTGGTGGAATAGGGAATGTTGGAGGTCTTGG
NIB_RP1_hgx4333v1_pB27_A-59	5p 3p	88040696		http://www.ncbi.nlm.nih.gov/nuccore/ 698473226	http://www.ncbi.nlm.nih.gov/gene/?term=		N/A	Homolog of LOC104232837 (Nicotiana sylvestris); [prey2140237 - Nbent - hom. of LOC104232]	13	251	OOF1	Sense		100.0 / 100.0	GCAGCAAGACAAATGCCAAGTGACAAAGGTCTTGCTGATCAAAAGAATGTCTTCGGAGGCACTGGTAGTTTTGGAGGCATTGGAAGCAATGGCCTGCCTTTTGCAGGAGTTGTTAGCGGAGTAGGTGGCGACGTTGCTGGAATTGGTGGCGGAGTTGGTGCTGGAGCTGGAATTGGTGGACTTGGGGGTGGTTCATTAGGTGGACTAGGTGGTGGAATAGGGAATGTTGGAGGTCTTGG	GCAGCAAGACAAATGCCAAGTGACAAAGGTCTTGCTGATCAAAAGAATGTCTTCGGAGGCACTGGTAGTTTTGGAGGCATTGGAAGCAATGGCCTGCCTTTTGCAGGAGTTGTTAGCGGAGTAGGTGGCGACGTTGCTGGAATTGGTGGCGGAGTTGGTGCTGGAGCTGGAATTGGTGGACTTGGGGGTGGTTCATTAGGTGGACTAGGTGGTGGAATAGGGAATGTTGGAGGTCTTGG
NIB_RP1_hgx4333v1_pB27_A-21	5p 3p	88040696		http://www.ncbi.nlm.nih.gov/nuccore/ 698473226	http://www.ncbi.nlm.nih.gov/gene/?term=		N/A	Homolog of LOC104232837 (Nicotiana sylvestris); [prey2140237 - Nbent - hom. of LOC104232]	13	251	OOF1	Sense		100.0 / 100.0	GCAGCAAGACAAATGCCAAGTGACAAAGGTCTTGCTGATCAAAAGAATGTCTTCGGAGGCACTGGTAGTTTTGGAGGCATTGGAAGCAATGGCCTGCCTTTTGCAGGAGTTGTTAGCGGAGTAGGTGGCGACGTTGCTGGAATTGGTGGCGGAGTTGGTGCTGGAGCTGGAATTGGTGGACTTGGGGGTGGTTCATTAGGTGGACTAGGTGGTGGAATAGGGAATGTTGGAGGTCTTGG	GCAGCAAGACAAATGCCAAGTGACAAAGGTCTTGCTGATCAAAAGAATGTCTTCGGAGGCACTGGTAGTTTTGGAGGCATTGGAAGCAATGGCCTGCCTTTTGCAGGAGTTGTTAGCGGAGTAGGTGGCGACGTTGCTGGAATTGGTGGCGGAGTTGGTGCTGGAGCTGGAATTGGTGGACTTGGGGGTGGTTCATTAGGTGGACTAGGTGGTGGAATAGGGAATGTTGGAGGTCTTGG
NIB_RP1_hgx4333v1_pB27_A-9	5p 3p	88040696		http://www.ncbi.nlm.nih.gov/nuccore/ 698473226	http://www.ncbi.nlm.nih.gov/gene/?term=		N/A	Homolog of LOC104232837 (Nicotiana sylvestris); [prey2140237 - Nbent - hom. of LOC104232]	13	251	OOF1	Sense		100.0 / 100.0	GCAGCAAGACAAATGCCAAGTGACAAAGGTCTTGCTGATCAAAAGAATGTCTTCGGAGGCACTGGTAGTTTTGGAGGCATTGGAAGCAATGGCCTGCCTTTTGCAGGAGTTGTTAGCGGAGTAGGTGGCGACGTTGCTGGAATTGGTGGCGGAGTTGGTGCTGGAGCTGGAATTGGTGGACTTGGGGGTGGTTCATTAGGTGGACTAGGTGGTGGAATAGGGAATGTTGGAGGTCTTGG	GCAGCAAGACAAATGCCAAGTGACAAAGGTCTTGCTGATCAAAAGAATGTCTTCGGAGGCACTGGTAGTTTTGGAGGCATTGGAAGCAATGGCCTGCCTTTTGCAGGAGTTGTTAGCGGAGTAGGTGGCGACGTTGCTGGAATTGGTGGCGGAGTTGGTGCTGGAGCTGGAATTGGTGGACTTGGGGGTGGTTCATTAGGTGGACTAGGTGGTGGAATAGGGAATGTTGGAGGTCTTGG
NIB_RP1_hgx4333v1_pB27_A-192	5p	88040696		http://www.ncbi.nlm.nih.gov/nuccore/ 698473226	http://www.ncbi.nlm.nih.gov/gene/?term=		N/A	Homolog of LOC104232837 (Nicotiana sylvestris); [prey2140237 - Nbent - hom. of LOC104232]	22	No Data	OOF1	Sense		97	CAAATGCCAAGTGACAAAGGTCTTGCTGATCAAAAGAATGTCTTCGGAGGCACTGGTAGTTTTGGAGGCATTGGAAGCAATGGCCTGCCTTTTGCAGGAGTTGTTAGCGGAGTAGGTGGCGACGTTGCTGGAATTGGTGGCGGAGTTGGTGCTGGAGCTGGAATTGGTGGACTTGGGGGTGGTTCATTAGGTGGACTAGGTGGTGGAATAGGGAATGTTGGAGGTCTTGGTGGTGTAGGTGGTTTGGGGAGTCTAGGTGGTGGTTTTGGTGGAGGTGCTGGCGGTGGTGCTGGTGGTGCAGGGAACCTTCCACTTCCTTGAAGATTTAGCAGGTTCATATAATACTTCCTTACTATCTTTATGAGTTCAAGTTTGTTTCTGGCATGTAGTCAAGGTCGC…
NIB_RP1_hgx4333v1_pB27_A-307	5p 3p	88040696		http://www.ncbi.nlm.nih.gov/nuccore/ 698473226	http://www.ncbi.nlm.nih.gov/gene/?term=		N/A	Homolog of LOC104232837 (Nicotiana sylvestris); [prey2140237 - Nbent - hom. of LOC104232]	22	396	OOF1	Sense		96.0 / 100.0	CAAATGCCAAGTGACAAAGGTCTTGCTGATCAAAAGAATGTCTTCGGAGGCACTGGTAGTTTTGGAGGCATTGGAAGCAATGGCCTGCCTTTTGCAGGAGTTGTTAGCGGAGTAGGTGGCGACGTTGCTGGAATTGGTGGCGGAGTTGGTGCTGGAGCTGGAATTGGTGGACTTGGGGGTGGTTCATTAGGTGGACTAGGTGGTGGAATAGGGAATGTTGGAGGTCTTGGTGGTGTAGGTGGTTTGGGGAGTCTAGGTGGTGGTTTTGGTGGAGGTTCACACGGGGGGGGGAGGGGGGGGGCGGGAGGGGGAGAGGGAAAAAT	CAAATGCCAAGTGACAAAGGTCTTGCTGATCAAAAGAATGTCTTCGGAGGCACTGGTAGTTTTGGAGGCATTGGAAGCAATGGCCTGCCTTTTGCAGGAGTTGTTAGCGGAGTAGGTGGCGACGTTGCTGGAATTGGTGGCGGAGTTGGTGCTGGAGCTGGAATTGGTGGACTTGGGGGTGGTTCATTAGGTGGACTAGGTGGTGGAATAGGGAATGTTGGAGGTCTTGGTGGTGTAGGTGGTTTGGGGAGTCTAGGTGGTGGTTTTGGTGGAGGTGCTGGCGGTGGTGCTGGTGGTGCAGGGAACCTTCCACTTCCTTGAAGATTTAGCAGTTTCATATAATACTTCATTACTATCTTTATGAGTTCAAGTTTG
NIB_RP1_hgx4333v1_pB27_A-260	5p 3p	88040696		http://www.ncbi.nlm.nih.gov/nuccore/ 698473226	http://www.ncbi.nlm.nih.gov/gene/?term=		N/A	Homolog of LOC104232837 (Nicotiana sylvestris); [prey2140237 - Nbent - hom. of LOC104232]	22	396	OOF1	Sense		98.4 / 97.6	CAAATGCCAAGTGACAAAGGTCTTGCTGATCAAAAGAATGTCTTCGGAGGCACTGGTATTTTTGGAGGCATTGGAAGCAATGGCCTGCCTTTTGCAGGAGTTGTTAGCGGAGTAGGTGGCCACGTTGCTGGAATTGGTGGCGGAGTTGGTGCTGGAGCTGGAATTGGTGGACTTGGGGGTGGTTCATTAGGTGGACTAGGTGGTGGAATAGGGAATGTTGGAGGTCTTGGTGGTGTAGGTGGTTTGGGGAGTCTAGGTGGTGGTTTTGGTGGAGGTGCTGGCGGTGGTGCTGGTGGTGCAAGAAACCTTCCTCTTCCTTGAAGATTTAGCAGTTTCATATAATACTTCATTACTATCTTTATGAGTTCCAGTTTG	CAAATGCCAAGTGACAAAGGTCTTGCTGATCAAAAGAATGTCTTCGGAGGCACTGGTAGTTTTGGAGGCATTGGAAGCAATGGCCTGCCTTTTGCAGGAGTTGTTAGCGGAGTAGGTGGCGACGTTGCTGGAATTGGTGGCGGAGTTGGTGCTGGAGCTGGAATTGGTGGACTTGGGGGTGGTTCATTAGGTGGACTAGGTGGTGGAATAGGGAATGTTGGAGGTCTTGGTGGTGTAGGTGGTTTGGGGAGTCTAGGTGGTGGTTTTGGTGGAGGTGCGGGCGGTGGTACTGCTGGTGCAGGGAACCTTCCACTTCCTTGAAGATTTAGCAGTTTCATATACTACTTCATCCAAATCTTTAGGAGTTCAAGTTTG
NIB_RP1_hgx4333v1_pB27_A-272	5p 3p	88040696		http://www.ncbi.nlm.nih.gov/nuccore/ 698473226	http://www.ncbi.nlm.nih.gov/gene/?term=		N/A	Homolog of LOC104232837 (Nicotiana sylvestris); [prey2140237 - Nbent - hom. of LOC104232]	22	396	OOF1	Sense		96.3 / 100.0	CAAATGCCAAGTGACAAAGGTCTTGCTGATCAAAAGAATGTCTTCGGAGGCACTGGTAGTTTTGGAGGCATTGGAAGCAATGGCCTGCCTTTTGCAGGAGTTGTTAGCGGAGTAGGTGGCGACGTTGCTGGAATTGGTGGCGGAGTTGGTGCTGGAGCTGGAATTGGTGGACTTGGGGGTGGTTCATTAGGTGGACTAGGTGGTGGAATAGGGAATGTTGGAGGTCTTGGTGGTGTAGGTGGTTTGGGGAGTCTGGGTGGTGGTTTTGGTGAACTTCCTGACGGGTGCGCTGATGGCGCCCCCGGCTGCGCTAACAACTCCAGAATGAGGGAGGGCAATGCTTCCAATGCCTCCAAACTACCAGGCCACCTAAAACTTTCTTTTGATCAGGAAGACCTT…	CAAATGCCAAGTGACAAAGGTCTTGCTGATCAAAAGAATGTCTTCGGAGGCACTGGTAGTTTTGGAGGCATTGGAAGCAATGGCCTGCCTTTTGCAGGAGTTGTTAGCGGAGTAGGTGGCGACGTTGCTGGAATTGGTGGCGGAGTTGGTGCTGGAGCTGGAATTGGTGGACTTGGGGGTGGTTCATTAGGTGGACTAGGTGGTGGAATAGGGAATGTTGGAGGTCTTGGTGGTGTAGGTGGTTTGGGGAGTCTAGGTGGTGGTTTTGGTGGAGGTGCTGGCGGTGGTGCTGGTGGTGCAGGGAACCTTCCACTTCCTTGAAGATTTAGCAGTTTCATATAATACTTCATTACTATCTTTATGAGTTCAAGTTTG
NIB_RP1_hgx4333v1_pB27_A-361	5p 3p	88040696		http://www.ncbi.nlm.nih.gov/nuccore/ 698473226	http://www.ncbi.nlm.nih.gov/gene/?term=		N/A	Homolog of LOC104232837 (Nicotiana sylvestris); [prey2140237 - Nbent - hom. of LOC104232]	22	576	OOF1	Sense		99.8 / 99.6	CAAATGCCAAGTGACAAAGGTCTTGCTGATCAAAAGAATGTCTTCGGAGGCACTGGTAGTTTTGGAGGCATTGGAAGCAATGGCCTGCCTTTTGCAGGAGTTGTTAGCGGAGTAGGTGGCGACGTTGCTGGAATTGGTGGCGGAGTTGGTGCTGGAGCTGGAATTGGTGGACTTGGGGGTGGTTCATTAGGTGGACTAGGTGGTGGAATAGGGAATGTTGGAGGTCTTGGTGGTGTAGGTGGTTTGGGGAGTCTAGGTGGTGGTTTTGGTGGAGGTGCTGGCGGTGGTGCTGGTGGTGCAGGGAACCTTCCACTTCCTTGAAGATTTAGCAGTTTCATATAATACTTCATTACTATCTTTATGAGTTCAAGTTTGTTTCATGCATGTAGTCAAGTTCGC…	CAAATGCCAAGTGACAAAGGTCTTGCTGATCAAAAGAATGTCTTTGGGAGGCACTGGTAGTTTTGGAGGCATTGGAAGCAATGGCCTGCCTTTTGCAGGAGTTGTTAGCGGAGTAGGTGGCGACGTTGCTGGAATTGGTGGCGGAGTTGGTGCTGGAGCTGGAATTGGTGGACTTGGGGGTGGTTCATTAGGTGGACTAGGTGGTGGAATAGGGAATGTTGGAGGTCTTGGTGGTGTAGGTGGTTTGGGGAGTCTAGGTGGTGGTTTTGGTGGAGGTGCTGGCGGTGGTGCTGGTGGTGCAGGGAACCTTCCACTTCCTTGAAGATTTAGCAGTTTCATATAATACTTCATTACTATCTTTATGAGTTCAAGTTTGTTTCATGCATGTAGTCAAGTTCG…
NIB_RP1_hgx4333v1_pB27_A-74	5p 3p	88040696		http://www.ncbi.nlm.nih.gov/nuccore/ 698473226	http://www.ncbi.nlm.nih.gov/gene/?term=		N/A	Homolog of LOC104232837 (Nicotiana sylvestris); [prey2140237 - Nbent - hom. of LOC104232]	22	396	OOF1	Sense		95.2 / 100.0	CAAATGCCAAGTGACAAAGGTCTTGCTGATCAAAAGAATGTCTTCGGAGGCACTGGTAGTTTTGGAGGCATTGGAAGCAATGGCCTGCCTTTTGCAGGAGTTGTTAGCGGAGTAGGTGGCGACGTTGCTGGAATTGGTGGCGGAGTTGGTGCTGGAGCTGGAATTGGTGGACTTGGGGGTGGTTCATTAGGTGGACTAGGTGGTGGAATAGGGAATGTTGGAGGTCTTGGTGGTGTAGGTGGTTTGGGGAGTCTAGGTGGTGGTTTTGGTGGAGGTGCTGGCGGTGGTGCTGGTGGTGCAGGGAACCTTCCACTTCCTTGAAGATTTAGGCGTGTCATAGCATCCTATGCCACCATAACTATGAGTGCCAAGTTAG	CAAATGCCAAGTGACAAAGGTCTTGCTGATCAAAAGAATGTCTTCGGAGGCACTGGTAGTTTTGGAGGCATTGGAAGCAATGGCCTGCCTTTTGCAGGAGTTGTTAGCGGAGTAGGTGGCGACGTTGCTGGAATTGGTGGCGGAGTTGGTGCTGGAGCTGGAATTGGTGGACTTGGGGGTGGTTCATTAGGTGGACTAGGTGGTGGAATAGGGAATGTTGGAGGTCTTGGTGGTGTAGGTGGTTTGGGGAGTCTAGGTGGTGGTTTTGGTGGAGGTGCTGGCGGTGGTGCTGGTGGTGCAGGGAACCTTCCACTTCCTTGAAGATTTAGCAGTTTCATATAATACTTCATTACTATCTTTATGAGTTCAAGTTTG
NIB_RP1_hgx4333v1_pB27_A-16	5p 3p	88040696		http://www.ncbi.nlm.nih.gov/nuccore/ 698473226	http://www.ncbi.nlm.nih.gov/gene/?term=		N/A	Homolog of LOC104232837 (Nicotiana sylvestris); [prey2140237 - Nbent - hom. of LOC104232]	22	689	OOF1	Sense		96.3 / 97.7	CAAATGCCAAGTGACAAAGGTCTTGCTGATCAAAAGAATGTCTTCGGAGGCACTGGTAGTTTTGGAGGCATTGGAAGCAATGGCCTGCCTTTTGCAGGAGTTGTTAGCGGAGTAGGTGGCGACGTTGCTGGAATTGGTGGCGGAGTTGGTGCTGGAGCTGGAATTGGTGGACTTGGGGGTGGTTCATTAGGTGGACTAGGTGGTGGAATAGGGAATGTTGGAGGTCTTGGTGGTGTAGGTGGTTTGGGGAGTCTAGGTGGTGGTTTTGGTGGAGGTGCTGGCGGTGGTGCTGGTGGTGCAGGGAACCTTCCACTTCCTTGAAGATCTAGCAGTTTCATATCATACTTCCTTACTATCTTTATGAGTTCAAGTTTGTTTCATGCATGTAGTCAAGTTCGC…	GAATGAAGATACCCCACCAAACCCAAAAAAAGAGATCCTAGACCTAGGCATTGCGCAGGTCACGACAATGCAGTGACAAAGTCTGCTGATCAAAAGAAGTCTTCGGAGGCACTGTAGTTTGGAGGGCATTGGAAGCAATGGCCTGCCTTTTGCAGGAGTTGTCAGCGGAGTAGGTGGCGACGTTGCTGGAATTGGTGGCGGAGTTGGTGCTGGAGCTGGAATTGGTGGACTGGGGGTGGTTCATTAGGTGGACTAGGTGGTGGAATAGGGAATGTTGGAGGTCTTGGTGGTGTAGGTGGTTTGGGGAGTCTAGGTGGTGGTTTTGGTGGAGGTGCTGGCGGTGGTGCTGGTGGTGCAGGGAACCTTCCACTTCCTTGAAGATTTAGCAGTTTCATATAA…
NIB_RP1_hgx4333v1_pB27_A-108	5p 3p	88040696		http://www.ncbi.nlm.nih.gov/nuccore/ 698473226	http://www.ncbi.nlm.nih.gov/gene/?term=		N/A	Homolog of LOC104232837 (Nicotiana sylvestris); [prey2140237 - Nbent - hom. of LOC104232]	61	590	OOF1	Sense		93.2 / 99.1	GTCTTCGGAGGCACTGGTAGTTTTGGAGGCATTGGAAGCAATGGCCTGCCTTTTGCAGGAGTTGTTAGCGGAGTAGGTGGCGACGTTGCTGGAATTGGTGGCGGAGTTGGTGCTGGAGCTGGAATTGGTGGACTTGGGGGTGGTTCATTAGGTGGACTAGGTGGTGGAATAGGGAATGTTGGAGGTCTTGGTGGTGTAGGTGGTTTGGGGAGTCTAGGTGGTGGTTTTGGTGGAGGTGCTGGCGGTGGCGCTGGTGGTGCAGGGAACCTTCCACTTCCATGAAGATATAGCAGTTTAATATAAAAGTTCACTACTATCTTTATGAGTTCAAGTTTGTTTCCTGCATGTCGTCAAGTTCGCAGCTCGTGTGAGAAAAGCGGGATTCACTTCCATTTTTCC…	GTGGGGTGGGTAAATCACTAACAGGATGTTAATACACTACAATGGATGACGTATATAACATCTATCGATGATGAAGATACCCCACCAAACCCAAAAAAAAGAGATCCCTAGAACTAGCCATGGCCGCAGGGGCCCACGAAGTCTTGGGAGGCACTGGTAGTTTTGGGAGGCATGGGAAGCAATGGCCTGCCTTTTGCAGGAGTTGTAGCGGAGTAGGTGGCGACGTTGCTGGAATTGGTGGCGGAGTTGGTGCTGGAGCTGGAATTGGTGGACTTGGGGGTGGTTCATTAGGTGGACTAGGTGGTGGAATAGGGAATGTTGGAGGTCTTGGTGGTGTAGGTGGTTTGGGGAGTCTAGGTGGTGGTTTTGGTGGAGGTGCTGGCGGTGGTGCTGGTGGTG…
NIB_RP1_hgx4333v1_pB27_A-302	5p 3p	88040870 / 88040696		http://www.ncbi.nlm.nih.gov/nuccore/ 698473226	http://www.ncbi.nlm.nih.gov/gene/?term=		N/A	Homolog of LOC104232837 (Nicotiana sylvestris); [prey2140243 - Nbent - hom. of LOC104232]	1	572	OOF1	Sense		100.0 / 96.0	GTTCAGACCACAGCAGCAAGACAAATGCCAAGTGACAAAGGTCTTGCTGATCAAAAGAATGTCTTCGGAGGCACTGGTAGTTTTGGAGGCATTGGAAGCAATGGCCTGCCTTTTGCAGGAGTTGTTAGCGGAGTAGGTGGCGACGTTGCTGGAATTGGTGGCGGAGTTGGTGCTGGAGCTGGAATTGGTGGACTTGGGGGTGGTTCATTAGGTGGACTAGGTGGTGGAATAGGGAATGTTGGAGGTCTTGGTGGTGTAGGTGGTTTGGGGAGTCTAGGTGGTGGTTTTGGTGGAGGTGCTGGCGGTGGTGCTGGTGGTGCAGGGAACCTTCCACTTCCTTGAAGATTTAGCAGTTTCATATAATACTTCATTACTATCTTTATGAGTTCAAGTTTGTTT…	GACCCACAGAGTTGATCATGCATGTGAGTTATACATCTCGATATGAAGATCCCCAGTAAAAAGGATCTAACTAGCATGCGCAGGCCACGAGTCAGACAAGCAGCAGACAATGCCAGTGACAAGTCTGCTGATCAAAAGAAGTCTTCGAGCACTGTAGTTGAGCCATTGGAAGCAATGGCCTTGCCTTTTGCAGAGTTGTTAGCGGAGTAGGTGGCGACGTTGCTGGAATTTGGTGGCGGAGTTGGTGCTGGAGCTGGAATTGGTGGACTTGGGGGTGGTTCATTAGGTGGACTAGGTGGTGGAATAGGGAATGTTGGAGGTCTTGGTGGTGTAGGTGGTTTGGGGAGTCTAGGTGGTGGTTTTGGTGGAGGTGCTGGCGGTGGTGCTGGTGGTGCAGGG…
NIB_RP1_hgx4333v1_pB27_A-285	5p 3p	88040871 / 88040696		http://www.ncbi.nlm.nih.gov/nuccore/ 698473226	http://www.ncbi.nlm.nih.gov/gene/?term=		N/A	Homolog of LOC104232837 (Nicotiana sylvestris); [prey2140244 - Nbent - hom. of LOC104232]	1	571	OOF1	Sense		100.0 / 98.3	GTTCAGACCACAGCAGCAAGACAAATGCCAAGTGACAAAGGTCTTGCTGATCAAAAGAATGTCTTCGGAGGCACTGGTAGTTTTGGAGGCATTGGAAGCAATGGCCTGCCTTTTGCAGGAGTTGTTAGCGGAGTAGGTGGCGACGTTGCTGGAATTGGTGGCGGAGTTGGTGCTGGAGCTGGAATTGGTGGACTTGGGGGTGGTTCATTAGGTGGACTAGGTGGTGGAATAGGGAATGTTGGAGGTCTTGGTGGTGTAGGTGGTTTGGGGAGTCTAGGTGGTGGTTTTGTTCCCGGTACCACCAGCACCACCGCCTGCACCTCCGCCAAAACCACCACCTAGACCCCCCAAACCACCTACACCACCAAGACCTCCAACATTCCCTATTCCACCACCTAG…	GTTCAGACCACAGCAGCAAGACAAATGCCAAGTGACAAAGGTCTTGCTGATCAAAAGAATGTCTTCGGAGGCACTGGTAGTTTTGGAGGCATTGGAAGCAATGGCCTGCCTTTTGCAGGAGTTGTTAGCGGAGTAGGTGGCGACGTTGCTGGAATTGGTGGCGGAGTTGGTGCTGGAGCTGGAATTGGTGGACTTGGGGGTGGTTCATTAGGTGGACTAGGTGGTGGAATAGGGAATGTTGGAGGTCTTGGTGGTGTAGGTGGTTTGGGGAGTCTAGGTGGTGGTTTTGGTGGAGGTGCTGGCGGTGGTGCTGGTGGTGCAGGGAACCTTCCACTTCCTTGAAGATTTAGCAGTTTCATATAATACTTCATTACTATCTTTATGAGTTCAAGTTTGTTT…
NIB_RP1_hgx4333v1_pB27_A-177	5p 3p	88041050 / 88040696		http://www.ncbi.nlm.nih.gov/nuccore/ 698473226	http://www.ncbi.nlm.nih.gov/gene/?term=		N/A	Homolog of LOC104232837 (Nicotiana sylvestris); [prey2140265 - Nbent - hom. of LOC104232]	1	520	OOF1	Sense		100.0 / 82.4	CCAGGAGGCACTGGTAGTTTTGGAGGCATTGGAAGCAATGGCCTGCCTTTTGCAGGAGTTGTTAGCGGAGTAGGTGGCGACGTTGCTGGAATTGGTGGCGGAGTTGGTGCTGGAGCTGGAATTGGTGGACTTGGGGGTGGTTCATTAGGTGGACTAGGTGGTGGAATAGGGAATGTTGGAGGTCTTGGTGGTGTAGGTGGTTTGGGGAGTCTAGGTGGTGGTTTTGGTGGAGGTGCTGGCGGTGGTGCTGGTGGAGCTGGGAACCTAAAACGCCCATGAAGATTTGAAATGTAAGGTTCACTCTTCCACCCTATCCTTATGAGTCAACGCTTGCTTCATGCCGGCTAGCAAGTTCAAACCTTCTGCGAGAAAAGGGGGATTCCTTTCCCTTTTTCCCCC…	ACCAGGAGGCACTGGTAGTTTTGGAGGCATTGGAAGCAATGGCCTGCCTTTTGCAGGAGTTGTTAGCGGAGTAGGTGGCGACGTTGCTGGAATTGGTGGCGGAGTTGGTGCTGGAGCTGGAATTGGTGGACTTGGGGGTGGTTCATTAGGTGGACTAGGTGGTGGAATAGGGAATGTTGGAGGTCTTGGTGGTGTAGGTGGTTTGGGGAGTCTAGGTGGTGGTTTTGGTGGAGGTGCTGGCGGTGGTGCTGGTGGTGCAGGGAACCTTCCACTTCCTTGAAGATTTAGCAGTTTCATATAATACTTCATTACTATCTTTATGAGTTCAAGTTTGTTTCATGCATGTAGTCAAGTTCGCAGCTAGTGTGAGAAAAGGGTGATTCTTTTCCTTTTTTCTTT…
NIB_RP1_hgx4333v1_pB27_A-122	5p 3p	88040691	Nicotiana benthamiana - Homolog of LOC104238752 (Nicotiana sylvestris)	http://www.ncbi.nlm.nih.gov/nuccore/ 698489996	http://www.ncbi.nlm.nih.gov/gene/?term=		D	Homolog of LOC104238752 (Nicotiana sylvestris); [prey2140236 - Nbent - hom. of LOC104238]	-1	526	IF	Sense		100.0 / 99.8	AATCGCTGCAACTGAGAATAAAGAGTGTCTTGAACTCTTTATCCAGCTAGATGGACTCTGCTTTATTGACAGTTGGTTAAAGGATGCTCAGAATTTTGTTAATGAGACCAGTGACAACGTGGAAGAGTTGATCGCTCAGTTACTGGTAGCGGTTGAAAGGCTTCATGTAGACTTTGACAAATCAGTTTCTTCTGGAATAAGGGTTACTGTGAAAAGCCTCCTTGAACATGATAGCTCTAAGGTGCAACAGAGGGCTCGTGCACTGTTTGATAATTGGGAGAGAGAAAAAATTAATGATGCAATTTCAGTCGGTTGTGAGAAACCACAGACAATAGTTGATGATGGGACGAGAGTAATTGAAAACGTCGCCGGAGAAAATGAACAGTCAGAACCTTCTCC…	AATCGCTGCAACTGAGAATAAAGAGTGTCTTGAACTCTTTATCCAGCTAGATGGACTCTGCTTTATTGACAGTTGGTTAAAGGATGCTCAGAATTTTGTTAATGAGACCAGTGACAACGTGGAAGAGTTGATCGCTCAGTTACTGGTAGCGGTTGAAAGGCTTCATGTAGACTTTGACAAATCAGTTTCTTCTGGAATAAGGGTTACTGTGAAAAGCCTCCTTGAACCTGATAGCTCTAAGGTGCAACAGAGGGCTCGTGCACTGTTTGATAATTGGGAGAGAGAAAAAATTAATGATGCAATTTCAGTCGGTTGTGAGAAACCACAGACAATAGTTGATGATGGGACGAGAGTAATTGAAAACGTCGCCGGAGAAAATGAACAGTCAGAACCTTCTCC…
NIB_RP1_hgx4333v1_pB27_A-145	5p	88040691		http://www.ncbi.nlm.nih.gov/nuccore/ 698489996	http://www.ncbi.nlm.nih.gov/gene/?term=		D	Homolog of LOC104238752 (Nicotiana sylvestris); [prey2140236 - Nbent - hom. of LOC104238]	-1	No Data	IF	Sense		98.3	ATTCGCTGCAACTGATAATAAAGAGTGTCTTGAACTCTTTATCCATCTAGATGGACTCTGCTTTATTGACGGTTGGTTAAAGGATGCTCAGAATTTTGTTAATGAGACCGGTGACAACGTGGAAGAGTTGATCGCTCTGTTACTGGTAGCGGTTGAAAGGCTTCATGTAGACTTTGACAAATCATTTTCTTCTGGAATAAGGGTTACTGTGAAAAGCCTCCTTGAACATGATAGCTCTAAGGTGCAACAGAGGGCTCGTGCACTGTTTGATAATTGGGAGAGAGAAAAAATTAATGATGCAATTTCATTCGGTTGTGAGATACCACAGACAATAATTGATGATGGGACGAGAGTAATTGAAAACGTCTCCGGAGAAAATGAAAAGTCAGAACCTTCTCC…
NIB_RP1_hgx4333v1_pB27_A-84	5p 3p	88040691		http://www.ncbi.nlm.nih.gov/nuccore/ 698489996	http://www.ncbi.nlm.nih.gov/gene/?term=		D	Homolog of LOC104238752 (Nicotiana sylvestris); [prey2140236 - Nbent - hom. of LOC104238]	-1	526	IF	Sense		100.0 / 100.0	AATCGCTGCAACTGAGAATAAAGAGTGTCTTGAACTCTTTATCCAGCTAGATGGACTCTGCTTTATTGACAGTTGGTTAAAGGATGCTCAGAATTTTGTTAATGAGACCAGTGACAACGTGGAAGAGTTGATCGCTCAGTTACTGGTAGCGGTTGAAAGGCTTCATGTAGACTTTGACAAATCAGTTTCTTCTGGAATAAGGGTTACTGTGAAAAGCCTCCTTGAACATGATAGCTCTAAGGTGCAACAGAGGGCTCGTGCACTGTTTGATAATTGGGAGAGAGAAAAAATTAATGATGCAATTTCAGTCGGTTGTGAGAAACCACAGACAATAGTTGATGATGGGACGAGAGTAATTGAAAACGTCGCCGGAGAAAATGAACAGTCAGAACCTTCTCC…	AATCGCTGCAACTGAGAATAAAGAGTGTCTTGAACTCTTTATCCAGCTAGATGGACTCTGCTTTATTGACAGTTGGTTAAAGGATGCTCAGAATTTTGTTAATGAGACCAGTGACAACGTGGAAGAGTTGATCGCTCAGTTACTGGTAGCGGTTGAAAGGCTTCATGTAGACTTTGACAAATCAGTTTCTTCTGGAATAAGGGTTACTGTGAAAAGCCTCCTTGAACATGATAGCTCTAAGGTGCAACAGAGGGCTCGTGCACTGTTTGATAATTGGGAGAGAGAAAAAATTAATGATGCAATTTCAGTCGGTTGTGAGAAACCACAGACAATAGTTGATGATGGGACGAGAGTAATTGAAAACGTCGCCGGAGAAAATGAACAGTCAGAACCTTCTCC…
NIB_RP1_hgx4333v1_pB27_A-99	5p 3p	88040691		http://www.ncbi.nlm.nih.gov/nuccore/ 698489996	http://www.ncbi.nlm.nih.gov/gene/?term=		D	Homolog of LOC104238752 (Nicotiana sylvestris); [prey2140236 - Nbent - hom. of LOC104238]	-1	526	IF	Sense		100.0 / 100.0	AATCGCTGCAACTGAGAATAAAGAGTGTCTTGAACTCTTTATCCAGCTAGATGGACTCTGCTTTATTGACAGTTGGTTAAAGGATGCTCAGAATTTTGTTAATGAGACCAGTGACAACGTGGAAGAGTTGATCGCTCAGTTACTGGTAGCGGTTGAAAGGCTTCATGTAGACTTTGACAAATCAGTTTCTTCTGGAATAAGGGTTACTGTGAAAAGCCTCCTTGAACATGATAGCTCTAAGGTGCAACAGAGGGCTCGTGCACTGTTTGATAATTGGGAGAGAGAAAAAATTAATGATGCAATTTCAGTCGGTTGTGAGAAACCACAGACAATAGTTGATGATGGGACGAGAGTAATTGAAAACGTCGCCGGAGAAAATGAACAGTCAGAACCTTCTCC…	AATCGCTGCAACTGAGAATAAAGAGTGTCTTGAACTCTTTATCCAGCTAGATGGACTCTGCTTTATTGACAGTTGGTTAAAGGATGCTCAGAATTTTGTTAATGAGACCAGTGACAACGTGGAAGAGTTGATCGCTCAGTTACTGGTAGCGGTTGAAAGGCTTCATGTAGACTTTGACAAATCAGTTTCTTCTGGAATAAGGGTTACTGTGAAAAGCCTCCTTGAACATGATAGCTCTAAGGTGCAACAGAGGGCTCGTGCACTGTTTGATAATTGGGAGAGAGAAAAAATTAATGATGCAATTTCAGTCGGTTGTGAGAAACCACAGACAATAGTTGATGATGGGACGAGAGTAATTGAAAACGTCGCCGGAGAAAATGAACAGTCAGAACCTTCTCC…
NIB_RP1_hgx4333v1_pB27_A-6	5p	88040685	Nicotiana benthamiana - Homolog of LOC104249443 (Nicotiana sylvestris)	http://www.ncbi.nlm.nih.gov/nuccore/ 698518603	http://www.ncbi.nlm.nih.gov/gene/?term=		D	Homolog of LOC104249443 (Nicotiana sylvestris); [prey2140228 - Nbent - hom. of LOC104249]	-1	No Data	IF	Sense		100	GCGACACGACGAAAGGAAGCAGAAAGGGGGAGAGCTATGGTACTACTCCATTGCTGCCGCAGCGCAACTTCCTTCCATTCCCTCAAAAATTTCTCCAAAACCCTGACATTTCGTCTAACCCCTTACTATCCAAGGCCTCTCCTCCCTTTCGTCGTTAGACCCCTTTCTGCCTCCGCCGTCCAAGCTGCCGCCACCTCCGCCACAGACGATAGTAAAGTGGTGAAGCCTCAATGGAAAGCAGCAATAGATTTTAAGTGGATAAGGGATAATAAGGAGGCAGTTGCTGCTAACATTGAGAATAGGAAATCCAGTGCTAATCTGGAGCTTGTGCTGGAGCTCTATGACAAATTGCTCAATGTTCAGAAGATAGCAGGAAGTGGAAAGGCTACGAGCTGAGAG…
NIB_RP1_hgx4333v1_pB27_A-232	5p	88041046	Nicotiana benthamiana - SKP1.3	http://www.ncbi.nlm.nih.gov/nuccore/ 890861122	http://www.ncbi.nlm.nih.gov/gene/?term=		N/A	SKP1.3; [gi|890861122|gb|KP017275.1| Nicotiana benthamiana SKP1-like protein (SKP1.3) mRNA, complete cds]	358	-38	??	AntiSense		96.9	CTTTGATCCTGTCTGCACCTGTCTGGCATGTCTGATCAAGCAATCTGTTTATGTTCAAATAGTTGGCAGCCAGGATGAAATCGAAGAGGGTACTCTGGTCAGCTTTGAGAAAATCAGATGCGGAAGCCTTGAGATCGTCCTCGACGGCCTTATCTTCAGTCTTAGAGGCGGCGTCTACGTGGCGCTTGCAGTACTCAATCACCTTAGCTAAGATCTTGCTCGTCACGTTAGGTAAAGGGATGCTGGTGTCGGCGCAGTCGTCTTCGATCATATGCTTGATTGTCTGCGACTCTAGGGCAACTGACTCTTCTACCTCGAAAGTCTCGCCGTCGGAACTCCTTAGCACGATCATCTTCATCTTTGAGGAAAGAGGAATTCTGAATTGCTGACCAGATT		CTTTGATCATGTCTGCAACTGTCTGGCATGTCAGATCAAGCAATCTCTTTATGTTCAAATAGTTGGCAGCCAGGATGAGATCGAAGAGGGTACTCTGGTCAACTTTGACAAAATCAGCATCGAAAGCCTTGAGATCGTCCTCGACGGCCTTATCTTCAGTCTTAGAGGCGGCGTCTACGTGGCGCTTGCAGTACTCAATCACCTTAGCTAAGATCTTGCTCGTCACGTTAGGTAAAGGGATGCTGGTGTCGGCGCAGTCGTCTTCGATCATATGCTTGATTGTCTGCGACTCTAGGGCAACTGACTCTTCTACCTCGAAAGTCTCGCCGTCGGAACTCCTTAGCACGATCATCTTCATNNNNNNNNNNNNNNNNNNNNNNNNNNNNNNNNNNNNNN
NIB_RP1_hgx4333v1_pB27_A-125	5p 3p	88041000	Nicotiana benthamiana - brp1	http://www.ncbi.nlm.nih.gov/nuccore/ 57282315	http://www.ncbi.nlm.nih.gov/gene/?term=		N/A	brp1; [gi|57282315|emb|AJ504729.1| Nicotiana benthamiana mRNA for bromodomain-containing RNA-binding protein 1 (brp1 gene)]	1809	1523	??	AntiSense		100.0 / 100.0	AGAACTTCCTGAATCAGAATCACTAGAAGAGGAGGAATCACTGCTGGAGCTGCTGGAACTACTGGAGCTACTACTAGCATTATTATCACGATCTTGCCCAACACCACCACCACCCAAGAAGCCATACTATCCTCCACACACACCAGTTTACAAGTCGCCACCACCACCTACTCCCGTTTACAAGTCACCACCACCACCAACACCCGTTTACAAGTCACCACCACCACCTAAGAAGCCACACCATCCTTCACCAACCCCATATCATCCTGCACCAGTTTACAAGTCCC	AGAACTTCCTGAATCAGAATCACTAGAAGAGGAGGAATCACTGCTGGAGCTGCTGGAACTACTGGAGCTACTACTAGCATTATTATCACGATCTTGCCCAACACCACCACCACCCAAGAAGCCATACTATCCTCCACACACACCAGTTTACAAGTCGCCACCACCACCTACTCCCGTTTACAAGTCACCACCACCACCAACACCCGTTTACAAGTCACCACCACCACCTAAGAAGCCACACCATCCTTCACCAACCCCATATCATCCTGCACCAGTTTACAAGTCCC	AGAACTTCCTGAATCAGAATCACTAGAAGAGGAGGAATCACTGCTGGAGCTGCTGGAACTACTGGAGCTACTACTAGCATTATTATCACGATCTTGCCCAACACCACCACCACCACCACCTTCATCCTTGTCAATTTCCACAGGAGGAAAGTGGGTGGCTGGTTCATCATCCTCTATCTCTACATCATCCTCATCTCCAGCATCACCCCCCTTTTTGGGCTTTTTAAAGGAGTCATTTTTCTCGCTTGTACTAGGCGCATCAGCTTCTGCAACGGATGTTGTTGTAG
NIB_RP1_hgx4333v1_pB27_A-228	5p	88040720	Nicotiana benthamiana - psbP1	http://www.ncbi.nlm.nih.gov/nuccore/ 384038820	http://www.ncbi.nlm.nih.gov/gene/?term=		D	psbP1; [gi|384038820|gb|JF897607.1| Nicotiana benthamiana chloroplast PsbP1 precursor (psbP1) mRNA, complete cds; nuclear gene for chloroplast product]	36	No Data	IF	Sense		99.3	ATTGTCAACTCCAGCTAGAACTCCCTTAGTAAGAAGTATTGTTCCATCACTCAAGCCTAACCAATTATTGGTGTGCCGTGCCCAAAAACAGTCTGCACCTCAAGAAGATAATGTCAACAGTCTCTCTCTCTCTCGTAGATTGGCTCTCACACTCCTCATTGGTTCTGCTGCCATTGGTTCCAAGGTTTCCCCTGCTGATGCTGCTTATGGAGAAGCTGCAAATGTTTTTGGGAAGCCAAAGACAGACACAGATTTCCAGACATACAACGGAGATGGATTCAAGCTGCAAATTCCATCAAAATGGAACCCGAACAAAGAAGTAGAGTACCCTGGTCAGGTTCTTAGATTTGAAGACAACTTTGATGCCACCAGCAATGTCATTGTCGCTATCACCCCTAC…
NIB_RP1_hgx4333v1_pB27_A-216	5p 3p	88040720		http://www.ncbi.nlm.nih.gov/nuccore/ 384038820	http://www.ncbi.nlm.nih.gov/gene/?term=		D	psbP1; [gi|384038820|gb|JF897607.1| Nicotiana benthamiana chloroplast PsbP1 precursor (psbP1) mRNA, complete cds; nuclear gene for chloroplast product]	36	729	IF	Sense		99.4 / 96.1	ATTGTCAACTCCAGCTAGAACTCCCTTAGTAAGAAGTATTGTTCCATCACTCAAGCCTAACCAATTATTGGTGTGCCGTGCCCAAAAACAGTCTGCACCTCAAGAAGATAATGTCAACAGTCTCTCTCTCTCTCGTAGATTGGCTCTCACACTCCTCATTGGTTCTGCTGCCATTGGTTCCAAGGTTTCCCCTGCTGATGCTGCTTATGGAGAAGCTGCAAATGTTTTTGGGAAGCCAAAGACAGACACAGATTTCCAGACATACAACGGAGATGGATTCAAGCTGCAAATTCCATCAAAATGGAACCCGAACAAAGAAGTAGAGTACCCTGGTCAGGTTCTTAGATTTGAAGACAACTTTGATGCCACCAGCAATGTCATTGTCGCTATCACCCCTAC…	CAAAAAAGAGATCCTAGACTAGCATGCGCAGGCAGGAAATGTCAACTCAGCTAGACTTCCTAGTAGAGTAATGTCATCATCAGCCTACCATATGGTGTGCGTGCCCAAAAACAGTCTGCACCTCAAGAAGATAATGTCAACAGTCTCTCTCTCTCTCGTAGATTGGCTCTCACACTCCTCATTGGTCTGCTGCCATTGGTTCCAAGGTTTCCCCTGCTGATGCTGCTTATGGAGAAGCTGCAAATGTTTTTGGGAAGCCAAAGACAGACACAGATTTCCAGACATACAACGGAGATGGATTCAAGCTGCAAATTCCATCAAAATGGAACCCGAACAAAGAAGTAGAGTACCCTGGTCAGGTTCTTAGATTTGAAGACAACTTTGATGCCACCAGCAATG…	ATTGTCAACTCCAGCTAGAACTCCCTTAGTAAGAAGTATTGTTCCATCACTCAAGCCTAACCAATTATTGGTGTGCCGTGCCCAAAAACAGTCTGCACCTCAAGAAGATAATGTCAACAGTCTCTCTCTCTCTCGTAGATTGGCTCTCACACTCCTCATTGGTTCTGCTGCCATTGGTTCCAAGGTTTCCCCTGCTGATGCTGCTTATGGAGAAGCTGCAAATGTTTTTGGGAAGCCAAAGACAGACACAGATTTCCAGACATACAACGGAGATGGATTCAAGCTGCAAATTCCATCAAAATGGAACCCGAACAAAGAAGTAGAGTACCCTGGTCAGGTTCTTAGATTTGAAGACAACTTTGATGCCACCAGCAATGTCATTGTCGCTATCACCCCTAC…
NIB_RP1_hgx4333v1_pB27_A-38	5p 3p	88040720		http://www.ncbi.nlm.nih.gov/nuccore/ 384038820	http://www.ncbi.nlm.nih.gov/gene/?term=		D	psbP1; [gi|384038820|gb|JF897607.1| Nicotiana benthamiana chloroplast PsbP1 precursor (psbP1) mRNA, complete cds; nuclear gene for chloroplast product]	36	729	IF	Sense		99.7 / 98.3	ATTGTCAACTCCAGCTAGAACTCCCTTAGTAAGAAGTATTGTTCCATCACTCAAGCCTAACCAATTATTGGTGTGCCGTGCCCAAAAACAGTCTGCACCTCAAGAAGATAATGTCAACAGTCTCTCTCTCTCTCGTAGATTGGCTCTCACACTCCTCATTGGTTCTGCTGCCATTGGTTCCAAGGTTTCCCCTGCTGATGCTGCTTATGGAGAAGCTGCAAATGTTTTTGGGAAGCCAAAGACAGACACAGATTTCCAGACATACAACGGAGATGGATTCAAGCTGCAAATTCCATCAAAATGGAACCCGAACAAAGAAGTAGAGTACCCTGGTCAGGTTCTTAGATTTGAAGACAACTTTGATGCCACCAGCAATGTCATTGTCGCTATCACCCCTAC…	CAAACCCAAAAAAAGAGATCCTAGACTAGCATGCGCAGGGCACGAATGTCACTCAAGCTAGAACTCCTAGTAGAAGTATGTCCATCACTCAAGCCTAACCAATTATTGGTGTGCCGTGCCCCAAAAACAGTCTGCACCTCAAGAAGATAATGTCAACAGTCTCTCTCTCTCTCGTAGATTGGCTCTCACACTCCTCATTGGGTTCTGCTGCCATTGGTTCCAAGGTTTCCCCTGCTGATGCTGCTTATGGAGAAGCTGCAAATGTTTTTGGGAAGCCAAAGACAGACACAGATTTCCAGACATACAACGGAGATGGATTCAAGCTGCAAATTCCATCAAAATGGAACCCGAACAAAGAAGTAGAGTACCCTGGTCAGGTTCTTAGATTTGAAGACAACT…	ATTGTCAACTCCAGCTAGAACTCCCTTAGTAAGAAGTATTGTTCCATCACTCAAGCCTAACCAATTATTGGTGTGCCGTGCCCAAAAACAGTCTGCACCTCAAGAAGATAATGTCAACAGTCTCTCTCTCTCTCGTAGATTGGCTCTCACACTCCTCATTGGTTCTGCTGCCATTGGTTCCAAGGTTTCCCCTGCTGATGCTGCTTATGGAGAAGCTGCAAATGTTTTTGGGAAGCCAAAGACAGACACAGATTTCCAGACATACAACGGAGATGGATTCAAGCTGCAAATTCCATCAAAATGGAACCCGAACAAAGAAGTAGAGTACCCTGGTCAGGTTCTTAGATTTGAAGACAACTTTGATGCCACCAGCAATGTCATTGTCGCTATCACCCCTAC…
NIB_RP1_hgx4333v1_pB27_A-340	5p 3p	88040720		http://www.ncbi.nlm.nih.gov/nuccore/ 384038820	http://www.ncbi.nlm.nih.gov/gene/?term=		D	psbP1; [gi|384038820|gb|JF897607.1| Nicotiana benthamiana chloroplast PsbP1 precursor (psbP1) mRNA, complete cds; nuclear gene for chloroplast product]	36	729	IF	Sense		99.1 / 97.5	ATTGTCAACTCCAGCTAGAACTCCCTTAGTAAGAAGTATTGTTCCATCACTCAAGCCTAACCAATTATTGGTGTGCCGTGCCCAAAAACAGTCTGCACCTCAAGAAGATAATGTCAACAGTCTCTCTCTCTCTCGTAGATTGGCTCTCACACTCCTCATTGGTTCTGCTGCCATTGGTTCCAAGGTTTCCCCTGCTGATGCTGCTTATGGAGAAGCTGCAAATGTTTTTGGGAAGCCAAAGACAGACACAGATTTCCAGACATACAACGGAGATGGATTCAAGCTGCAAATTCCATCAAAATGGAACCCGAACAAAGAAGTAGAGTACCCTGGTCAGGTTCTTAGATTTGAAGACAACTTTGATGCCACCAGCAATGTCATTGTCGCTATCACCCCTAC…	TGTCACTCAAGCTAGGACTCCGTAGTAGAAGTATTGTTCCATCATCAGGCCTAACATATTGGTGTGCGTGCCAAAACAGTCTGCACCTCAAGAAGATAATGTCAACAGTCTCTCTCTCTCTCGTAGATTGGCTCTCACACTCCTCATTGGTTCTGCTGCCATTGGTTCCAAGGTTTCCCCTGCTGATGCTGCTTATGGAGAAGCTGCAAATGTTTTTTGGGAAGCCAAAGACAGACACAGATTTCCAGACATACAACGGAGATGGATTCAAGCTGCAAATTCCATCAAAATGGAACCCGAACAAAGAAGTAGAGTACCCTGGTCAGGTTCTTAGATTTGAAGACAACTTTGATGCCACCAGCAATGTCATTGTCGCTATCACCCCTACTGACAAGAAGT…	ATTGTCAACTCCAGCTAGAACTCCCTTAGTAAGAAGTATTGTTCCATCACTCAAGCCTAACCAATTATTGGTGTGCCGTGCCCAAAAACAGTCTGCACCTCAAGAAGATAATGTCAACAGTCTCTCTCTCTCTCGTAGATTGGCTCTCACACTCCTCATTGGTTCTGCTGCCATTGGTTCCAAGGTTTCCCCTGCTGATGCTGCTTATGGAGAAGCTGCAAATGTTTTTGGGAAGCCAAAGACAGACACAGATTTCCAGACATACAACGGAGATGGATTCAAGCTGCAAATTCCATCAAAATGGAACCCGAACAAAGAAGTAGAGTACCCTGGTCAGGTTCTTAGATTTGAAGACAACTTTGATGCCACCAGCAATGTCATTGTCGCTATCACCCCTAC…
NIB_RP1_hgx4333v1_pB27_A-290	5p 3p	88040720		http://www.ncbi.nlm.nih.gov/nuccore/ 384038820	http://www.ncbi.nlm.nih.gov/gene/?term=		D	psbP1; [gi|384038820|gb|JF897607.1| Nicotiana benthamiana chloroplast PsbP1 precursor (psbP1) mRNA, complete cds; nuclear gene for chloroplast product]	36	729	IF	Sense		99.9 / 98.1	ATTGTCAACTCCAGCTAGAACTCCCTTAGTAAGAAGTATTGTTCCATCACTCAAGCCTAACCAATTATTGGTGTGCCGTGCCCAAAAACAGTCTGCACCTCAAGAAGATAATGTCAACAGTCTCTCTCTCTCTCGTAGATTGGCTCTCACACTCCTCATTGGTTCTGCTGCCATTGGTTCCAAGGTTTCCCCTGCTGATGCTGCTTATGGAGAAGCTGCAAATGTTTTTGGGAAGCCAAAGACAGACACAGATTTCCAGACATACAACGGAGATGGATTCAAGCTGCAAATTCCATCAAAATGGAACCCGAACAAAGAAGTAGAGTACCCTGGTCAGGTTCTTAGATTTGAAGACAACTTTGATGCCACCAGCAATGTCATTGTCGCTATCACCCCTAC…	AAAAAAAAGAAGATCTAGACTAGCCATGCGCAGGGCACGAATGTCCACTCAGCTAGACTCCGTTAGTAGAGTATGTCATCACTCAAGCCTAACCAATTATTGGTGTGCCGTGCCCAAAAACAGTCTGCACTCAAGAAGATAATGTCAACAGTCTCTCTCTCTCTCGTAGATTGGCTCTCACACTCCTCATTGGTTCTGCTGCCATTGGTTCCAAGGTTTCCCCTGCTGATGCTGCTTATGGAGAAGCTGCAAATGTTTTTGGGAAGCCAAAGACAGACACAGATTTCCAGACATACAACGGAGATGGATTCAAGCTGCAAATTCCATCAAAATGGAACCCGAACAAAGAAGTAGAGTACCCTGGTCAGGTTCTTAGATTTGAAGACAACTTTGATGCCA…	ATTGTCAACTCCAGCTAGAACTCCCTTAGTAAGAAGTATTGTTCCATCACTCAAGCCTAACCAATTATTGGTGTGCCGTGCCCAAAAACAGTCTGCACCTCAAGAAGATAATGTCAACAGTCTCTCTCTCTCTCGTAGATTGGCTCTCACACTCCTCATTGGTTCTGCTGCCATTGGTTCCAAGGTTTCCCCTGCTGATGCTGCTTATGGAGAAGCTGCAAATGTTTTTGGGAAGCCAAAGACAGACACAGATTTCCAGACATACAACGGAGATGGATTCAAGCTGCAAATTCCATCAAAATGGAACCCGAACAAAGAAGTAGAGTACCCTGGTCAGGTTCTTAGATTTGAAGACAACTTTGATGCCACCAGCAATGTCATTGTCGCTATCACCCCTAC…
NIB_RP1_hgx4333v1_pB27_A-256	5p 3p	88040720		http://www.ncbi.nlm.nih.gov/nuccore/ 384038820	http://www.ncbi.nlm.nih.gov/gene/?term=		D	psbP1; [gi|384038820|gb|JF897607.1| Nicotiana benthamiana chloroplast PsbP1 precursor (psbP1) mRNA, complete cds; nuclear gene for chloroplast product]	36	729	IF	Sense		99.3 / 96.3	ATTGTCAACTCCAGCTAGAACTCCCTTAGTAAGAAGTATTGTTCCATCACTCAAGCCTAACCAATTATTGGTGTGCCGTGCCCAAAAACAGTCTGCACCTCAAGAAGATAATGTCAACAGTCTCTCTCTCTCTCGTAGATTGGCTCTCACACTCCTCATTGGTTCTGCTGCCATTGGTTCCAAGGTTTCCCCTGCTGATGCTGCTTATGGAGAAGCTGCAAATGTTTTTGGGAAGCCAAAGACAGACACAGATTTCCAGACATACAACGGAGATGGATTCAAGCTGCAAATTCCATCAAAATGGAACCCGAACAAAGAAGTAGAGTACCCTGGTCAGGTTCTTAGATTTGAAGACAACTTTGATGCCACCAGCAATGTCATTGTCGCTATCACCCCTAC…	GAGATCCTAGAACTAGCATGCGCAGGGGCACGAATGTCATCCAGCTAGACTCCGTAGTAGAGTAATGTCATCAATCAGCTACCATTATTGGTGGTGCGTGCCCAAAAACAGTCTGCACCTCAAGAAGAATAATGTCAACAGTCTCTCTCTCTCTCGTAGATTGGCTCTCACACTCCTCATTGGGTCTGCTGCCATTGGTTCCAAGGTTTCCCATGCTGATGCTGCTTATGGAGAAGCTGCAAATGTTTTTGGGAAGCCAAAGACAGACACAGATTTCCAGACATACAACGGAGATGGATTCAAGCTGCAAATTCCATCAAAATGGAACCCGAACAAAGAAGTAGAGTACCCTGGTCAGGTTCTTAGATTTGAAGACAACTTTGATGCCACCAGCAATGT…	ATTGTCAACTCCAGCTAGAACTCCCTTAGTAAGAAGTATTGTTCCATCACTCAAGCCTAACCAATTATTGGTGTGCCGTGCCCAAAAACAGTCTGCACCTCAAGAAGATAATGTCAACAGTCTCTCTCTCTCTCGTAGATTGGCTCTCACACTCCTCATTGGTTCTGCTGCCATTGGTTCCAAGGTTTCCCCTGCTGATGCTGCTTATGGAGAAGCTGCAAATGTTTTTGGGAAGCCAAAGACAGACACAGATTTCCAGACATACAACGGAGATGGATTCAAGCTGCAAATTCCATCAAAATGGAACCCGAACAAAGAAGTAGAGTACCCTGGTCAGGTTCTTAGATTTGAAGACAACTTTGATGCCACCAGCAATGTCATTGTCGCTATCACCCCTAC…
NIB_RP1_hgx4333v1_pB27_A-250	5p 3p	88040720		http://www.ncbi.nlm.nih.gov/nuccore/ 384038820	http://www.ncbi.nlm.nih.gov/gene/?term=		D	psbP1; [gi|384038820|gb|JF897607.1| Nicotiana benthamiana chloroplast PsbP1 precursor (psbP1) mRNA, complete cds; nuclear gene for chloroplast product]	36	729	IF	Sense		99.7 / 97.4	ATTGTCAACTCCAGCTAGAACTCCCTTAGTAAGAAGTATTGTTCCATCACTCAAGCCTAACCAATTATTGGTGTGCCGTGCCCAAAAACAGTCTGCACCTCAAGAAGATAATGTCAACAGTCTCTCTCTCTCTCGTAGATTGGCTCTCACACTCCTCATTGGTTCTGCTGCCATTGGTTCCAAGGTTTCCCCTGCTGATGCTGCTTATGGAGAAGCTGCAAATGTTTTTGGGAAGCCAAAGACAGACACAGATTTCCAGACATACAACGGAGATGGATTCAAGCTGCAAATTCCATCAAAATGGAACCCGAACAAAGAAGTAGAGTACCCTGGTCAGGTTCTTAGATTTGAAGACAACTTTGATGCCACCAGCAATGTCATTGTCGCTATCACCCCTAC…	AAAAGAGGATCCTAGACTAGCATGCGCAGGGGCATGAATGGTCACTCAGCTAGACTCCCTAGTAGAAGTATGTCCATCATCAGCCTAACCATTATTGGTGTGCCGTGCCAAAACAGTCTGCACCTCAAGAAGATAATGTCAACAGTCTCTCTCTCTCTCGTAGATTGGCTCTCACACTCCTCATTGGGTTCTGCTGCCATTGGTTCCAAGGTTTCCCGTGCTGATGCTGCTTATGGAGAAGCTGCAAATGTTTTTGGGAAGCCAAAGACAGACACAGATTTCCAGACATACAACGGAGATGGATTCAAGCTGCAAATTCCATCAAAATGGAACCCGAACAAAGAAGTAGAGTACCCTGGTCAGGTTCTTAGATTTGAAGACAACTTTGATGCCACCAGC…	ATTGTCAACTCCAGCTAGAACTCCCTTAGTAAGAAGTATTGTTCCATCACTCAAGCCTAACCAATTATTGGTGTGCCGTGCCCAAAAACAGTCTGCACCTCAAGAAGATAATGTCAACAGTCTCTCTCTCTCTCGTAGATTGGCTCTCACACTCCTCATTGGTTCTGCTGCCATTGGTTCCAAGGTTTCCCCTGCTGATGCTGCTTATGGAGAAGCTGCAAATGTTTTTGGGAAGCCAAAGACAGACACAGATTTCCAGACATACAACGGAGATGGATTCAAGCTGCAAATTCCATCAAAATGGAACCCGAACAAAGAAGTAGAGTACCCTGGTCAGGTTCTTAGATTTGAAGACAACTTTGATGCCACCAGCAATGTCATTGTCGCTATCACCCCTAC…
NIB_RP1_hgx4333v1_pB27_A-17	5p 3p	88040842 / 88040728	Nicotiana benthamiana - psbP2	http://www.ncbi.nlm.nih.gov/nuccore/ 384038822	http://www.ncbi.nlm.nih.gov/gene/?term=		A	psbP2; [gi|384038822|gb|JF897608.1| Nicotiana benthamiana chloroplast PsbP2 precursor (psbP2) mRNA, complete cds; nuclear gene for chloroplast product]	-91	734	IF	Sense		97.7 / 96.7	AAAAACATTCCCACATCACCATTTTAGGAGGAAAAAAAATAACAAAGTAGGTTTCAAGCCAAAGAAGAAAAAGAAAAAAAGGGCAATATCAATGGCTTCCACACAATGCTTCTTGCACCATCATGCATTGTCAACCCCAGCTAGAACTCCCTTAGTTAGGGGTATTGTTCCATCCCTTAAGCCTAACCAATTATTGGTGTGCCGTGCCCAAAAACAGTCTGCACCTCAAGAAGATAATGCCAACAGTGTCTCTGTCTCTCGTAGATTGGCTCTCACACTCCTCATTGGTGCTGCTGCCGTTGGTTCCAAGGTTTCCCCTGCTGATGCTGCTTATGGAGAAGCTGCAAATGTTTTTGGGAAGCCAAAGACAGACACAGATTTCCAGACATACAACGGAGA…	AAATGGCAATATCATGGCTCACACATGCTCTGCACATCATGCATGTCACCCAAGCTAGAACTCATAGTAAGGGGTATGTCCATCGTAGCCTAACCATTATTGGTGTGCCGTGCCCAAAAACAGTCTGCACCTCAAGAAGATAATGCCAACAGTGTCTCTGTCTCTCGTAGATTGGCTCTCACACTCCTCATTGGTGCTGCTGCCGTTGGTTCCAAGGTTTCCCCTGCTGATGCTGCTTATGGAGAAGCTGCAAATGTTTTTGGGAAGCCAAAGACAGACACAGATTTCCAGACATACAACGGAGATGGATTCAAGCTGCAAATTCCATCAAAATGGAACCCAAACAAGGAAGTAGAGTACCCTGGTCAGGTTCTTAGATTTGAAGACAACTTTGATGCC…	NNNNNNNNGGCACGAGCACCATTTTAGGAGGAAAAAAAATAACAAAGTAGGTTTCAAGCCAAAGAAGAAAAAGAAAAAAAGGGCAATATCAATGGCTTCCACACAATGCTTCTTGCACCATCATGCATTGTCAACCCCAGCTAGAACTCCCTTAGTTAGGGGTATTGTTCCATCCCTTAAGCCTAACCAATTATTGGTGTGCCGTGCCCAAAAACAGTCTGCACCTCAAGAAGATAATGCCAACAGTGTCTCTGTCTCTCGTAGATTGGCTCTCACACTCCTCATTGGTGCTGCTGCCGTTGGTTCCAAGGTTTCCCCTGCTGATGCTGCTTATGGAGAAGCTGCAAATGTTTTTGGGAAGCCAAAGACAGACACAGATTTCCAGACATACAACGGAGA…
NIB_RP1_hgx4333v1_pB27_A-194	5p	88040842		http://www.ncbi.nlm.nih.gov/nuccore/ 384038822	http://www.ncbi.nlm.nih.gov/gene/?term=		A	psbP2; [gi|384038822|gb|JF897608.1| Nicotiana benthamiana chloroplast PsbP2 precursor (psbP2) mRNA, complete cds; nuclear gene for chloroplast product]	-91	No Data	IF	Sense		96.4	AAAAACATTCCCACATCACCATTTTAGGAGGAAAAAAAATAACAAAGTAGGTTTCAAGCCAAAGAAGAAAAAGAAAAAAAGGGCAATATCAATGGCTTCCACACAATGCTTCTTGCACCATCATGCATTGTCAACCCCAGCTAGAACTCCCTTAGTTAGGGGTATTGTTCCATCCCTTAAGCCTAACCAATTATTGGTGTGCCGTGCCCAAAAACAGTCTGCACCTCAAGAAGATAATGCCAACAGTGTCTCTGTCTCTCGTAAATTGGCTCTCACACTCCTCATTGGTGCTGCTGCCGTTGGTTCCAAGGTTTCCCCTGCTGATGCTGCTTATGGAGAAGCTGCAAATGTTTTTGGGAAGCCAAAGACAGACACAGATTTCCAGACATACAACGGAGA…
NIB_RP1_hgx4333v1_pB27_A-215	5p 3p	88040842 / 88040728		http://www.ncbi.nlm.nih.gov/nuccore/ 384038822	http://www.ncbi.nlm.nih.gov/gene/?term=		A	psbP2; [gi|384038822|gb|JF897608.1| Nicotiana benthamiana chloroplast PsbP2 precursor (psbP2) mRNA, complete cds; nuclear gene for chloroplast product]	-91	724	IF	Sense		97.3 / 95.8	AAAAACATTCCCACATCACCATTTTAGGAGGAAAAAAAATAACAAAGTAGGTTTCAAGCCAAAGAAGAAAAAGAAAAAAAGGGCAATATCAATGGCTTCCACACAATGCTTCTTGCACCATCATGCATTGTCAACCCCAGCTAGAACTCCCTTAGTTAGGGGTATTGTTCCATCCCTTAAGCCTAACCAATTATTGGTGTGCCGTGCCCAAAAACAGTCTGCACCTCAAGAAGATAATGCCAACAGTGTCTCTGTCTCTCGTAGATTGGCTCTCACACTCCTCATTGGTGCTGCTGCCGTTGGTTCCAAGGTTTCCCCTGCTGATGCTGCTTATGGAGAAGCTGCAAATGTTTTTGGGAAGCCAAAGACAGACACAGATTTCCAGACATACAACGGAGA…	GAGGACGGGAAAAAAGGCCATATCATGCTCACACAATGCTCCTGCACATCATGCATGTCAACCCAGCTAGACTCGTAGTAGGGTATGTCCATCCATAGCCTACCATTATGGTGTGCGTGCCCAAAAACAGTCTGCACCTCAAGAAGATAATGCCAACAGTGTCTCTGTCTCTCGTAGATTGGCTCTCACACTCCTCATTGGTGCTGCTGCCGTTGGTTCCAAGGTTTCCCCTGCTGATGCTGCTTATGGAGAAGCTGCAAATGTTTTTGGGAAGCCAAAGACAGACACAGATTTCCAGACATACAACGGAGATGGATTCAAGCTGCAAATTCCATCAAAATGGAACCCAAACAAGGAAGTAGAGTACCCTGGTCAGGTTCTTAGATTTGAAGACAACTT…	NNNNNNNNGGCACGAGCACCATTTTAGGAGGAAAAAAAATAACAAAGTAGGTTTCAAGCCAAAGAAGAAAAAGAAAAAAAGGGCAATATCAATGGCTTCCACACAATGCTTCTTGCACCATCATGCATTGTCAACCCCAGCTAGAACTCCCTTAGTTAGGGGTATTGTTCCATCCCTTAAGCCTAACCAATTATTGGTGTGCCGTGCCCAAAAACAGTCTGCACCTCAAGAAGATAATGCCAACAGTGTCTCTGTCTCTCGTAGATTGGCTCTCACACTCCTCATTGGTGCTGCTGCCGTTGGTTCCAAGGTTTCCCCTGCTGATGCTGCTTATGGAGAAGCTGCAAATGTTTTTGGGAAGCCAAAGACAGACACAGATTTCCAGACATACAACGGAGA…
NIB_RP1_hgx4333v1_pB27_A-159	5p 3p	88040842 / 88040728		http://www.ncbi.nlm.nih.gov/nuccore/ 384038822	http://www.ncbi.nlm.nih.gov/gene/?term=		A	psbP2; [gi|384038822|gb|JF897608.1| Nicotiana benthamiana chloroplast PsbP2 precursor (psbP2) mRNA, complete cds; nuclear gene for chloroplast product]	-88	723	IF	Sense		98.3 / 96.3	AACATTCCCACATCACCATTTTAGGAGGAAAAAAAATAACAAAGTAGGTTTCAAGCCAAAGAAGAAAAAGAAAAAAAGGGCAATATCAATGGCTTCCACACAATGCTTCTTGCACCATCATGCATTGTCAACCCCAGCTAGAACTCCCTTAGTTAGGGGTATTGTTCCATCCCTTAAGCCTAACCAATTATTGGTGTGCCGTGCCCAAAAACAGTCTGCACCTCAAGAAGATAATGCCAACAGTGTCTCTGTCTCTCGTAGATTGGCTCTCACACTCCTCATTGGTGCTGCTGCCGTTGGTTCCAAGGTTTCCCCTGCTGATGCTGCTTATGGAGAAGCTGCAAATGTTTTTGGGAAGCCAAAGACAGACACAGATTTCCAGACATACAACGGAGATGG…	GAAGAAAAGAAAAAAAGGCATATCATTGCTCACACATGCTCTGCACATCATGCATGTCAACCCAGCTAGACTCGTAGTAGGGTATGTTCCATCCTTAAGCCTAACCAATATGGTGTGCCGTGCCCAAAAACAGTCTGCACCTCAAGAAGATAATGCCAACAGTGTCTCTGTCTCTCGTAGATTGGCTCTCACACTCCTCATTGGTGCTGCTGCCGTTGGTTCCAAGGTTTCCCCTGCTGATGCTGCTTATGGAGAAGCTGCAAATGTTTTTGGGAAGCCAAAGACAGACACAGATTTCCAGACATACAACGGAGATGGATTCAAGCTGCAAATTCCATCAAAATGGAACCCAAACAAGGAAGTAGAGTACCCTGGTCAGGTTCTTAGATTTGAAGACAA…	NNNNNGGCACGAGCACCATTTTAGGAGGAAAAAAAATAACAAAGTAGGTTTCAAGCCAAAGAAGAAAAAGAAAAAAAGGGCAATATCAATGGCTTCCACACAATGCTTCTTGCACCATCATGCATTGTCAACCCCAGCTAGAACTCCCTTAGTTAGGGGTATTGTTCCATCCCTTAAGCCTAACCAATTATTGGTGTGCCGTGCCCAAAAACAGTCTGCACCTCAAGAAGATAATGCCAACAGTGTCTCTGTCTCTCGTAGATTGGCTCTCACACTCCTCATTGGTGCTGCTGCCGTTGGTTCCAAGGTTTCCCCTGCTGATGCTGCTTATGGAGAAGCTGCAAATGTTTTTGGGAAGCCAAAGACAGACACAGATTTCCAGACATACAACGGAGATGG…
NIB_RP1_hgx4333v1_pB27_A-189	5p 3p	88040842 / 88040728		http://www.ncbi.nlm.nih.gov/nuccore/ 384038822	http://www.ncbi.nlm.nih.gov/gene/?term=		A	psbP2; [gi|384038822|gb|JF897608.1| Nicotiana benthamiana chloroplast PsbP2 precursor (psbP2) mRNA, complete cds; nuclear gene for chloroplast product]	-88	724	IF	Sense		98.5 / 96.3	AACATTCCCACATCACCATTTTAGGAGGAAAAAAAATAACAAAGTAGGTTTCAAGCCAAAGAAGAAAAAGAAAAAAAGGGCAATATCAATGGCTTCCACACAATGCTTCTTGCACCATCATGCATTGTCAACCCCAGCTAGAACTCCCTTAGTTAGGGGTATTGTTCCATCCCTTAAGCCTAACCAATTATTGGTGTGCCGTGCCCAAAAACAGTCTGCACCTCAAGAAGATAATGCCAACAGTGTCTCTGTCTCTCGTAGATTGGCTCTCACACTCCTCATTGGTGCTGCTGCCGTTGGTTCCAAGGTTTCCCCTGCTGATGCTGCTTATGGAGAAGCTGCAAATGTTTTTGGGAAGCCAAAGACAGACACAGATTTCCAGACATACAACGGAGATGG…	GGGCCATAATCATTGGCTCACACATTGCTCTGCACATCATGCATGGTCACCCAAGCTAGACTCATAGTAGGGGTATGCTCCATCGTTCAGCCTAACCCATTATTGGTGTGCCGTGCCAAAAACAGTCTGCACCTCAAGAAGATACTGCCAACAGTGTCTCTGTCTCTCGTAGATTGGCTCTCACACTCCTCATTGGTGCTGCTGCCGTTGGTTCCAAGGTTTCCCCTGCTGATGCTGCTTATGGAGAAGCTGCAAATGTTTTTGGGAAGCCAAAGACAGACACAGATTTCCAGACATACAACGGAGATGGATTCAAGCTGCAAATTCCATCAAAATGGAACCCAAACAAGGAAGTAGAGTACCCTGGTCAGGTTCTTAGATTTGAAGACAACTTTGATG…	NNNNNGGCACGAGCACCATTTTAGGAGGAAAAAAAATAACAAAGTAGGTTTCAAGCCAAAGAAGAAAAAGAAAAAAAGGGCAATATCAATGGCTTCCACACAATGCTTCTTGCACCATCATGCATTGTCAACCCCAGCTAGAACTCCCTTAGTTAGGGGTATTGTTCCATCCCTTAAGCCTAACCAATTATTGGTGTGCCGTGCCCAAAAACAGTCTGCACCTCAAGAAGATAATGCCAACAGTGTCTCTGTCTCTCGTAGATTGGCTCTCACACTCCTCATTGGTGCTGCTGCCGTTGGTTCCAAGGTTTCCCCTGCTGATGCTGCTTATGGAGAAGCTGCAAATGTTTTTGGGAAGCCAAAGACAGACACAGATTTCCAGACATACAACGGAGATGG…
NIB_RP1_hgx4333v1_pB27_A-53	5p 3p	88040842 / 88040728		http://www.ncbi.nlm.nih.gov/nuccore/ 384038822	http://www.ncbi.nlm.nih.gov/gene/?term=		A	psbP2; [gi|384038822|gb|JF897608.1| Nicotiana benthamiana chloroplast PsbP2 precursor (psbP2) mRNA, complete cds; nuclear gene for chloroplast product]	-88	724	IF	Sense		93.6 / 96.6	AACATTCCCACATCACCATTTTAGGAGGAAAAAAAATAACAAAGTAGGTTTCAAGCCAAAGAAGAAAAAGAAAAAAAGGGCAATATCAATGGCTTCCACACAATGCTTCTTGCACCATCATGCATTGTCAACCCCAGCTAGAACTCCCTTAGTTAGGGGTATTGTTCCATCCCTTAAGCCTAACCAATTATTGGTGTGCCGTGCCCAAAAACAGTCTGCACCTCAAGAAGATAATGCCAACAGTGTCTCTGTCTCTCGTAGATTGGCTCTCACACTCCTCATTGGTGCTGCTGCCGTTGGTTCCAAGGTTTCCCCTGCTGATGCTGCTTATGGAGAAGCTGCAAATGTTTTTGGGAAGCCAAAGACAGACACAGATTTCCAGACATACAACGGAGATGG…	GAGCATCGGCATATCATGCTCACACATTGCTCCTGCACATCATGCATGTCACCCAAGCTAGAACTCGTAAGTAAGGGGTAATGTCATCTTAGCCTACCAATATTGGTGTGCCGTGCCCAAAAACAGTCTGCACCTCAAGAAGATAATGCCAACAGTGTCTCTGTCTCTCGTAGATTGGCTCTCACACTCCTCATTGGTGCTGCTGCCGTTGGTTCCAAGGTTTCCCCTGCTGATGCTGCTTATGGAGAAGCTGCAAATGTTTTTGGGAAGCCAAAGACAGACACAGATTTCCAGACATACAACGGAGATGGATTCAAGCTGCAAATTCCATCAAAATGGAACCCAAACAAGGAAGTAGAGTACCCTGGTCAGGTTCTTAGATTTGAAGACAACTTTGAT…	NNNNNGGCACGAGCACCATTTTAGGAGGAAAAAAAATAACAAAGTAGGTTTCAAGCCAAAGAAGAAAAAGAAAAAAAGGGCAATATCAATGGCTTCCACACAATGCTTCTTGCACCATCATGCATTGTCAACCCCAGCTAGAACTCCCTTAGTTAGGGGTATTGTTCCATCCCTTAAGCCTAACCAATTATTGGTGTGCCGTGCCCAAAAACAGTCTGCACCTCAAGAAGATAATGCCAACAGTGTCTCTGTCTCTCGTAGATTGGCTCTCACACTCCTCATTGGTGCTGCTGCCGTTGGTTCCAAGGTTTCCCCTGCTGATGCTGCTTATGGAGAAGCTGCAAATGTTTTTGGGAAGCCAAAGACAGACACAGATTTCCAGACATACAACGGAGATGG…
NIB_RP1_hgx4333v1_pB27_A-102	5p 3p	88040842 / 88040728		http://www.ncbi.nlm.nih.gov/nuccore/ 384038822	http://www.ncbi.nlm.nih.gov/gene/?term=		A	psbP2; [gi|384038822|gb|JF897608.1| Nicotiana benthamiana chloroplast PsbP2 precursor (psbP2) mRNA, complete cds; nuclear gene for chloroplast product]	-88	723	IF	Sense		97.7 / 96.0	AACATTCCCACATCACCATTTTAGGAGGAAAAAAAATAACAAAGTAGGTTTCAAGCCAAAGAAGAAAAAGAAAAAAAGGGCAATATCAATGGCTTCCACACAATGCTTCTTGCACCATCATGCATTGTCAACCCCAGCTAGAACTCCCTTAGTTAGGGGTATTGTTCCATCCCTTAAGCCTAACCAATTATTGGTGTGCCGTGCCCAAAAACAGTCTGCACCTCAAGAAGATAATGCCAACAGTGTCTCTGTCTCTCGTAGATTGGCTCTCACACTCCTCATTGGTGCTGCTGCCGTTGGTTCCAAGGTTTCCCCTGCTGATGCTGCTTATGGAGAAGCTGCAAATGTTTTTGGGAAGCCAAAGACAGACACAGATTTCCAGACATACAACGGAGATGG…	GGCATATTCATGGGCTCACACATGCTCTGGCACATCATGCATGTCAGCCAAGCTAGAACTCATAGTAAGGGTATGTTCCATCTAGCCTACCCAATATTGTGTGCCGTGCCCAAAAACAGTCTGCACCTCAAGAAGATAATGCCAACAGTGTCTCTGTCTCTCGTAGATTGGCTCTCACACTCCTCATTGGTGCTGCTGCCGTTGGTTCCAAGGTTTCCCCTGCTGATGCTGCTTATGGAGAAGCTGCAAATGTTTTTGGGAAGCCAAAGACAGACACAGATTTCCAGACATACAACGGAGATGGATTCAAGCTGCAAATTCCATCAAAATGGAACCCAAACAAGGAAGTAGAGTACCCTGGTCAGGTTCTTAGATTTGAAGACAACTTTGATGCCACCA…	NNNNNGGCACGAGCACCATTTTAGGAGGAAAAAAAATAACAAAGTAGGTTTCAAGCCAAAGAAGAAAAAGAAAAAAAGGGCAATATCAATGGCTTCCACACAATGCTTCTTGCACCATCATGCATTGTCAACCCCAGCTAGAACTCCCTTAGTTAGGGGTATTGTTCCATCCCTTAAGCCTAACCAATTATTGGTGTGCCGTGCCCAAAAACAGTCTGCACCTCAAGAAGATAATGCCAACAGTGTCTCTGTCTCTCGTAGATTGGCTCTCACACTCCTCATTGGTGCTGCTGCCGTTGGTTCCAAGGTTTCCCCTGCTGATGCTGCTTATGGAGAAGCTGCAAATGTTTTTGGGAAGCCAAAGACAGACACAGATTTCCAGACATACAACGGAGATGG…
NIB_RP1_hgx4333v1_pB27_A-349	5p 3p	88040842 / 88040728		http://www.ncbi.nlm.nih.gov/nuccore/ 384038822	http://www.ncbi.nlm.nih.gov/gene/?term=		A	psbP2; [gi|384038822|gb|JF897608.1| Nicotiana benthamiana chloroplast PsbP2 precursor (psbP2) mRNA, complete cds; nuclear gene for chloroplast product]	-88	723	IF	Sense		97.5 / 95.9	AACATTCCCACATCACCATTTTAGGAGGAAAAAAAATAACAAAGTAGGTTTCAAGCCAAAGAAGAAAAAGAAAAAAAGGGCAATATCAATGGCTTCCACACAATGCTTCTTGCACCATCATGCATTGTCAACCCCAGCTAGAACTCCCTTAGTTAGGGGTATTGTTCCATCCCTTAAGCCTAACCAATTATTGGTGTGCCGTGCCCAAAAACAGTCTGCACCTCAAGAAGATAATGCCAACAGTGTCTCTGTCTCTCGTAGATTGGCTCTCACACTCCTCATTGGTGCTGCTGCCGTTGGTTCCAAGGTTTCCCCTGCTGATGCTGCTTATGGAGAAGCTGCAAATGTTTTTGGGAAGCCAAAGACAGACACAGATTTCCAGACATACAACGGAGATGG…	GCAATATTCAATGGCTCACACATGCTCTGCACATCATGCATGTCCACCAGCTAGACTTCTAGTAGGGTATGTCATCCTAAGCCTACCATTATGGTGTGCCGTGCCCAAAACAGTCTGCACCTCAAGAAGATAATGCCAACAGTGTCTCTGTCTCTCGTAGATTGGCTCTCACACTCCTCATTGGTGCTGCTGCCGTTGGTTCCAAGGTTTCCCCTGCTGATGCTGCTTATGGAGAAGCTGCAAATGTTTTTGGGAAGCCAAAGACAGACACAGATTTCCAGACATACAACGGAGATGGATTCAAGCTGCAAATTCCATCAAAATGGAACCCAAACAAGGAAGTAGAGTACCCTGGTCAGGTTCTTAGATTTGAAGACAACTTTGATGCCACCAGCAATG…	NNNNNGGCACGAGCACCATTTTAGGAGGAAAAAAAATAACAAAGTAGGTTTCAAGCCAAAGAAGAAAAAGAAAAAAAGGGCAATATCAATGGCTTCCACACAATGCTTCTTGCACCATCATGCATTGTCAACCCCAGCTAGAACTCCCTTAGTTAGGGGTATTGTTCCATCCCTTAAGCCTAACCAATTATTGGTGTGCCGTGCCCAAAAACAGTCTGCACCTCAAGAAGATAATGCCAACAGTGTCTCTGTCTCTCGTAGATTGGCTCTCACACTCCTCATTGGTGCTGCTGCCGTTGGTTCCAAGGTTTCCCCTGCTGATGCTGCTTATGGAGAAGCTGCAAATGTTTTTGGGAAGCCAAAGACAGACACAGATTTCCAGACATACAACGGAGATGG…
NIB_RP1_hgx4333v1_pB27_A-244	5p	88040842		http://www.ncbi.nlm.nih.gov/nuccore/ 384038822	http://www.ncbi.nlm.nih.gov/gene/?term=		A	psbP2; [gi|384038822|gb|JF897608.1| Nicotiana benthamiana chloroplast PsbP2 precursor (psbP2) mRNA, complete cds; nuclear gene for chloroplast product]	-82	No Data	IF	Sense		97	CCCACATCACCATTTTACGATGAAAAAAAATAACAAAGTAGGTTTCAAGCCAAAGAAGAAAAAGAAAAAAAGGGCAATATCAATGGCTTCCACACAATGCTTCTTGCACCATCATGCATTGTCAACCCCAGCTAGAACTCCCTTAGTTAGGGGTATTGTTCCATCCCTTAAGCCTAACCAATTATTGGTGTGCCGTGCCCAAAAACAGTCTGCACCTCAAGAAGATAATGCCAACAGTGTCTCTGTCTCTCGTAGATTGGCTCTCACACTCCTCATTGGTGCTGCTGCCGTTGGTTCCAAGGTTTCCCCTGCTGATGCTGCTTATGGAGAAGCTGCAAATGTTTTTGGGAAGCCAAAGACAGACACAGATTTCCAGACATACAACGGAGATGGATTCAA…
NIB_RP1_hgx4333v1_pB27_A-114	5p 3p	88040842 / 88040728		http://www.ncbi.nlm.nih.gov/nuccore/ 384038822	http://www.ncbi.nlm.nih.gov/gene/?term=		A	psbP2; [gi|384038822|gb|JF897608.1| Nicotiana benthamiana chloroplast PsbP2 precursor (psbP2) mRNA, complete cds; nuclear gene for chloroplast product]	-82	728	IF	Sense		97.1 / 94.1	CCCACATCACCATTTTAGGAGGAAAAAAAATAACAAAGTAGGTTTCAAGCCAAAGAAGAAAAAGAAAAAAAGGGCAATATCAATGGCTTCCACACAATGCTTCTTGCACCATCATGCATTGTCAACCCCAGCTAGAACTCCCTTAGTTAGGGGTATTGTTCCATCCCTTAAGCCTAACCAATTATTGGTGTGCCGTGCCCAAAAACAGTCTGCACCTCAAGAAGATAATGCCAACAGTGTCTCTGTCTCTCGTAGATTGGCTCTCACACTCCTCATTGGTGCTGCTGCCGTTGGTTCCAAGGTTTCCCCTGCTGATGCTGCTTATGGAGAAGCTGCAAATGTTTTTGGGAAGCCAAAGACAGACACAGATTTCCAGACATACAACGGAGATGGATTCAA…	CTGGTCACACAATGCTCTGGACATCATGCATGTCAACCAAGCTAAACTCTAGTAGGTATGTTCATTCTAAGGCTTAACATATGGTGTGCGTGCCCAAAACAGTCTGCACCTCCAAGAAGAATAATGCCACAGGTCTCGTTCTTCTCGTAGATGGCTCTCACACTCTCATGGTGCTGCTGCCGTGGTCCCAAGGTTTCCCTGCTGATGCTGCTTATGGAGAAGCTGCAAATGTTTTTGGGAAGCCAAAGACAGACACAGATTTCCAGACATACAACGGAGATGGATTCAAGCTGCAAATTCCATCAAAATGGAACCCAAACAAGGAAGTAGAGTACCCTGGTCAGGTTCTTAGATTTGAAGACAACTTTGATGCCACCAGCAATGTCATTGTCGCTATCA…	GCACGAGCACCATTTTAGGAGGAAAAAAAATAACAAAGTAGGTTTCAAGCCAAAGAAGAAAAAGAAAAAAAGGGCAATATCAATGGCTTCCACACAATGCTTCTTGCACCATCATGCATTGTCAACCCCAGCTAGAACTCCCTTAGTTAGGGGTATTGTTCCATCCCTTAAGCCTAACCAATTATTGGTGTGCCGTGCCCAAAAACAGTCTGCACCTCAAGAAGATAATGCCAACAGTGTCTCTGTCTCTCGTAGATTGGCTCTCACACTCCTCATTGGTGCTGCTGCCGTTGGTTCCAAGGTTTCCCCTGCTGATGCTGCTTATGGAGAAGCTGCAAATGTTTTTGGGAAGCCAAAGACAGACACAGATTTCCAGACATACAACGGAGATGGATTCAA…
NIB_RP1_hgx4333v1_pB27_A-140	5p 3p	88040842 / 88040728		http://www.ncbi.nlm.nih.gov/nuccore/ 384038822	http://www.ncbi.nlm.nih.gov/gene/?term=		A	psbP2; [gi|384038822|gb|JF897608.1| Nicotiana benthamiana chloroplast PsbP2 precursor (psbP2) mRNA, complete cds; nuclear gene for chloroplast product]	-82	719	IF	Sense		97.8 / 95.5	CCCACATCACCATTTTAGGAGGAAAAAAAATAACAAAGTAGGTTTCAAGCCAAAGAAGAAAAAGAAAAAAAGGGCAATATCAATGGCTTCCACACAATGCTTCTTGCACCATCATGCATTGTCAACCCCAGCTAGAACTCCCTTAGTTAGGGGTATTGTTCCATCCCTTAAGCCTAACCAATTATTGGTGTGCCGTGCCCAAAAACAGTCTGCACCTCAAGAAGATAATGCCAACAGTGTCTCTGTCTCTCGTAGATTGGCTCTCACACTCCTCATTGGTGCTGCTGCCGTTGGTTCCAAGGTTTCCCCTGCTGATGCTGCTTATGGAGAAGCTGCAAATGTTTTTGGGAAGCCAAAGACAGACACAGATTTCCAGACATACAACGGAGATGGATTCAA…	GACATGGCATATCCATGCTCACACAATGCTCTGCACATCATGCATGTCAACCCAGCTAGACTCCTAGTAGGGGTATGTCATTCTCAGCTAACATATGGTGTGCCGTGCCAAAACAGTCTGCACCTCAAGAAGATAATGCCAACAGTGTCTCTGTCTCTCGTAGATTGGCTCTCACACTCCTCATTGGTGCTGCTGCCGTTGGTTCCAAGGTTTCCCCTGCTGATGCTGCTTATGGAGAAGCTGCAAATGTTTTTGGGAAGCCAAAGACAGACACAGATTTCCAGACATACAACGGAGATGGATTCAAGCTGCAAATTCCATCAAAATGGAACCCAAACAAGGAAGTAGAGTACCCTGGTCAGGTTCTTAGATTTGAAGACAACTTTGATGCCACCAGCA…	GCACGAGCACCATTTTAGGAGGAAAAAAAATAACAAAGTAGGTTTCAAGCCAAAGAAGAAAAAGAAAAAAAGGGCAATATCAATGGCTTCCACACAATGCTTCTTGCACCATCATGCATTGTCAACCCCAGCTAGAACTCCCTTAGTTAGGGGTATTGTTCCATCCCTTAAGCCTAACCAATTATTGGTGTGCCGTGCCCAAAAACAGTCTGCACCTCAAGAAGATAATGCCAACAGTGTCTCTGTCTCTCGTAGATTGGCTCTCACACTCCTCATTGGTGCTGCTGCCGTTGGTTCCAAGGTTTCCCCTGCTGATGCTGCTTATGGAGAAGCTGCAAATGTTTTTGGGAAGCCAAAGACAGACACAGATTTCCAGACATACAACGGAGATGGATTCAA…
NIB_RP1_hgx4333v1_pB27_A-142	5p 3p	88040842 / 88040728		http://www.ncbi.nlm.nih.gov/nuccore/ 384038822	http://www.ncbi.nlm.nih.gov/gene/?term=		A	psbP2; [gi|384038822|gb|JF897608.1| Nicotiana benthamiana chloroplast PsbP2 precursor (psbP2) mRNA, complete cds; nuclear gene for chloroplast product]	-82	728	IF	Sense		97.5 / 95.8	CCCACATCACCATTTTAGGAGGAAAAAAAATAACAAAGTAGGTTTCAAGCCAAAGAAGAAAAAGAAAAAAAGGGCAATATCAATGGCTTCCACACAATGCTTCTTGCACCATCATGCATTGTCAACCCCAGCTAGAACTCCCTTAGTTAGGGGTATTGTTCCATCCCTTAAGCCTAACCAATTATTGGTGTGCCGTGCCCAAAAACAGTCTGCACCTCAAGAAGATAATGCCAACAGTGTCTCTGTCTCTCGTAGATTGGCTCTCACACTCCTCATTGGTGCTGCTGCCGTTGGTTCCAAGGTTTCCCCTGCTGATGCTGCTTATGGAGAAGCTGCAAATGTTTTTGGGAAGCCAAAGACAGACACAGATTTCCAGACATACAACGGAGATGGATTCAA…	GGGCAATATCATGCTTCCACACATGCTCTGCACATCATGCATGTCACCCAGCTAGACTCGTAGTAGGGTATGTCATCTAGCCTACCAATTATGGTGTGCGTGCCCAAAAACAGTCTGCACCTCAAGAAGATAATGCCCAACAGTGTCTCTGTCTCTCGTAGATTGGCTCTCACACTCCTCATTGGTGCTGCTGCCGTTGGTTCCAAGGTTTCCCCTGCTGATGCTGCTTATGGAGAAGCTGCAAATGTTTTTGGGAAGCCAAAGACAGACACAGATTTCCAGACATACAACGGAGATGGATTCAAGCTGCAAATTCCATCAAAATGGAACCCAAACAAGGAAGTAGAGTACCCTGGTCAGGTTCTTAGATTTGAAGACAACTTTGATGCCACCAGCAAT…	GCACGAGCACCATTTTAGGAGGAAAAAAAATAACAAAGTAGGTTTCAAGCCAAAGAAGAAAAAGAAAAAAAGGGCAATATCAATGGCTTCCACACAATGCTTCTTGCACCATCATGCATTGTCAACCCCAGCTAGAACTCCCTTAGTTAGGGGTATTGTTCCATCCCTTAAGCCTAACCAATTATTGGTGTGCCGTGCCCAAAAACAGTCTGCACCTCAAGAAGATAATGCCAACAGTGTCTCTGTCTCTCGTAGATTGGCTCTCACACTCCTCATTGGTGCTGCTGCCGTTGGTTCCAAGGTTTCCCCTGCTGATGCTGCTTATGGAGAAGCTGCAAATGTTTTTGGGAAGCCAAAGACAGACACAGATTTCCAGACATACAACGGAGATGGATTCAA…
NIB_RP1_hgx4333v1_pB27_A-146	5p 3p	88040842 / 88040728		http://www.ncbi.nlm.nih.gov/nuccore/ 384038822	http://www.ncbi.nlm.nih.gov/gene/?term=		A	psbP2; [gi|384038822|gb|JF897608.1| Nicotiana benthamiana chloroplast PsbP2 precursor (psbP2) mRNA, complete cds; nuclear gene for chloroplast product]	-82	728	IF	Sense		97.7 / 96.4	CCCACATCACCATTTTAGGAGGAAAAAAAATAACAAAGTAGGTTTCAAGCCAAAGAAGAAAAAGAAAAAAAGGGCAATATCAATGGCTTCCACACAATGCTTCTTGCACCATCATGCATTGTCAACCCCAGCTAGAACTCCCTTAGTTAGGGGTATTGTTCCATCCCTTAAGCCTAACCAATTATTGGTGTGCCGTGCCCAAAAACAGTCTGCACCTCAAGAAGATAATGCCAACAGTGTCTCTGTCTCTCGTAGATTGGCTCTCACACTCCTCATTGGTGCTGCTGCCGTTGGTTCCAAGGTTTCCCCTGCTGATGCTGCTTATGGAGAAGCTGCAAATGTTTTTGGGAAGCCAAAGACAGACACAGATTTCCAGACATACAACGGAGATGGATTCAA…	GTAAATGGGCAATATCATGCTCACACATTGCTCCTGCACATCATGCATGTCCACCCAGCTAGAACTCGTAGTAGGGGTATGTCCATCTTAGCCTACCAATTATGGTGTGCGTGCCCAAAAACAGTCTGCACCTCAAGAAGATAATGCCAACAGTGTCTCTGTCTCTCGTAGATTGGCTCTCACACTCCTCATTGGTGCTGCTGCCGTTGGTTCCAAGGTTTCCCCTGCTGATGCTGCTTATGGAGAAGCTGCAAATGTTTTTGGGAAGCCAAAGACAGACACAGATTTCCAGACATACAACGGAGATGGATTCAAGCTGCAAATTCCATCAAAATGGAACCCAAACAAGGAAGTAGAGTACCCTGGTCAGGTTCTTAGATTTGAAGACAACTTTGATGC…	GCACGAGCACCATTTTAGGAGGAAAAAAAATAACAAAGTAGGTTTCAAGCCAAAGAAGAAAAAGAAAAAAAGGGCAATATCAATGGCTTCCACACAATGCTTCTTGCACCATCATGCATTGTCAACCCCAGCTAGAACTCCCTTAGTTAGGGGTATTGTTCCATCCCTTAAGCCTAACCAATTATTGGTGTGCCGTGCCCAAAAACAGTCTGCACCTCAAGAAGATAATGCCAACAGTGTCTCTGTCTCTCGTAGATTGGCTCTCACACTCCTCATTGGTGCTGCTGCCGTTGGTTCCAAGGTTTCCCCTGCTGATGCTGCTTATGGAGAAGCTGCAAATGTTTTTGGGAAGCCAAAGACAGACACAGATTTCCAGACATACAACGGAGATGGATTCAA…
NIB_RP1_hgx4333v1_pB27_A-144	5p 3p	88040842 / 88040728		http://www.ncbi.nlm.nih.gov/nuccore/ 384038822	http://www.ncbi.nlm.nih.gov/gene/?term=		A	psbP2; [gi|384038822|gb|JF897608.1| Nicotiana benthamiana chloroplast PsbP2 precursor (psbP2) mRNA, complete cds; nuclear gene for chloroplast product]	-82	719	IF	Sense		95.9 / 98.4	CCCACATCACCATTTTAGGAGGAAAAAAAATAACAAAGTAGGTTTCAAGCCAAAGAAGAAAAAGAAAAAAAGGGCAATATCAATGGCTTCCACACAATGCTTCTTGCACCATCATGCATTGTCAACCCCAGCTAGAACTCCCTTAGTTAGGGGTATTGTTCCATCCCTTAAGCCTAACCAATTATTGGTGTGCCGTGCCCAAAAACAGTCTGCACCTCAAGAAGATAATGCCAACAGTGTCTCTGTCTCTCGTAGATTGGCTCTCACACTCCTCATTGGTGCTGCTGCCGTTGGTTCCAAGGTTTCCCCTGCTGATGCTGCTTATGGAGAAGCTGCAAATGTTTTTGGGAAGCCAAAGACAGACACAGATTTCCAGACATACAACGGAGATGGATTCAA…	GTTGGTTCCAAGGTTTCCCCTGCTGATGTCTGCTTATGAGAACTGCCAATGTTTTTGGAAGCCAAAGACAGACACAGATTTCCAGACATACAACGGAGATGGATTCAAGTTGCAAATTCCATCAAAATGGAACCCAACAAGGAAGTAGAGTACCCTGGTCAGGTTCTTAGATTTGAAGACAACTTTGATGCCACCAGCAATGTCATGTCGCTATCACCCCTACTGACAAGAAGTCCATCACTGACTTTGGTTCCCCTGAACAGTTCCTCTCTCAAGTGGACTATCTGCTAGGAAGACAAGCCTACTCAGGCAAAACTGATTCAGAGGGTGGATTTGAATCAGATGCAGTGGCAATTGCAAACGTATTGGAGACATCTAGTGCAGAAGTGGGAGGGAAAC…	GCACGAGCACCATTTTAGGAGGAAAAAAAATAACAAAGTAGGTTTCAAGCCAAAGAAGAAAAAGAAAAAAAGGGCAATATCAATGGCTTCCACACAATGCTTCTTGCACCATCATGCATTGTCAACCCCAGCTAGAACTCCCTTAGTTAGGGGTATTGTTCCATCCCTTAAGCCTAACCAATTATTGGTGTGCCGTGCCCAAAAACAGTCTGCACCTCAAGAAGATAATGCCAACAGTGTCTCTGTCTCTCGTAGATTGGCTCTCACACTCCTCATTGGTGCTGCTGCCGTTGGTTCCAAGGTTTCCCCTGCTGATGCTGCTTATGGAGAAGCTGCAAATGTTTTTGGGAAGCCAAAGACAGACACAGATTTCCAGACATACAACGGAGATGGATTCAA…
NIB_RP1_hgx4333v1_pB27_A-150	5p 3p	88040842 / 88040728		http://www.ncbi.nlm.nih.gov/nuccore/ 384038822	http://www.ncbi.nlm.nih.gov/gene/?term=		A	psbP2; [gi|384038822|gb|JF897608.1| Nicotiana benthamiana chloroplast PsbP2 precursor (psbP2) mRNA, complete cds; nuclear gene for chloroplast product]	-82	728	IF	Sense		97.7 / 94.9	CCCACATCACCATTTTAGGAGGAAAAAAAATAACAAAGTAGGTTTCAAGCCAAAGAAGAAAAAGAAAAAAAGGGCAATATCAATGGCTTCCACACAATGCTTCTTGCACCATCATGCATTGTCAACCCCAGCTAGAACTCCCTTAGTTAGGGGTATTGTTCCATCCCTTAAGCCTAACCAATTATTGGTGTGCCGTGCCCAAAAACAGTCTGCACCTCAAGAAGATAATGCCAACAGTGTCTCTGTCTCTCGTAGATTGGCTCTCACACTCCTCATTGGTGCTGCTGCCGTTGGTTCCAAGGTTTCCCCTGCTGATGCTGCTTATGGAGAAGCTGCAAATGTTTTTGGGAAGCCAAAGACAGACACAGATTTCCAGACATACAACGGAGATGGATTCAA…	GCCAATATCCATGCTGCACACATGCTCTGCACATCATGCATGTCAACCAGCTAGACTCTAGTAGGGTATGTCATCATAGCTACCATATGGTGTGCGTGCCAAAACAGTCTGCACCTCAAGAAGATAATGCCAACAGTGTCTCTGTCTCTCGTAGATTGGCTCTCACACTCCTCATTGGTGCTGCTGCCGTTGGTTCCAAGGTTTCCCCTGCTGATGCTGCTTATGGAGAAGCTGCAAATGTTTTTGGGAAGCCAAAGACAGACACAGATTTCCAGACATACAACGGAGATGGATTCAAGCTGCAAATTCCATCAAAATGGAACCCAAACAAGGAAGTAGAGTACCCTGGTCAGGTTCTTAGATTTGAAGACAACTTTGATGCCACCAGCAATGTCATTG…	GCACGAGCACCATTTTAGGAGGAAAAAAAATAACAAAGTAGGTTTCAAGCCAAAGAAGAAAAAGAAAAAAAGGGCAATATCAATGGCTTCCACACAATGCTTCTTGCACCATCATGCATTGTCAACCCCAGCTAGAACTCCCTTAGTTAGGGGTATTGTTCCATCCCTTAAGCCTAACCAATTATTGGTGTGCCGTGCCCAAAAACAGTCTGCACCTCAAGAAGATAATGCCAACAGTGTCTCTGTCTCTCGTAGATTGGCTCTCACACTCCTCATTGGTGCTGCTGCCGTTGGTTCCAAGGTTTCCCCTGCTGATGCTGCTTATGGAGAAGCTGCAAATGTTTTTGGGAAGCCAAAGACAGACACAGATTTCCAGACATACAACGGAGATGGATTCAA…
NIB_RP1_hgx4333v1_pB27_A-243	5p 3p	88040842 / 88040728		http://www.ncbi.nlm.nih.gov/nuccore/ 384038822	http://www.ncbi.nlm.nih.gov/gene/?term=		A	psbP2; [gi|384038822|gb|JF897608.1| Nicotiana benthamiana chloroplast PsbP2 precursor (psbP2) mRNA, complete cds; nuclear gene for chloroplast product]	-82	725	IF	Sense		97.2 / 95.5	CCCACATCACCATTTTAGGAGGAAAAAAAATAACAAAGTAGGTTTCAAGCCAAAGAAGAAAAAGAAAAAAAGGGCAATATCAATGGCTTCCACACAATGCTTCTTGCACCATCATGCATTGTCAACCCCAGCTAGAACTCCCTTAGTTAGGGGTATTGTTCCATCCCTTAAGCCTAACCAATTATTGGTGTGCCGTGCCCAAAAACAGTCTGCACCTCAAGAAGATAATGCCAACAGTGTCTCTGTCTCTCGTAGATTGGCTCTCACACTCCTCATTGGTGCTGCTGCCGTTGGTTCCAAGGTTTCCCCTGCTGATGCTGCTTATGGAGAAGCTGCAAATGTTTTTGGGAAGCCAAAGACAGACACAGATTTCCAGACATACAACGGAGATGGATTCAA…	AATGGGCATATCATGCTCCACACAATTGCTCTGCACATCATGCATGTCACCCAGCTAGACTCGTAGTAGGGTATGTCATCGTTAGCCTACCAATATGGTGTGCCGTGCCCAAAAACAGTCTGCACCTCAAGAAGATAATGCCAACAGTGTCTCTGTCTCTCGTAGATTGGCTCTCACACTCCTCATTGGTGCTGCTGCCGTTGGTTCCAAGGTTTCCCCTGCTGATGCTGCTTATGGAGAAGCTGCAAATGTTTTTGGGAAGCCAAAGACAGACACAGATTTCCAGACATACAACGGAGATGGATTCAAGCTGCAAATTCCATCAAAATGGAACCCAAACAAGGAAGTAGAGTACCCTGGTCAGGTTCTTAGATTTGAAGACAACTTTGATGCCACCAG…	GCACGAGCACCATTTTAGGAGGAAAAAAAATAACAAAGTAGGTTTCAAGCCAAAGAAGAAAAAGAAAAAAAGGGCAATATCAATGGCTTCCACACAATGCTTCTTGCACCATCATGCATTGTCAACCCCAGCTAGAACTCCCTTAGTTAGGGGTATTGTTCCATCCCTTAAGCCTAACCAATTATTGGTGTGCCGTGCCCAAAAACAGTCTGCACCTCAAGAAGATAATGCCAACAGTGTCTCTGTCTCTCGTAGATTGGCTCTCACACTCCTCATTGGTGCTGCTGCCGTTGGTTCCAAGGTTTCCCCTGCTGATGCTGCTTATGGAGAAGCTGCAAATGTTTTTGGGAAGCCAAAGACAGACACAGATTTCCAGACATACAACGGAGATGGATTCAA…
NIB_RP1_hgx4333v1_pB27_A-245	5p 3p	88040842 / 88040728		http://www.ncbi.nlm.nih.gov/nuccore/ 384038822	http://www.ncbi.nlm.nih.gov/gene/?term=		A	psbP2; [gi|384038822|gb|JF897608.1| Nicotiana benthamiana chloroplast PsbP2 precursor (psbP2) mRNA, complete cds; nuclear gene for chloroplast product]	-82	728	IF	Sense		97.2 / 95.9	CCCACATCACCATTTTAGGAGGAAAAAAAATAACAAAGTAGGTTTCAAGCCAAAGAAGAAAAAGAAAAAAAGGGCAATATCAATGGCTTCCACACAATGCTTCTTGCACCATCATGCATTGTCAACCCCAGCTAGAACTCCCTTAGTTAGGGGTATTGTTCCATCCCTTAAGCCTAACCAATTATTGGTGTGCCGTGCCCAAAAACAGTCTGCACCTCAAGAAGATAATGCCAACAGTGTCTCTGTCTCTCGTAGATTGGCTCTCACACTCCTCATTGGTGCTGCTGCCGTTGGTTCCAAGGTTTCCCCTGCTGATGCTGCTTATGGAGAAGCTGCAAATGTTTTTGGGAAGCCAAAGACAGACACAGATTTCCAGACATACAACGGAGATGGATTCAA…	AGAGGCATATCATTGCTTCACACATGCCTCCTGCACATCATGCATGTCAACCAGCTAGACTCTAGTAAGGGTATGTCATCATAGCCTACCAATATTGGTGTGCCGTGCCAAAAACAGTCTGCACCTCAAGAAGATAATGCCAACAGTGTCTCTGTCTCTCGTAGATTGGCTCTCACACTCCTCATTGGTGCTGCTGCCGTTGGTTCCAAGGTTTCCCCTGCTGATGCTGCTTATGGAGAAGCTGCAAATGTTTTTGGGAAGCCAAAGACAGACACAGATTTCCAGACATACAACGGAGATGGATTCAAGCTGCAAATTCCATCAAAATGGAACCCAAACAAGGAAGTAGAGTACCCTGGTCAGGTTCTTAGATTTGAAGACAACTTTGATGCCACCAGC…	GCACGAGCACCATTTTAGGAGGAAAAAAAATAACAAAGTAGGTTTCAAGCCAAAGAAGAAAAAGAAAAAAAGGGCAATATCAATGGCTTCCACACAATGCTTCTTGCACCATCATGCATTGTCAACCCCAGCTAGAACTCCCTTAGTTAGGGGTATTGTTCCATCCCTTAAGCCTAACCAATTATTGGTGTGCCGTGCCCAAAAACAGTCTGCACCTCAAGAAGATAATGCCAACAGTGTCTCTGTCTCTCGTAGATTGGCTCTCACACTCCTCATTGGTGCTGCTGCCGTTGGTTCCAAGGTTTCCCCTGCTGATGCTGCTTATGGAGAAGCTGCAAATGTTTTTGGGAAGCCAAAGACAGACACAGATTTCCAGACATACAACGGAGATGGATTCAA…
NIB_RP1_hgx4333v1_pB27_A-246	5p 3p	88040842 / 88040728		http://www.ncbi.nlm.nih.gov/nuccore/ 384038822	http://www.ncbi.nlm.nih.gov/gene/?term=		A	psbP2; [gi|384038822|gb|JF897608.1| Nicotiana benthamiana chloroplast PsbP2 precursor (psbP2) mRNA, complete cds; nuclear gene for chloroplast product]	-82	719	IF	Sense		98.1 / 96.5	CCCACATCACCATTTTAGGAGGAAAAAAAATAACAAAGTAGGTTTCAAGCCAAAGAAGAAAAAGAAAAAAAGGGCAATATCAATGGCTTCCACACAATGCTTCTTGCACCATCATGCATTGTCAACCCCAGCTAGAACTCCCTTAGTTAGGGGTATTGTTCCATCCCTTAAGCCTAACCAATTATTGGTGTGCCGTGCCCAAAAACAGTCTGCACCTCAAGAAGATAATGCCAACAGTGTCTCTGTCTCTCGTAGATTGGCTCTCACACTCCTCATTGGTGCTGCTGCCGTTGGTTCCAAGGTTTCCCCTGCTGATGCTGCTTATGGAGAAGCTGCAAATGTTTTTGGGAAGCCAAAGACAGACACAGATTTCCAGACATACAACGGAGATGGATTCAA…	AGGAAAAAATGGCCATATCATGCTCCACACCATTGCTCTGCACCATCATGCATGTCACCCAGCTAGACTCCTAGTAGGGTATGTCCATCCCTTAAGCCTAACCCAATATTGGTGTGCCGTGCCCAAAAACAGTCTGCACCTCAAGAAGATAATGCCAACAGTGTCTCTGTCTCTCGTAGATTGGCTCTCACACTCCTCATTGGTGCTGCTGCCGTTGGTTCCAAGGTTTCCCCTGCTGATGCTGCTTATGGAGAAGCTGCAAATGTTTTTGGGAAGCCAAAGACAGACACAGATTTCCAGACATACAACGGAGATGGATTCAAGCTGCAAATTCCATCAAAATGGAACCCAAACAAGGAAGTAGAGTACCCTGGTCAGGTTCTTAGATTTGAAGACAAC…	GCACGAGCACCATTTTAGGAGGAAAAAAAATAACAAAGTAGGTTTCAAGCCAAAGAAGAAAAAGAAAAAAAGGGCAATATCAATGGCTTCCACACAATGCTTCTTGCACCATCATGCATTGTCAACCCCAGCTAGAACTCCCTTAGTTAGGGGTATTGTTCCATCCCTTAAGCCTAACCAATTATTGGTGTGCCGTGCCCAAAAACAGTCTGCACCTCAAGAAGATAATGCCAACAGTGTCTCTGTCTCTCGTAGATTGGCTCTCACACTCCTCATTGGTGCTGCTGCCGTTGGTTCCAAGGTTTCCCCTGCTGATGCTGCTTATGGAGAAGCTGCAAATGTTTTTGGGAAGCCAAAGACAGACACAGATTTCCAGACATACAACGGAGATGGATTCAA…
NIB_RP1_hgx4333v1_pB27_A-280	5p 3p	88040842 / 88040728		http://www.ncbi.nlm.nih.gov/nuccore/ 384038822	http://www.ncbi.nlm.nih.gov/gene/?term=		A	psbP2; [gi|384038822|gb|JF897608.1| Nicotiana benthamiana chloroplast PsbP2 precursor (psbP2) mRNA, complete cds; nuclear gene for chloroplast product]	-82	725	IF	Sense		95.8 / 95.7	CCCACATCACCATTTTAGGAGGAAAAAAAATAACAAAGTAGGTTTCAAGCCAAAGAAGAAAAAGAAAAAAAGGGCAATATCAATGGCTTCCACACAATGCTTCTTGCACCATCATGCATTGTCAACCCCAGCTAGAACTCCCTTAGTTAGGGGTATTGTTCCATCCCTTAAGCCTAACCAATTATTGGTGTGCCGTGCCCAAAAACAGTCTGCACCTCAAGAAGATAATGCCAACAGTGTCTCTGTCTCTCGTAGATTGGCTCTCACACTCCTCATTGGTGCTGCTGCCGTTGGTTCCAAGGTTTCCCCTGCTGATGCTGCTTATGGAGAAGCTGCAAATGTTTTTGGGAAGCCAAAGACAGACACAGATTTCCAGACATACAACGGAGATGGATTCAA…	CTTCATGGCTCACACAATGCTCTGCACATCATGCATGTCCACCCAGCTAGACTCGTAGTAGGGGTATGTCATCATAGCCTACCATATGGTGTGCCGTGCCAAAACAGTCTGCACTCAAGAAGATAATGCCCAACAGTGTCTCTGTCTCTCGTAGATTGGCTCTCACACTCCTCATTGGTGCTGCTGCCGTTGGTTCCAAGGTTTCCCCTGCTGATGCTGCTTATGGAGAAGCTGCAAATGTTTTTGGGAAGCCAAAGACAGACACAGATTTCCAGACATACAACGGAGATGGATTCAAGCTGCAAATTCCATCAAAATGGAACCCAAACAAGGAAGTAGAGTACCCTGGTCAGGTTCTTAGATTTGAAGACAACTTTGATGCCACCAGCAATGTCATTG…	GCACGAGCACCATTTTAGGAGGAAAAAAAATAACAAAGTAGGTTTCAAGCCAAAGAAGAAAAAGAAAAAAAGGGCAATATCAATGGCTTCCACACAATGCTTCTTGCACCATCATGCATTGTCAACCCCAGCTAGAACTCCCTTAGTTAGGGGTATTGTTCCATCCCTTAAGCCTAACCAATTATTGGTGTGCCGTGCCCAAAAACAGTCTGCACCTCAAGAAGATAATGCCAACAGTGTCTCTGTCTCTCGTAGATTGGCTCTCACACTCCTCATTGGTGCTGCTGCCGTTGGTTCCAAGGTTTCCCCTGCTGATGCTGCTTATGGAGAAGCTGCAAATGTTTTTGGGAAGCCAAAGACAGACACAGATTTCCAGACATACAACGGAGATGGATTCAA…
NIB_RP1_hgx4333v1_pB27_A-282	5p 3p	88040842 / 88040728		http://www.ncbi.nlm.nih.gov/nuccore/ 384038822	http://www.ncbi.nlm.nih.gov/gene/?term=		A	psbP2; [gi|384038822|gb|JF897608.1| Nicotiana benthamiana chloroplast PsbP2 precursor (psbP2) mRNA, complete cds; nuclear gene for chloroplast product]	-82	719	IF	Sense		98.5 / 96.8	CCCACATCACCATTTTAGGAGGAAAAAAAATAACAAAGTAGGTTTCAAGCCAAAGAAGAAAAAGAAAAAAAGGGCAATATCAATGGCTTCCACACAATGCTTCTTGCACCATCATGCATTGTCAACCCCAGCTAGAACTCCCTTAGTTAGGGGTATTGTTCCATCCCTTAAGCCTAACCAATTATTGGTGTGCCGTGCCCAAAAACAGTCTGCACCTCAAGAAGATAATGCCAACAGTGTCTCTGTCTCTCGTAGATTGGCTCTCACACTCCTCATTGGTGCTGCTGCCGTTGGTTCCAAGGTTTCCCCTGCTGATGCTGCTTATGGAGAAGCTGCAAATGTTTTTGGGAAGCCAAAGACAGACACAGATTTCCAGACATACAACGGAGATGGATTCAA…	GCTGAAAAAAAGGCATATCATTGCTCACACAATGCTCTGCAACAATCATGCATGTCACCCAGCTAGAACTCGTAGTAGGGGTATGTCCATCCATTCAAGCCTAACCAATTATTGGTGTGCCGTGCCCAAAAACAGTCTGCACCTCAAGAAGATAATGCCAACAGTGTCTCTGTCTCTCGTAGATTGGCTCTCACACTCCTCATTGGTGCTGCTGCCGTTGGTTCCAAGGTTTCCCCTGCTGATGCTGCTTATGGAGAAGCTGCAAATGTTTTTGGGAAGCCAAAGACAGACACAGATTTCCAGACATACAACGGAGATGGATTCAAGCTGCAAATTCCATCAAAATGGAACCCAAACAAGGAAGTAGAGTACCCTGGTCAGGTTCTTAGATTTGAAGAC…	GCACGAGCACCATTTTAGGAGGAAAAAAAATAACAAAGTAGGTTTCAAGCCAAAGAAGAAAAAGAAAAAAAGGGCAATATCAATGGCTTCCACACAATGCTTCTTGCACCATCATGCATTGTCAACCCCAGCTAGAACTCCCTTAGTTAGGGGTATTGTTCCATCCCTTAAGCCTAACCAATTATTGGTGTGCCGTGCCCAAAAACAGTCTGCACCTCAAGAAGATAATGCCAACAGTGTCTCTGTCTCTCGTAGATTGGCTCTCACACTCCTCATTGGTGCTGCTGCCGTTGGTTCCAAGGTTTCCCCTGCTGATGCTGCTTATGGAGAAGCTGCAAATGTTTTTGGGAAGCCAAAGACAGACACAGATTTCCAGACATACAACGGAGATGGATTCAA…
NIB_RP1_hgx4333v1_pB27_A-289	5p 3p	88040842 / 88040728		http://www.ncbi.nlm.nih.gov/nuccore/ 384038822	http://www.ncbi.nlm.nih.gov/gene/?term=		A	psbP2; [gi|384038822|gb|JF897608.1| Nicotiana benthamiana chloroplast PsbP2 precursor (psbP2) mRNA, complete cds; nuclear gene for chloroplast product]	-82	728	IF	Sense		97.1 / 95.0	CCCACATCACCATTTTAGGAGGAAAAAAAATAACAAAGTAGGTTTCAAGCCAAAGAAGAAAAAGAAAAAAAGGGCAATATCAATGGCTTCCACACAATGCTTCTTGCACCATCATGCATTGTCAACCCCAGCTAGAACTCCCTTAGTTAGGGGTATTGTTCCATCCCTTAAGCCTAACCAATTATTGGTGTGCCGTGCCCAAAAACAGTCTGCACCTCAAGAAGATAATGCCAACAGTGTCTCTGTCTCTCGTAGATTGGCTCTCACACTCCTCATTGGTGCTGCTGCCGTTGGTTCCAAGGTTTCCCCTGCTGATGCTGCTTATGGAGAAGCTGCAAATGTTTTTGGGAAGCCAAAGACAGACACAGATTTCCAGACATACAACGGAGATGGATTCAA…	TTTCCATGCTGCACACCAATGCTCCTGCACATCATGCATGTCACCCAGCTAGACTTCTAGTAGGGTATGTCATCATAGCTACCATATTGTGTGCGTGCCCAAAACAGTCTGCACCTCAGAGATAATGCCCAACAGTGTCTCTGTCTCTCGTAGATTGGCTCTCACACTCCTCATTGGTGCTGCTGCCGTTGGTTCCAAGGTTTCCCCTGCTGATGCTGCTTATGGAGAAGCTGCAAATGTTTTTGGGAAGCCAAAGACAGACACAGATTTCCAGACATACAACGGAGATGGATTCAAGCTGCAAATTCCATCAAAATGGAACCCAAACAAGGAAGTAGAGTACCCTGGTCAGGTTCTTAGATTTGAAGACAACTTTGATGCCACCAGCAATGTCATTGT…	GCACGAGCACCATTTTAGGAGGAAAAAAAATAACAAAGTAGGTTTCAAGCCAAAGAAGAAAAAGAAAAAAAGGGCAATATCAATGGCTTCCACACAATGCTTCTTGCACCATCATGCATTGTCAACCCCAGCTAGAACTCCCTTAGTTAGGGGTATTGTTCCATCCCTTAAGCCTAACCAATTATTGGTGTGCCGTGCCCAAAAACAGTCTGCACCTCAAGAAGATAATGCCAACAGTGTCTCTGTCTCTCGTAGATTGGCTCTCACACTCCTCATTGGTGCTGCTGCCGTTGGTTCCAAGGTTTCCCCTGCTGATGCTGCTTATGGAGAAGCTGCAAATGTTTTTGGGAAGCCAAAGACAGACACAGATTTCCAGACATACAACGGAGATGGATTCAA…
NIB_RP1_hgx4333v1_pB27_A-291	5p 3p	88040842 / 88040728		http://www.ncbi.nlm.nih.gov/nuccore/ 384038822	http://www.ncbi.nlm.nih.gov/gene/?term=		A	psbP2; [gi|384038822|gb|JF897608.1| Nicotiana benthamiana chloroplast PsbP2 precursor (psbP2) mRNA, complete cds; nuclear gene for chloroplast product]	-82	725	IF	Sense		97.3 / 96.8	CCCACATCACCATTTTAGGAGGAAAAAAAATAACAAAGTAGGTTTCAAGCCAAAGAAGAAAAAGAAAAAAAGGGCAATATCAATGGCTTCCACACAATGCTTCTTGCACCATCATGCATTGTCAACCCCAGCTAGAACTCCCTTAGTTAGGGGTATTGTTCCATCCCTTAAGCCTAACCAATTATTGGTGTGCCGTGCCCAAAAACAGTCTGCACCTCAAGAAGATAATGCCAACAGTGTCTCTGTCTCTCGTAGATTGGCTCTCACACTCCTCATTGGTGCTGCTGCCGTTGGTTCCAAGGTTTCCCCTGCTGATGCTGCTTATGGAGAAGCTGCAAATGTTTTTGGGAAGCCAAAGACAGACACAGATTTCCAGACATACAACGGAGATGGATTCAA…	GATTGAAAAAAGGCATATCATGCTCACACATGCCTCCTGCACATCATGCATGTCACCCAGCTAGACTCATAGTAGGGGTATGTCCATCCTTAAGCCTAACCAATTATTGGTGTGCCGTGCCCAAAAACAGTCTGCACCTCAAGAAGATAATGCCAACAGTGTCTCTGTCTCTCGTAGATTGGCTCTCACACTCCTCATTGGTGCTGCTGCCGTTGGTTCCAAGGTTTCCCCTGCTGATGCTGCTTATGGAGAAGCTGCAAATGTTTTTGGGAAGCCAAAGACAGACACAGATTTCCAGACATACAACGGAGATGGATTCAAGCTGCAAATTCCATCAAAATGGAACCCAAACAAGGAAGTAGAGTACCCTGGTCAGGTTCTTAGATTTGAAGACAACTT…	GCACGAGCACCATTTTAGGAGGAAAAAAAATAACAAAGTAGGTTTCAAGCCAAAGAAGAAAAAGAAAAAAAGGGCAATATCAATGGCTTCCACACAATGCTTCTTGCACCATCATGCATTGTCAACCCCAGCTAGAACTCCCTTAGTTAGGGGTATTGTTCCATCCCTTAAGCCTAACCAATTATTGGTGTGCCGTGCCCAAAAACAGTCTGCACCTCAAGAAGATAATGCCAACAGTGTCTCTGTCTCTCGTAGATTGGCTCTCACACTCCTCATTGGTGCTGCTGCCGTTGGTTCCAAGGTTTCCCCTGCTGATGCTGCTTATGGAGAAGCTGCAAATGTTTTTGGGAAGCCAAAGACAGACACAGATTTCCAGACATACAACGGAGATGGATTCAA…
NIB_RP1_hgx4333v1_pB27_A-258	5p 3p	88040842 / 88040728		http://www.ncbi.nlm.nih.gov/nuccore/ 384038822	http://www.ncbi.nlm.nih.gov/gene/?term=		A	psbP2; [gi|384038822|gb|JF897608.1| Nicotiana benthamiana chloroplast PsbP2 precursor (psbP2) mRNA, complete cds; nuclear gene for chloroplast product]	-82	719	IF	Sense		97.3 / 95.8	CCCACATCACCATTTTAGGAGGAAAAAAAATAACAAAGTAGGTTTCAAGCCAAAGAAGAAAAAGAAAAAAAGGGCAATATCAATGGCTTCCACACAATGCTTCTTGCACCATCATGCATTGTCAACCCCAGCTAGAACTCCCTTAGTTAGGGGTATTGTTCCATCCCTTAAGCCTAACCAATTATTGGTGTGCCGTGCCCAAAAACAGTCTGCACCTCAAGAAGATAATGCCAACAGTGTCTCTGTCTCTCGTAGATTGGCTCTCACACTCCTCATTGGTGCTGCTGCCGTTGGTTCCAAGGTTTCCCCTGCTGATGCTGCTTATGGAGAAGCTGCAAATGTTTTTGGGAAGCCAAAGACAGACACAGATTTCCAGACATACAACGGAGATGGATTCAA…	ACATGGGCCAATATTCATTGCTCACCATTGCTCTTGCACAATCATGCATGTCACCAAGCTAGACTCGTAGTAGGGGTATGTCATCTTAAGCCTAACAATTATGGTGTGCGTGCCAAAAACAGTCTGCACTCAAGAAGATAATGCCCAACAGTGTCTCTGTCTCTCGTAGATTGGCTCTCACACTCCTCATTGGTGCTGCTGCCGTTGGTTCCAAGGTTTCCCCTGCTGATGCTGCTTATGGAGAAGCTGCAAATGTTTTTGGGAAGCCAAAGACAGACACAGATTTCCAGACATACAACGGAGATGGATTCAAGCTGCAAATTCCATCAAAATGGAACCCAAACAAGGAAGTAGAGTACCCTGGTCAGGTTCTTAGATTTGAAGACAACTTTGATGCCA…	GCACGAGCACCATTTTAGGAGGAAAAAAAATAACAAAGTAGGTTTCAAGCCAAAGAAGAAAAAGAAAAAAAGGGCAATATCAATGGCTTCCACACAATGCTTCTTGCACCATCATGCATTGTCAACCCCAGCTAGAACTCCCTTAGTTAGGGGTATTGTTCCATCCCTTAAGCCTAACCAATTATTGGTGTGCCGTGCCCAAAAACAGTCTGCACCTCAAGAAGATAATGCCAACAGTGTCTCTGTCTCTCGTAGATTGGCTCTCACACTCCTCATTGGTGCTGCTGCCGTTGGTTCCAAGGTTTCCCCTGCTGATGCTGCTTATGGAGAAGCTGCAAATGTTTTTGGGAAGCCAAAGACAGACACAGATTTCCAGACATACAACGGAGATGGATTCAA…
NIB_RP1_hgx4333v1_pB27_A-270	5p 3p	88040842 / 88040728		http://www.ncbi.nlm.nih.gov/nuccore/ 384038822	http://www.ncbi.nlm.nih.gov/gene/?term=		A	psbP2; [gi|384038822|gb|JF897608.1| Nicotiana benthamiana chloroplast PsbP2 precursor (psbP2) mRNA, complete cds; nuclear gene for chloroplast product]	-82	728	IF	Sense		97.7 / 95.7	CCCACATCACCATTTTAGGAGGAAAAAAAATAACAAAGTAGGTTTCAAGCCAAAGAAGAAAAAGAAAAAAAGGGCAATATCAATGGCTTCCACACAATGCTTCTTGCACCATCATGCATTGTCAACCCCAGCTAGAACTCCCTTAGTTAGGGGTATTGTTCCATCCCTTAAGCCTAACCAATTATTGGTGTGCCGTGCCCAAAAACAGTCTGCACCTCAAGAAGATAATGCCAACAGTGTCTCTGTCTCTCGTAGATTGGCTCTCACACTCCTCATTGGTGCTGCTGCCGTTGGTTCCAAGGTTTCCCCTGCTGATGCTGCTTATGGAGAAGCTGCAAATGTTTTTGGGAAGCCAAAGACAGACACAGATTTCCAGACATACAACGGAGATGGATTCAA…	GATAATGGCCAATATTCCATGCTTCACACATTGCCTCTGCACATCATGCATGTCACCCAGCTAGAACTCTAGTTAGGGGTATGTCCATCTTAGCCTACCAATATGGTGTGCGTGCCAAAAACAGTCTGCACCTCAAGAAGATAATGCCAACAGTGTCTCTGTCTCTCGTAGATTGGCTCTCACACTCCTCATTGGTGCTGCTGCCGTTGGTTCCAAGGTTTCCCCTGCTGATGCTGCTTATGGAGAAGCTGCAAATGTTTTTGGGAAGCCAAAGACAGACACAGATTTCCAGACATACAACGGAGATGGATTCAAGCTGCAAATTCCATCAAAATGGAACCCAAACAAGGAAGTAGAGTACCCTGGTCAGGTTCTTAGATTTGAAGACAACTTTGATGC…	GCACGAGCACCATTTTAGGAGGAAAAAAAATAACAAAGTAGGTTTCAAGCCAAAGAAGAAAAAGAAAAAAAGGGCAATATCAATGGCTTCCACACAATGCTTCTTGCACCATCATGCATTGTCAACCCCAGCTAGAACTCCCTTAGTTAGGGGTATTGTTCCATCCCTTAAGCCTAACCAATTATTGGTGTGCCGTGCCCAAAAACAGTCTGCACCTCAAGAAGATAATGCCAACAGTGTCTCTGTCTCTCGTAGATTGGCTCTCACACTCCTCATTGGTGCTGCTGCCGTTGGTTCCAAGGTTTCCCCTGCTGATGCTGCTTATGGAGAAGCTGCAAATGTTTTTGGGAAGCCAAAGACAGACACAGATTTCCAGACATACAACGGAGATGGATTCAA…
NIB_RP1_hgx4333v1_pB27_A-273	5p 3p	88040842 / 88040728		http://www.ncbi.nlm.nih.gov/nuccore/ 384038822	http://www.ncbi.nlm.nih.gov/gene/?term=		A	psbP2; [gi|384038822|gb|JF897608.1| Nicotiana benthamiana chloroplast PsbP2 precursor (psbP2) mRNA, complete cds; nuclear gene for chloroplast product]	-82	728	IF	Sense		97.6 / 96.3	CCCACATCACCATTTTAGGAGGAAAAAAAATAACAAAGTAGGTTTCAAGCCAAAGAAGAAAAAGAAAAAAAGGGCAATATCAATGGCTTCCACACAATGCTTCTTGCACCATCATGCATTGTCAACCCCAGCTAGAACTCCCTTAGTTAGGGGTATTGTTCCATCCCTTAAGCCTAACCAATTATTGGTGTGCCGTGCCCAAAAACAGTCTGCACCTCAAGAAGATAATGCCAACAGTGTCTCTGTCTCTCGTAGATTGGCTCTCACACTCCTCATTGGTGCTGCTGCCGTTGGTTCCAAGGTTTCCCCTGCTGATGCTGCTTATGGAGAAGCTGCAAATGTTTTTGGGAAGCCAAAGACAGACACAGATTTCCAGACATACAACGGAGATGGATTCAA…	AGAAAAAAGGCAATATTCCATGCTCACACATGCTCTGCACATCATGCATGTCACCAGCTAGAACTCTAGTAGGGGTATGTTCCATCTTAAGCCTACCAATTATTGGTGTGCCGTGCCCAAAAACAGTCTGCACCTCAAGAAGATAATGCCAAACAGTGTCTCTGTCTCTCGTAGATTGGCTCTCACACTCCTCATTGGTGCTGCTGCCGTTGGTTCCAAGGTTTCCCTGCTGATGCTGCTTATGGAGAAGCTGCAAATGTTTTTGGGAAGCCAAAGACAGACACAGATTTCCAGACATACAACGGAGATGGATTCAAGCTGCAAATTCCATCAAAATGGAACCCAAACAAGGAAGTAGAGTACCCTGGTCAGGTTCTTAGATTTGAAGACAACTTTGAT…	GCACGAGCACCATTTTAGGAGGAAAAAAAATAACAAAGTAGGTTTCAAGCCAAAGAAGAAAAAGAAAAAAAGGGCAATATCAATGGCTTCCACACAATGCTTCTTGCACCATCATGCATTGTCAACCCCAGCTAGAACTCCCTTAGTTAGGGGTATTGTTCCATCCCTTAAGCCTAACCAATTATTGGTGTGCCGTGCCCAAAAACAGTCTGCACCTCAAGAAGATAATGCCAACAGTGTCTCTGTCTCTCGTAGATTGGCTCTCACACTCCTCATTGGTGCTGCTGCCGTTGGTTCCAAGGTTTCCCCTGCTGATGCTGCTTATGGAGAAGCTGCAAATGTTTTTGGGAAGCCAAAGACAGACACAGATTTCCAGACATACAACGGAGATGGATTCAA…
NIB_RP1_hgx4333v1_pB27_A-304	5p 3p	88040842 / 88040728		http://www.ncbi.nlm.nih.gov/nuccore/ 384038822	http://www.ncbi.nlm.nih.gov/gene/?term=		A	psbP2; [gi|384038822|gb|JF897608.1| Nicotiana benthamiana chloroplast PsbP2 precursor (psbP2) mRNA, complete cds; nuclear gene for chloroplast product]	-82	725	IF	Sense		96.3 / 95.1	CCCACATCACCATTTTAGGAGGAAAAAAAATAACAAAGTAGGTTTCAAGCCAAAGAAGAAAAAGAAAAAAAGGGCAATATCAATGGCTTCCACACAATGCTTCTTGCACCATCATGCATTGTCAACCCCAGCTAGAACTCCCTTAGTTAGGGGTATTGTTCCATCCCTTAAGCCTAACCAATTATTGGTGTGCCGTGCCCAAAAACAGTCTGCACCTCAAGAAGATAATGCCAACAGTGTCTCTGTCTCTCGTAGATTGGCTCTCACACTCCTCATTGGTGCTGCTGCCGTTGGTTCCAAGGTTTCCCCTGCTGATGCTGCTTATGGAGAAGCTGCAAATGTTTTTGGGAAGCCAAAGACAGACACAGATTTCCAGACATACAACGGAGATGGATTCAA…	AGTGGCCAATTCCATGCTACCACACAATGCTCTGCACATCATGCATGTCACAAGCTAGAACTCGTAAGTAGGGTATGTCATCGTAAGCCTAACCATATGTGTGCGTGCCAAAAACAGTCTGCACTCAAGAAGATAATGCCAACAGTGTCTCTGTCTCTCGTAGATTGGCTCTCACACTCCTCATGGTGCTGCTGCCGTTGGGTTCCAAGGTTTCCCTGCTGATGCTGCTTATGGAGAAGCTGCAAATGTTTTTGGGAAGCCAAAGACAGACACAGATTTCCAGACATACAACGGAGATGGATTCAAGCTGCAAATTCCATCAAAATGGAACCCAAACAAGGAAGTAGAGTACCCTGGTCAGGTTCTTAGATTTGAAGACAACTTTGATGCCACCAGCAA…	GCACGAGCACCATTTTAGGAGGAAAAAAAATAACAAAGTAGGTTTCAAGCCAAAGAAGAAAAAGAAAAAAAGGGCAATATCAATGGCTTCCACACAATGCTTCTTGCACCATCATGCATTGTCAACCCCAGCTAGAACTCCCTTAGTTAGGGGTATTGTTCCATCCCTTAAGCCTAACCAATTATTGGTGTGCCGTGCCCAAAAACAGTCTGCACCTCAAGAAGATAATGCCAACAGTGTCTCTGTCTCTCGTAGATTGGCTCTCACACTCCTCATTGGTGCTGCTGCCGTTGGTTCCAAGGTTTCCCCTGCTGATGCTGCTTATGGAGAAGCTGCAAATGTTTTTGGGAAGCCAAAGACAGACACAGATTTCCAGACATACAACGGAGATGGATTCAA…
NIB_RP1_hgx4333v1_pB27_A-313	5p 3p	88040842 / 88040728		http://www.ncbi.nlm.nih.gov/nuccore/ 384038822	http://www.ncbi.nlm.nih.gov/gene/?term=		A	psbP2; [gi|384038822|gb|JF897608.1| Nicotiana benthamiana chloroplast PsbP2 precursor (psbP2) mRNA, complete cds; nuclear gene for chloroplast product]	-82	721	IF	Sense		90.6 / 95.8	CCCACATCACCATTTTAGGAGGAAAAAAAATAACAAAGTAGGTTTCAAGCCAAAGAAGAAAAAGAAAAAAAGGGCAATATCAATGGCTTCCACACAATGCTTCTTGCACCATCATGCATTGTCAACCCCAGCTAGAACTCCCTTAGTTAGGGGTATTGTTCCATCCCTTAAGCCTAACCAATTATTGGTGTGCCGTGCCCAAAAACAGTCTGCACCTCAAGAAGATAATGCCAACAGTGTCTCTGTCTCTCGTAGATTGGCTCTCACACTCCTCATTGGTGCTGCTGCCGTTGGTTCCAAGGTTTCCCCTGCTGATGCTGCTTATGGAGAAGCTGCAAATGTTTTTGGGAAGCCAAAGACAGACACAGATTTCCAGACATACAACGGAGATGGATTCAA…	TACGGCCAATATTCCATGCTTCCACAACAATGCTCCTGCACATCATGCATGTCATCCAAGCTAGAACTCGTAGTTAGGGTATGTCATCCTTAGCCTACCAATATGTGTGCGTGCCCAAAAACAGTCTGCACCTCAAGAAGATAATGCCAACAGTGTCTCTGTCTCTCGTAGATTGGCTCTCACACTCCTCATTGGTGCTGCTGCCGTTGGTTCCAAGGTTTCCCTGCTGATGCTGCTTATGGAGAAGCTGCAAATGTTTTTGGGAAGCCAAAGACAGACACAGATTTCCAGACATACAACGGAGATGGATTCAAGCTGCAAATTCCATCAAAATGGAACCCAAACAAGGAAGTAGAGTACCCTGGTCAGGTTCTTAGATTTGAAGACAACTTTGATGCC…	GCACGAGCACCATTTTAGGAGGAAAAAAAATAACAAAGTAGGTTTCAAGCCAAAGAAGAAAAAGAAAAAAAGGGCAATATCAATGGCTTCCACACAATGCTTCTTGCACCATCATGCATTGTCAACCCCAGCTAGAACTCCCTTAGTTAGGGGTATTGTTCCATCCCTTAAGCCTAACCAATTATTGGTGTGCCGTGCCCAAAAACAGTCTGCACCTCAAGAAGATAATGCCAACAGTGTCTCTGTCTCTCGTAGATTGGCTCTCACACTCCTCATTGGTGCTGCTGCCGTTGGTTCCAAGGTTTCCCCTGCTGATGCTGCTTATGGAGAAGCTGCAAATGTTTTTGGGAAGCCAAAGACAGACACAGATTTCCAGACATACAACGGAGATGGATTCAA…
NIB_RP1_hgx4333v1_pB27_A-187	5p 3p	88040842 / 88040728		http://www.ncbi.nlm.nih.gov/nuccore/ 384038822	http://www.ncbi.nlm.nih.gov/gene/?term=		A	psbP2; [gi|384038822|gb|JF897608.1| Nicotiana benthamiana chloroplast PsbP2 precursor (psbP2) mRNA, complete cds; nuclear gene for chloroplast product]	-82	728	IF	Sense		97.8 / 95.4	CCCACATCACCATTTTAGGAGGAAAAAAAATAACAAAGTAGGTTTCAAGCCAAAGAAGAAAAAGAAAAAAAGGGCAATATCAATGGCTTCCACACAATGCTTCTTGCACCATCATGCATTGTCAACCCCAGCTAGAACTCCCTTAGTTAGGGGTATTGTTCCATCCCTTAAGCCTAACCAATTATTGGTGTGCCGTGCCCAAAAACAGTCTGCACCTCAAGAAGATAATGCCAACAGTGTCTCTGTCTCTCGTAGATTGGCTCTCACACTCCTCATTGGTGCTGCTGCCGTTGGTTCCAAGGTTTCCCCTGCTGATGCTGCTTATGGAGAAGCTGCAAATGTTTTTGGGAAGCCAAAGACAGACACAGATTTCCAGACATACAACGGAGATGGATTCAA…	GATAAATGGGCAATATCATGCTACACACATTGCTCTGCACATCATGCATGTCACCCAAGCTAGACTCGTAAGTAGGGGTATGTCATCATTAGCCTACCAATATGGTGTGCCGTGCCCAAAAACAGTCTGCACCTCAAGAAGATAATGCCAACAGTGTCTCTGTCTCTCGTAGATTGGCTCTCACACTCCTCATTGGTGCTGCTGCCGTTGGTTCCAAGGTTTCCCCTGCTGATGCTGCTTATGGAGAAGCTGCAAATGTTTTTGGAAGCCAAAGACAGACACAGATTTCCAGACATACAACGGAGATGGATTCAAGCTGCAAATTCCATCAAAATGGAACCCAAACAAGGAAGTAGAGTACCCTGGTCAGGTTCTTAGATTTGAAGACAACTTTGATGC…	GCACGAGCACCATTTTAGGAGGAAAAAAAATAACAAAGTAGGTTTCAAGCCAAAGAAGAAAAAGAAAAAAAGGGCAATATCAATGGCTTCCACACAATGCTTCTTGCACCATCATGCATTGTCAACCCCAGCTAGAACTCCCTTAGTTAGGGGTATTGTTCCATCCCTTAAGCCTAACCAATTATTGGTGTGCCGTGCCCAAAAACAGTCTGCACCTCAAGAAGATAATGCCAACAGTGTCTCTGTCTCTCGTAGATTGGCTCTCACACTCCTCATTGGTGCTGCTGCCGTTGGTTCCAAGGTTTCCCCTGCTGATGCTGCTTATGGAGAAGCTGCAAATGTTTTTGGGAAGCCAAAGACAGACACAGATTTCCAGACATACAACGGAGATGGATTCAA…
NIB_RP1_hgx4333v1_pB27_A-178	5p 3p	88040842 / 88040728		http://www.ncbi.nlm.nih.gov/nuccore/ 384038822	http://www.ncbi.nlm.nih.gov/gene/?term=		A	psbP2; [gi|384038822|gb|JF897608.1| Nicotiana benthamiana chloroplast PsbP2 precursor (psbP2) mRNA, complete cds; nuclear gene for chloroplast product]	-82	719	IF	Sense		97.7 / 96.1	CCCACATCACCATTTTAGGAGGAAAAAAAATAACAAAGTAGGTTTCAAGCCAAAGAAGAAAAAGAAAAAAAGGGCAATATCAATGGCTTCCACACAATGCTTCTTGCACCATCATGCATTGTCAACCCCAGCTAGAACTCCCTTAGTTAGGGGTATTGTTCCATCCCTTAAGCCTAACCAATTATTGGTGTGCCGTGCCCAAAAACAGTCTGCACCTCAAGAAGATAATGCCAACAGTGTCTCTGTCTCTCGTAGATTGGCTCTCACACTCCTCATTGGTGCTGCTGCCGTTGGTTCCAAGGTTTCCCCTGCTGATGCTGCTTATGGAGAAGCTGCAAATGTTTTTGGGAAGCCAAAGACAGACACAGATTTCCAGACATACAACGGAGATGGATTCAA…	CGAGGAAGAAATGGCATATCATGCTCACACATTGCTCCTGCACATCATGCATGTCACCCAGCTAGACTCTAGTAGGGTATGTCCATCCCTTAAGCCTAACCATATGGTGTGCCGTGCCCAAAAACAGTCTGCACCTCAAGAAGATAATGCCAACAGTGTCTCTGTCTCTCGTAGATTGGCTCTCACACTCCTCATTGGTGCTGCTGCCGTTGGTTCCAAGGTTTCCCCTGCTGATGCTGCTTATGGAGAAGCTGCAAATGTTTTTGGGAAGCCAAAGACAGACACAGATTTCCAGACATACAACGGAGATGGATTCAAGCTGCAAATTCCATCAAAATGGAACCCAAACAAGGAAGTAGAGTACCCTGGTCAGGTTCTTAGATTTGAAGACAACTTTGA…	GCACGAGCACCATTTTAGGAGGAAAAAAAATAACAAAGTAGGTTTCAAGCCAAAGAAGAAAAAGAAAAAAAGGGCAATATCAATGGCTTCCACACAATGCTTCTTGCACCATCATGCATTGTCAACCCCAGCTAGAACTCCCTTAGTTAGGGGTATTGTTCCATCCCTTAAGCCTAACCAATTATTGGTGTGCCGTGCCCAAAAACAGTCTGCACCTCAAGAAGATAATGCCAACAGTGTCTCTGTCTCTCGTAGATTGGCTCTCACACTCCTCATTGGTGCTGCTGCCGTTGGTTCCAAGGTTTCCCCTGCTGATGCTGCTTATGGAGAAGCTGCAAATGTTTTTGGGAAGCCAAAGACAGACACAGATTTCCAGACATACAACGGAGATGGATTCAA…
NIB_RP1_hgx4333v1_pB27_A-184	5p 3p	88040842 / 88040728		http://www.ncbi.nlm.nih.gov/nuccore/ 384038822	http://www.ncbi.nlm.nih.gov/gene/?term=		A	psbP2; [gi|384038822|gb|JF897608.1| Nicotiana benthamiana chloroplast PsbP2 precursor (psbP2) mRNA, complete cds; nuclear gene for chloroplast product]	-82	719	IF	Sense		97.2 / 97.3	CCCACATCACCATTTTAGGAGGAAAAAAAATAACAAAGTAGGTTTCAAGCCAAAGAAGAAAAAGAAAAAAAGGGCAATATCAATGGCTTCCACACAATGCTTCTTGCACCATCATGCATTGTCAACCCCAGCTAGAACTCCCTTAGTTAGGGGTATTGTTCCATCCCTTAAGCCTAACCAATTATTGGTGTGCCGTGCCCAAAAACAGTCTGCACCTCAAGAAGATAATGCCAACAGTGTCTCTGTCTCTCGTAGATTGGCTCTCACACTCCTCATTGGTGCTGCTGCCGTTGGTTCCAAGGTTTCCCCTGCTGATGCTGCTTATGGAGAAGCTGCAAATGTTTTTGGGAAGCCAAAGACAGACACAGATTTCCAGACATACAACGGAGATGGATTCAA…	AGCATGAAAAAATGGCATATCATGCTACACACAATTGCCTCTGCACATCATGCATGTCACCCCAGCTAGACTCATTAGTAGGGGTATGTTCCATCCATTAAGCCTAACCAATATTGGTGTGCCGTGCCCAAAAACAGTCTGCACCTCAAGAAGATAATGCCAACAGTGTCTCTGTCTCTCGTAGATTGGCTCTCACACTCCTCATTGGTGCTGCTGCCGTTGGTTCCAAGGTTTCCCCTGCTGATGCTGCTTATGGAGAAGCTGCAAATGTTTTTGGGAAGCCAAAGACAGACACAGATTTCCAGACATACAACGGAGATGGATTCAAGCTGCAAATTCCATCAAAATGGAACCCAAACAAGGAAGTAGAGTACCCTGGTCAGGTTCTTAGATTTGAAG…	GCACGAGCACCATTTTAGGAGGAAAAAAAATAACAAAGTAGGTTTCAAGCCAAAGAAGAAAAAGAAAAAAAGGGCAATATCAATGGCTTCCACACAATGCTTCTTGCACCATCATGCATTGTCAACCCCAGCTAGAACTCCCTTAGTTAGGGGTATTGTTCCATCCCTTAAGCCTAACCAATTATTGGTGTGCCGTGCCCAAAAACAGTCTGCACCTCAAGAAGATAATGCCAACAGTGTCTCTGTCTCTCGTAGATTGGCTCTCACACTCCTCATTGGTGCTGCTGCCGTTGGTTCCAAGGTTTCCCCTGCTGATGCTGCTTATGGAGAAGCTGCAAATGTTTTTGGGAAGCCAAAGACAGACACAGATTTCCAGACATACAACGGAGATGGATTCAA…
NIB_RP1_hgx4333v1_pB27_A-174	5p 3p	88040842 / 88040728		http://www.ncbi.nlm.nih.gov/nuccore/ 384038822	http://www.ncbi.nlm.nih.gov/gene/?term=		A	psbP2; [gi|384038822|gb|JF897608.1| Nicotiana benthamiana chloroplast PsbP2 precursor (psbP2) mRNA, complete cds; nuclear gene for chloroplast product]	-82	725	IF	Sense		95.5 / 95.6	CCCACATCACCATTTTAGGAGGAAAAAAAATAACAAAGTAGGTTTCAAGCCAAAGAAGAAAAAGAAAAAAAGGGCAATATCAATGGCTTCCACACAATGCTTCTTGCACCATCATGCATTGTCAACCCCAGCTAGAACTCCCTTAGTTAGGGGTATTGTTCCATCCCTTAAGCCTAACCAATTATTGGTGTGCCGTGCCCAAAAACAGTCTGCACCTCAAGAAGATAATGCCAACAGTGTCTCTGTCTCTCGTAGATTGGCTCTCACACTCCTCATTGGTGCTGCTGCCGTTGGTTCCAAGGTTTCCCCTGCTGATGCTGCTTATGGAGAAGCTGCAAATGTTTTTGGGAAGCCAAAGACAGACACAGATTTCCAGACATACAACGGAGATGGATTCAA…	TCAATGGCTTTACACACAATGCTTCTGGCACATCATGCATGTCATCCAAGCTAGACTCGTAGTAGGGTATGTTCATTCGTAGCTTACATATGGTGTGCGTGCCAAAAACAGTCTGCACCTCAAGAAGATAATGCCAACAGTGTCTCTGTCTCTCGTAGATGGCTCTCACACTCCTCATGGTGCTGCTGCCGTTGGTTCCAAGGTTTCCCCTGCTGATGCTGCTTATGGAGAAGCTGCAAATGTTTTTGGGAAGCCAAAGACAGACACAGATTTCCAGACATACAACGGAGATGGATTCAAGCTGCAAATTCCATCAAAATGGAACCCAAACAAGGAAGTAGAGTACCCTGGTCAGGTTCTTAGATTTGAAGACAACTTTGATGCCACCAGCAATGTCAT…	GCACGAGCACCATTTTAGGAGGAAAAAAAATAACAAAGTAGGTTTCAAGCCAAAGAAGAAAAAGAAAAAAAGGGCAATATCAATGGCTTCCACACAATGCTTCTTGCACCATCATGCATTGTCAACCCCAGCTAGAACTCCCTTAGTTAGGGGTATTGTTCCATCCCTTAAGCCTAACCAATTATTGGTGTGCCGTGCCCAAAAACAGTCTGCACCTCAAGAAGATAATGCCAACAGTGTCTCTGTCTCTCGTAGATTGGCTCTCACACTCCTCATTGGTGCTGCTGCCGTTGGTTCCAAGGTTTCCCCTGCTGATGCTGCTTATGGAGAAGCTGCAAATGTTTTTGGGAAGCCAAAGACAGACACAGATTTCCAGACATACAACGGAGATGGATTCAA…
NIB_RP1_hgx4333v1_pB27_A-209	5p 3p	88040842 / 88040728		http://www.ncbi.nlm.nih.gov/nuccore/ 384038822	http://www.ncbi.nlm.nih.gov/gene/?term=		A	psbP2; [gi|384038822|gb|JF897608.1| Nicotiana benthamiana chloroplast PsbP2 precursor (psbP2) mRNA, complete cds; nuclear gene for chloroplast product]	-82	719	IF	Sense		96.1 / 94.9	CCCACATCACCATTTTAGGAGGAAAAAAAATAACAAAGTAGGTTTCAAGCCAAAGAAGAAAAAGAAAAAAAGGGCAATATCAATGGCTTCCACACAATGCTTCTTGCACCATCATGCATTGTCAACCCCAGCTAGAACTCCCTTAGTTAGGGGTATTGTTCCATCCCTTAAGCCTAACCAATTATTGGTGTGCCGTGCCCAAAAACAGTCTGCACCTCAAGAAGATAATGCCAACAGTGTCTCTGTCTCTCGTAGATTGGCTCTCACACTCCTCATTGGTGCTGCTGCCGTTGGTTCCAAGGTTTCCCCTGCTGATGCTGCTTATGGAGAAGCTGCAAATGTTTTTGGGAAGCCAAAGACAGACACAGATTTCCAGACATACAACGGAGATGGATTCAA…	CACAAATGTCTGCACATTCGCATGACCAGTGATTGATAGCATTGTTCATCATAGCTACCAATATTGTGGCGTGCCGAACAGTGCACTCAAGAAGATAATGCACAGGTTCTCTGTCTTGTAGATGCTTCACATTCCTCATTGTGCTGCTGCGTGATCACGTTTCCTGCTGATGCTGCTATGGAGAAGCTGCAAATGTTTTGGGAAGCCAAAGACAGACACAGATTTCCAGACATACAACGGAGATGGATTCAAGCTGCAAATTCCATCAAAATGGAACCCAAACAAGGAAGTAGAGTACCCTGGTCAGGTTCTTAGATTTGAAGACAACTTTGATGCCACCAGCAATGTCATTGTCGCTATCACCCCTACTGACAAGAAGTCCATCACTGACTTTGGTTC…	GCACGAGCACCATTTTAGGAGGAAAAAAAATAACAAAGTAGGTTTCAAGCCAAAGAAGAAAAAGAAAAAAAGGGCAATATCAATGGCTTCCACACAATGCTTCTTGCACCATCATGCATTGTCAACCCCAGCTAGAACTCCCTTAGTTAGGGGTATTGTTCCATCCCTTAAGCCTAACCAATTATTGGTGTGCCGTGCCCAAAAACAGTCTGCACCTCAAGAAGATAATGCCAACAGTGTCTCTGTCTCTCGTAGATTGGCTCTCACACTCCTCATTGGTGCTGCTGCCGTTGGTTCCAAGGTTTCCCCTGCTGATGCTGCTTATGGAGAAGCTGCAAATGTTTTTGGGAAGCCAAAGACAGACACAGATTTCCAGACATACAACGGAGATGGATTCAA…
NIB_RP1_hgx4333v1_pB27_A-207	5p 3p	88040842 / 88040728		http://www.ncbi.nlm.nih.gov/nuccore/ 384038822	http://www.ncbi.nlm.nih.gov/gene/?term=		A	psbP2; [gi|384038822|gb|JF897608.1| Nicotiana benthamiana chloroplast PsbP2 precursor (psbP2) mRNA, complete cds; nuclear gene for chloroplast product]	-82	725	IF	Sense		96.7 / 94.9	CCCACATCACCATTTTAGGAGGAAAAAAAATAACAAAGTAGGTTTCAAGCCAAAGAAGAAAAAGAAAAAAAGGGCAATATCAATGGCTTCCACACAATGCTTCTTGCACCATCATGCATTGTCAACCCCAGCTAGAACTCCCTTAGTTAGGGGTATTGTTCCATCCCTTAAGCCTAACCAATTATTGGTGTGCCGTGCCCAAAAACAGTCTGCACCTCAAGAAGATAATGCCAACAGTGTCTCTGTCTCTCGTAGATTGGCTCTCACACTCCTCATTGGTGCTGCTGCCGTTGGTTCCAAGGTTTCCCCTGCTGATGCTGCTTATGGAGAAGCTGCAAATGTTTTTGGGAAGCCAAAGACAGACACAGATTTCCAGACATACAACGGAGATGGATTCAA…	CATCCAGGTCCACAACGTCTGGCACATCGCAGTGCCCAGTGATCCTAGTAGGCATGTCTACATAGCTTACATATTGGTGGCGTACAAACAGTGCACTTCAGAAGATAATGCACAGGTTCCTGTCTCTGTAGATGGCTCTCACCACTCCTCATTGGTGCTGCTGCCGTGGTCCAAGGTTTCCCTGCTGATGCTGCTTATGGAGGAAGCTGCCAAATGTTTTGGGAAGCCAAAGAACAGACACAAGATTTCCAGACATACAACGGAGATGGATTCAAGCTGCAAATTCCATCAAAATGGAACCCAAACAAGGAAGTAGAGTACCCTGGTCAGGTTCTTAGATTTGAAGACAACTTTGATGCCACCAGCAATGTCATTGTCGCTATCACCCCTACTGACAAG…	GCACGAGCACCATTTTAGGAGGAAAAAAAATAACAAAGTAGGTTTCAAGCCAAAGAAGAAAAAGAAAAAAAGGGCAATATCAATGGCTTCCACACAATGCTTCTTGCACCATCATGCATTGTCAACCCCAGCTAGAACTCCCTTAGTTAGGGGTATTGTTCCATCCCTTAAGCCTAACCAATTATTGGTGTGCCGTGCCCAAAAACAGTCTGCACCTCAAGAAGATAATGCCAACAGTGTCTCTGTCTCTCGTAGATTGGCTCTCACACTCCTCATTGGTGCTGCTGCCGTTGGTTCCAAGGTTTCCCCTGCTGATGCTGCTTATGGAGAAGCTGCAAATGTTTTTGGGAAGCCAAAGACAGACACAGATTTCCAGACATACAACGGAGATGGATTCAA…
NIB_RP1_hgx4333v1_pB27_A-202	5p 3p	88040842 / 88040728		http://www.ncbi.nlm.nih.gov/nuccore/ 384038822	http://www.ncbi.nlm.nih.gov/gene/?term=		A	psbP2; [gi|384038822|gb|JF897608.1| Nicotiana benthamiana chloroplast PsbP2 precursor (psbP2) mRNA, complete cds; nuclear gene for chloroplast product]	-82	728	IF	Sense		97.8 / 88.2	CCCACATCACCATTTTAGGAGGAAAAAAAATAACAAAGTAGGTTTCAAGCCAAAGAAGAAAAAGAAAAAAAGGGCAATATCAATGGCTTCCACACAATGCTTCTTGCACCATCATGCATTGTCAACCCCAGCTAGAACTCCCTTAGTTAGGGGTATTGTTCCATCCCTTAAGCCTAACCAATTATTGGTGTGCCGTGCCCAAAAACAGTCTGCACCTCAAGAAGATAATGCCAACAGTGTCTCTGTCTCTCGTAGATTGGCTCTCACACTCCTCATTGGTGCTGCTGCCGTTGGTTCCAAGGTTTCCCCTGCTGATGCTGCTTATGGAGAAGCTGCAAATGTTTTTGGGAAGCCAAAGACAGACACAGATTTCCAGACATACAACGGAGATGGATTCAA…	CTTCTTGTCCACTCATATCTTGCCATTTGTCTACTATCCCCAGGCCTGAGAACTTCCCCTTTAGTCTAGTGGGGGTATTTCTTCCTATCCCCTTAAGCGCCTAACCCAATATATGGTTGTCGCCGGTGCCCCCAAAAACCTGTTTGTCACACTCAAAGAAGATTAATGCCAAACCAGTGGTCTTCTGTCTCTTAGTAGATTGGCTTTTTCACACTCTTAATTGGTGCGGCGCCGTTAGGTTTCCCAAGGTTTTCCCCTGCTGATGCAGCTTAGGGAGAAGCGGCAAAATTTTTTTTGGGAAGCCAAAAGACAGACCACAAGATTTCCAGACATACCAACGGAGATGGATTCCAAGCTTGCAAATTTCCATCAAAAAGGGAACCCCAAACAAGGAAGTAG…	GCACGAGCACCATTTTAGGAGGAAAAAAAATAACAAAGTAGGTTTCAAGCCAAAGAAGAAAAAGAAAAAAAGGGCAATATCAATGGCTTCCACACAATGCTTCTTGCACCATCATGCATTGTCAACCCCAGCTAGAACTCCCTTAGTTAGGGGTATTGTTCCATCCCTTAAGCCTAACCAATTATTGGTGTGCCGTGCCCAAAAACAGTCTGCACCTCAAGAAGATAATGCCAACAGTGTCTCTGTCTCTCGTAGATTGGCTCTCACACTCCTCATTGGTGCTGCTGCCGTTGGTTCCAAGGTTTCCCCTGCTGATGCTGCTTATGGAGAAGCTGCAAATGTTTTTGGGAAGCCAAAGACAGACACAGATTTCCAGACATACAACGGAGATGGATTCAA…
NIB_RP1_hgx4333v1_pB27_A-198	5p 3p	88040842 / 88040728		http://www.ncbi.nlm.nih.gov/nuccore/ 384038822	http://www.ncbi.nlm.nih.gov/gene/?term=		A	psbP2; [gi|384038822|gb|JF897608.1| Nicotiana benthamiana chloroplast PsbP2 precursor (psbP2) mRNA, complete cds; nuclear gene for chloroplast product]	-82	719	IF	Sense		96.4 / 97.6	CCCACATCACCATTTTAGGAGGAAAAAAAATAACAAAGTAGGTTTCAAGCCAAAGAAGAAAAAGAAAAAAAGGGCAATATCAATGGCTTCCACACAATGCTTCTTGCACCATCATGCATTGTCAACCCCAGCTAGAACTCCCTTAGTTAGGGGTATTGTTCCATCCCTTAAGCCTAACCAATTATTGGTGTGCCGTGCCCAAAAACAGTCTGCACCTCAAGAAGATAATGCCAACAGTGTCTCTGTCTCTCGTAGATTGGCTCTCACACTCCTCATTGGTGCTGCTGCCGTTGGTTCCAAGGTTTCCCCTGCTGATGCTGCTTATGGAGAAGCTGCAAATGTTTTTGGGAAGCCAAAGACAGACACAGATTTCCAGACATACAACGGAGATGGATTCAA…	CGAAAAAAATGGGCCAATATCCAATGGCTTCCACCACAATGCTCTGCCACCCATCATGCATGTCACCCAGCTAGAACTCCCTTAGTAGGGGTATGTCCATCCCTTAAGCCTAACCAATTATTGGTGTGCCGTGCCCAAAAACCAGTCTGCACCTCAAGAAGATAATGCCAACAGTGTCTCTGTCTCTCGTAGATTGGCTCTCACACTCCTCATTGGTGCTGCTGCCGTTGGTTCCCAAGGTTTCCCCTGCTGATGCTGCTTATGGAGAAGCTGCAAATGTTTTTGGGAAGCCAAAGACAGACACAGATTTCCAGACATACAACGGAGATGGATTCAAGCTGCAAATTCCATCAAAATGGAACCCAAACAAGGAAGTAGAGTACCCTGGTCAGGTTCTTA…	GCACGAGCACCATTTTAGGAGGAAAAAAAATAACAAAGTAGGTTTCAAGCCAAAGAAGAAAAAGAAAAAAAGGGCAATATCAATGGCTTCCACACAATGCTTCTTGCACCATCATGCATTGTCAACCCCAGCTAGAACTCCCTTAGTTAGGGGTATTGTTCCATCCCTTAAGCCTAACCAATTATTGGTGTGCCGTGCCCAAAAACAGTCTGCACCTCAAGAAGATAATGCCAACAGTGTCTCTGTCTCTCGTAGATTGGCTCTCACACTCCTCATTGGTGCTGCTGCCGTTGGTTCCAAGGTTTCCCCTGCTGATGCTGCTTATGGAGAAGCTGCAAATGTTTTTGGGAAGCCAAAGACAGACACAGATTTCCAGACATACAACGGAGATGGATTCAA…
NIB_RP1_hgx4333v1_pB27_A-197	5p 3p	88040842 / 88040728		http://www.ncbi.nlm.nih.gov/nuccore/ 384038822	http://www.ncbi.nlm.nih.gov/gene/?term=		A	psbP2; [gi|384038822|gb|JF897608.1| Nicotiana benthamiana chloroplast PsbP2 precursor (psbP2) mRNA, complete cds; nuclear gene for chloroplast product]	-82	730	IF	Sense		97.1 / 95.5	CCCACATCACCATTTTAGGAGGAAAAAAAATAACAAAGTAGGTTTCAAGCCAAAGAAGAAAAAGAAAAAAAGGGCAATATCAATGGCTTCCACACAATGCTTCTTGCACCATCATGCATTGTCAACCCCAGCTAGAACTCCCTTAGTTAGGGGTATTGTTCCATCCCTTAAGCCTAACCAATTATTGGTGTGCCGTGCCCAAAAACAGTCTGCACCTCAAGAAGATAATGCCAACAGTGTCTCTGTCTCTCGTAGATTGGCTCTCACACTCCTCATTGGTGCTGCTGCCGTTGGTTCCAAGGTTTCCCCTGCTGATGCTGCTTATGGAGAAGCTGCAAATGTTTTTGGGAAGCCAAAGACAGACACAGATTTCCAGACATACAACGGAGATGGATTCAA…	CATATTCATGGCTTTCACCCATGCTCCTGCACATCATGCATGTCACCCAGCTAGACTCTAGTAGGGGTATGTCATCATAGCTACCATTATTGGTGTGCCGTGCCAAAACAGTCTGCACTCAAGAAGATAATGCCAACAGTGTCTCTGTCTCTCGTAGATTGGCTCTCACACTCCTCATTGGTGCTGCTGCCGTTGGTTCCAAGGTTTCCCCTGCTGATGCTGCTTATGGAGAAGCTGCAAATGTTTTTGGGAAGCCAAAGACAGACACAGATTTCCAGACATACAACGGAGATGGATTCAAGCTGCAAATTCCATCAAAATGGAACCCAAACAAGGAAGTAGAGTACCCTGGTCAGGTTCTTAGATTTGAAGACAACTTTGATGCCACCAGCAATGTCA…	GCACGAGCACCATTTTAGGAGGAAAAAAAATAACAAAGTAGGTTTCAAGCCAAAGAAGAAAAAGAAAAAAAGGGCAATATCAATGGCTTCCACACAATGCTTCTTGCACCATCATGCATTGTCAACCCCAGCTAGAACTCCCTTAGTTAGGGGTATTGTTCCATCCCTTAAGCCTAACCAATTATTGGTGTGCCGTGCCCAAAAACAGTCTGCACCTCAAGAAGATAATGCCAACAGTGTCTCTGTCTCTCGTAGATTGGCTCTCACACTCCTCATTGGTGCTGCTGCCGTTGGTTCCAAGGTTTCCCCTGCTGATGCTGCTTATGGAGAAGCTGCAAATGTTTTTGGGAAGCCAAAGACAGACACAGATTTCCAGACATACAACGGAGATGGATTCAA…
NIB_RP1_hgx4333v1_pB27_A-195	5p 3p	88040842 / 88040728		http://www.ncbi.nlm.nih.gov/nuccore/ 384038822	http://www.ncbi.nlm.nih.gov/gene/?term=		A	psbP2; [gi|384038822|gb|JF897608.1| Nicotiana benthamiana chloroplast PsbP2 precursor (psbP2) mRNA, complete cds; nuclear gene for chloroplast product]	-82	725	IF	Sense		97.9 / 96.6	CCCACATCACCATTTTAGGAGGAAAAAAAATAACAAAGTAGGTTTCAAGCCAAAGAAGAAAAAGAAAAAAAGGGCAATATCAATGGCTTCCACACAATGCTTCTTGCACCATCATGCATTGTCAACCCCAGCTAGAACTCCCTTAGTTAGGGGTATTGTTCCATCCCTTAAGCCTAACCAATTATTGGTGTGCCGTGCCCAAAAACAGTCTGCACCTCAAGAAGATAATGCCAACAGTGTCTCTGTCTCTCGTAGATTGGCTCTCACACTCCTCATTGGTGCTGCTGCCGTTGGTTCCAAGGTTTCCCCTGCTGATGCTGCTTATGGAGAAGCTGCAAATGTTTTTGGGAAGCCAAAGACAGACACAGATTTCCAGACATACAACGGAGATGGATTCAA…	AGAAAAAAAAGGCATATCATTGCTCACACAATGCTCTGCACATCATGCATGTCACCAGCTAGACTCGTAGTAGGGGTATGTCATCCTTAAGCCTAACCAATATTGGTGTGCCGTGCCCAAAAACAGTCTGCACCTCAAGAAGATAATGCCAACAGTGTCTCTGTCTCTCGTAGATTGGCTCTCACACTCCTCATTGGTGCTGCTGCCGTTGGTTCCAAGGTTTCCCCTGCTGATGCTGCTTATGGAGAAGCTGCAAATGTTTTTGGGAAGCCAAAGACAGACACAGATTTCCAGACATACAACGGAGATGGATTCAAGCTGCAAATTCCATCAAAATGGAACCCAAACAAGGAAGTAGAGTACCCTGGTCAGGTTCTTAGATTTGAAGACAACTTTGAT…	GCACGAGCACCATTTTAGGAGGAAAAAAAATAACAAAGTAGGTTTCAAGCCAAAGAAGAAAAAGAAAAAAAGGGCAATATCAATGGCTTCCACACAATGCTTCTTGCACCATCATGCATTGTCAACCCCAGCTAGAACTCCCTTAGTTAGGGGTATTGTTCCATCCCTTAAGCCTAACCAATTATTGGTGTGCCGTGCCCAAAAACAGTCTGCACCTCAAGAAGATAATGCCAACAGTGTCTCTGTCTCTCGTAGATTGGCTCTCACACTCCTCATTGGTGCTGCTGCCGTTGGTTCCAAGGTTTCCCCTGCTGATGCTGCTTATGGAGAAGCTGCAAATGTTTTTGGGAAGCCAAAGACAGACACAGATTTCCAGACATACAACGGAGATGGATTCAA…
NIB_RP1_hgx4333v1_pB27_A-240	5p 3p	88040842 / 88040728		http://www.ncbi.nlm.nih.gov/nuccore/ 384038822	http://www.ncbi.nlm.nih.gov/gene/?term=		A	psbP2; [gi|384038822|gb|JF897608.1| Nicotiana benthamiana chloroplast PsbP2 precursor (psbP2) mRNA, complete cds; nuclear gene for chloroplast product]	-82	719	IF	Sense		97.0 / 96.6	CCCACATCACCATTTTAGGAGGAAAAAAAATAACAAAGTAGGTTTCAAGCCAAAGAAGAAAAAGAAAAAAAGGGCAATATCAATGGCTTCCACACAATGCTTCTTGCACCATCATGCATTGTCAACCCCAGCTAGAACTCCCTTAGTTAGGGGTATTGTTCCATCCCTTAAGCCTAACCAATTATTGGTGTGCCGTGCCCAAAAACAGTCTGCACCTCAAGAAGATAATGCCAACAGTGTCTCTGTCTCTCGTAGATTGGCTCTCACACTCCTCATTGGTGCTGCTGCCGTTGGTTCCAAGGTTTCCCCTGCTGATGCTGCTTATGGAGAAGCTGCAAATGTTTTTGGGAAGCCAAAGACAGACACAGATTTCCAGACATACAACGGAGATGGATTCAA…	AGTGAAAAAAAAGGCATATCATGGCTCACACAATGCTCCTGCACATCATGCATGTCATCCAGCTAGACTCGTAGTAGGGTATGTTCCATCCTTCAGCCTAACCAATTATGGTGTGCGTGCCCAAAAACAGTCTGCACCTCAAGAAGATAATGCCAACAGTGTCTCTGTCTCTCGTAGATTGGCTCTCACACTCCTCATTGGTGCTGCTGCCGTTGGTTCCAAGGTTTCCCCTGCTGATGCTGCTTATGGAGAAGCTGCAAATGTTTTTGGGAAGCCAAAGACAGACACAGATTTCCAGACATACAACGGAGATGGATTCAAGCTGCAAATTCCATCAAAATGGAACCCAAACAAGGAAGTAGAGTACCCTGGTCAGGTTCTTAGATTTGAAGACAACTT…	GCACGAGCACCATTTTAGGAGGAAAAAAAATAACAAAGTAGGTTTCAAGCCAAAGAAGAAAAAGAAAAAAAGGGCAATATCAATGGCTTCCACACAATGCTTCTTGCACCATCATGCATTGTCAACCCCAGCTAGAACTCCCTTAGTTAGGGGTATTGTTCCATCCCTTAAGCCTAACCAATTATTGGTGTGCCGTGCCCAAAAACAGTCTGCACCTCAAGAAGATAATGCCAACAGTGTCTCTGTCTCTCGTAGATTGGCTCTCACACTCCTCATTGGTGCTGCTGCCGTTGGTTCCAAGGTTTCCCCTGCTGATGCTGCTTATGGAGAAGCTGCAAATGTTTTTGGGAAGCCAAAGACAGACACAGATTTCCAGACATACAACGGAGATGGATTCAA…
NIB_RP1_hgx4333v1_pB27_A-237	5p 3p	88040842 / 88040728		http://www.ncbi.nlm.nih.gov/nuccore/ 384038822	http://www.ncbi.nlm.nih.gov/gene/?term=		A	psbP2; [gi|384038822|gb|JF897608.1| Nicotiana benthamiana chloroplast PsbP2 precursor (psbP2) mRNA, complete cds; nuclear gene for chloroplast product]	-82	728	IF	Sense		97.4 / 96.5	CCCACATCACCATTTTAGGAGGAAAAAAAATAACAAAGTAGGTTTCAAGCCAAAGAAGAAAAAGAAAAAAAGGGCAATATCAATGGCTTCCACACAATGCTTCTTGCACCATCATGCATTGTCAACCCCAGCTAGAACTCCCTTAGTTAGGGGTATTGTTCCATCCCTTAAGCCTAACCAATTATTGGTGTGCCGTGCCCAAAAACAGTCTGCACCTCAAGAAGATAATGCCAACAGTGTCTCTGTCTCTCGTAGATTGGCTCTCACACTCCTCATTGGTGCTGCTGCCGTTGGTTCCAAGGTTTCCCCTGCTGATGCTGCTTATGGAGAAGCTGCAAATGTTTTTGGGAAGCCAAAGACAGACACAGATTTCCAGACATACAACGGAGATGGATTCAA…	CAATATCCATTGGCTTTCACACAATGCTCTGCAACATCATGCATGTCACCCAAGCTAGACTCCTAGTAGGGTATGTCCATCCTTAGCCTACCCATTATTGGTGTGCCGTGCCCAAAAACAGTCTGCACTCAAGAAGATAATGCCCAACAGTGTCTCTGTCTCTCGTAGATTGGCTCTCACACTCCTCATTGGTGCTGCTGCCGTTGGTTCCAAGGTTTCCCCTGCTGATGCTGCTTATGGAGAAGCTGCAAATGTTTTTGGGAAGCCAAAGACAGACACAGATTTCCAGACATACAACGGAGATGGATTCAAGCTGCAAATTCCATCAAAATGGAACCCAAACAAGGAAGTAGAGTACCCTGGTCAGGTTCTTAGATTTGAAGACAACTTTGATGCCAC…	GCACGAGCACCATTTTAGGAGGAAAAAAAATAACAAAGTAGGTTTCAAGCCAAAGAAGAAAAAGAAAAAAAGGGCAATATCAATGGCTTCCACACAATGCTTCTTGCACCATCATGCATTGTCAACCCCAGCTAGAACTCCCTTAGTTAGGGGTATTGTTCCATCCCTTAAGCCTAACCAATTATTGGTGTGCCGTGCCCAAAAACAGTCTGCACCTCAAGAAGATAATGCCAACAGTGTCTCTGTCTCTCGTAGATTGGCTCTCACACTCCTCATTGGTGCTGCTGCCGTTGGTTCCAAGGTTTCCCCTGCTGATGCTGCTTATGGAGAAGCTGCAAATGTTTTTGGGAAGCCAAAGACAGACACAGATTTCCAGACATACAACGGAGATGGATTCAA…
NIB_RP1_hgx4333v1_pB27_A-19	5p 3p	88040842 / 88040728		http://www.ncbi.nlm.nih.gov/nuccore/ 384038822	http://www.ncbi.nlm.nih.gov/gene/?term=		A	psbP2; [gi|384038822|gb|JF897608.1| Nicotiana benthamiana chloroplast PsbP2 precursor (psbP2) mRNA, complete cds; nuclear gene for chloroplast product]	-82	721	IF	Sense		97.1 / 94.7	CCCACATCACCATTTTAGGAGGAAAAAAAATAACAAAGTAGGTTTCAAGCCAAAGAAGAAAAAGAAAAAAAGGGCAATATCAATGGCTTCCACACAATGCTTCTTGCACCATCATGCATTGTCAACCCCAGCTAGAACTCCCTTAGTTAGGGGTATTGTTCCATCCCTTAAGCCTAACCAATTATTGGTGTGCCGTGCCCAAAAACAGTCTGCACCTCAAGAAGATAATGCCAACAGTGTCTCTGTCTCTCGTAGATTGGCTCTCACACTCCTCATTGGTGCTGCTGCCGTTGGTTCCAAGGTTTCCCCTGCTGATGCTGCTTATGGAGAAGCTGCAAATGTTTTTGGGAAGCCAAAGACAGACACAGATTTCCAGACATACAACGGAGATGGATTCAA…	ATTGGCAATTCATGCTGCACACAATGCTCTGCACCATCATGCATGTCATCAAGCTGACTCCTAGTAGGTATGTCATTCTAAGCTAACATATGTGTGCGTGCCCAAAAACAGTCTGCACTCAAGAAGATAATGCCAACAGTGTCTCTGTCTCTCGTAGATGGCTCTCACACTCCTCATTAGTGCTGCTGCCGTTGGTACCAAGGTTTCCCCTGCTGATGCTGCTTATGGAGAAGCTGCAAATGTTTTGGGAAGCCAAAGACAGACACAGATTTCCAGACATACAACGGAGATGGATTCAAGCTGCAAATTCCATCAAAATGGAACCCAAACAAGGAAGTAGAGTACCCTGGTCAGGTTCTTAGATTTGAAGACAACTTTGATGCCACCAGCAATGTCATT…	GCACGAGCACCATTTTAGGAGGAAAAAAAATAACAAAGTAGGTTTCAAGCCAAAGAAGAAAAAGAAAAAAAGGGCAATATCAATGGCTTCCACACAATGCTTCTTGCACCATCATGCATTGTCAACCCCAGCTAGAACTCCCTTAGTTAGGGGTATTGTTCCATCCCTTAAGCCTAACCAATTATTGGTGTGCCGTGCCCAAAAACAGTCTGCACCTCAAGAAGATAATGCCAACAGTGTCTCTGTCTCTCGTAGATTGGCTCTCACACTCCTCATTGGTGCTGCTGCCGTTGGTTCCAAGGTTTCCCCTGCTGATGCTGCTTATGGAGAAGCTGCAAATGTTTTTGGGAAGCCAAAGACAGACACAGATTTCCAGACATACAACGGAGATGGATTCAA…
NIB_RP1_hgx4333v1_pB27_A-11	5p 3p	88040842 / 88040728		http://www.ncbi.nlm.nih.gov/nuccore/ 384038822	http://www.ncbi.nlm.nih.gov/gene/?term=		A	psbP2; [gi|384038822|gb|JF897608.1| Nicotiana benthamiana chloroplast PsbP2 precursor (psbP2) mRNA, complete cds; nuclear gene for chloroplast product]	-82	719	IF	Sense		97.8 / 97.7	CCCACATCACCATTTTAGGAGGAAAAAAAATAACAAAGTAGGTTTCAAGCCAAAGAAGAAAAAGAAAAAAAGGGCAATATCAATGGCTTCCACACAATGCTTCTTGCACCATCATGCATTGTCAACCCCAGCTAGAACTCCCTTAGTTAGGGGTATTGTTCCATCCCTTAAGCCTAACCAATTATTGGTGTGCCGTGCCCAAAAACAGTCTGCACCTCAAGAAGATAATGCCAACAGTGTCTCTGTCTCTCGTAGATTGGCTCTCACACTCCTCATTGGTGCTGCTGCCGTTGGTTCCAAGGTTTCCCCTGCTGATGCTGCTTATGGAGAAGCTGCAAATGTTTTTGGGAAGCCAAAGACAGACACAGATTTCCAGACATACAACGGAGATGGATTCAA…	TATGGGCCAATATCCAATGGCTTTCCACCACAATGCTTCTTGCACCATCATGCATGTCACCCCAGCTAGACTCATAGTAGGGGTATGTCCATCCATTAAGCCTAAACCAATTATTGGTGTGCCGTGCCCAAAAACAGTCTGCACCTCAAGAAGATAATGCCAACAGTGTCTCTGTCTCTCGTAGATTGGCTCTCACACTCCTCATTGGTGCTGCTGCCGTTGGTTCCAAGGTTTCCCCTGCTGATGCTGCTTATGGAGAAGCTGCAAATGTTTTTGGGAAGCCAAAGACAGACACAGATTTCCAGACATACAACGGAGATGGATTCAAGCTGCAAATTCCATCAAAATGGAACCCAAACAAGGAAGTAGAGTACCCTGGTCAGGTTCTTAGATTTGAAG…	GCACGAGCACCATTTTAGGAGGAAAAAAAATAACAAAGTAGGTTTCAAGCCAAAGAAGAAAAAGAAAAAAAGGGCAATATCAATGGCTTCCACACAATGCTTCTTGCACCATCATGCATTGTCAACCCCAGCTAGAACTCCCTTAGTTAGGGGTATTGTTCCATCCCTTAAGCCTAACCAATTATTGGTGTGCCGTGCCCAAAAACAGTCTGCACCTCAAGAAGATAATGCCAACAGTGTCTCTGTCTCTCGTAGATTGGCTCTCACACTCCTCATTGGTGCTGCTGCCGTTGGTTCCAAGGTTTCCCCTGCTGATGCTGCTTATGGAGAAGCTGCAAATGTTTTTGGGAAGCCAAAGACAGACACAGATTTCCAGACATACAACGGAGATGGATTCAA…
NIB_RP1_hgx4333v1_pB27_A-42	5p 3p	88040842 / 88040728		http://www.ncbi.nlm.nih.gov/nuccore/ 384038822	http://www.ncbi.nlm.nih.gov/gene/?term=		A	psbP2; [gi|384038822|gb|JF897608.1| Nicotiana benthamiana chloroplast PsbP2 precursor (psbP2) mRNA, complete cds; nuclear gene for chloroplast product]	-82	719	IF	Sense		97.1 / 95.4	CCCACATCACCATTTTAGGAGGAAAAAAAATAACAAAGTAGGTTTCAAGCCAAAGAAGAAAAAGAAAAAAAGGGCAATATCAATGGCTTCCACACAATGCTTCTTGCACCATCATGCATTGTCAACCCCAGCTAGAACTCCCTTAGTTAGGGGTATTGTTCCATCCCTTAAGCCTAACCAATTATTGGTGTGCCGTGCCCAAAAACAGTCTGCACCTCAAGAAGATAATGCCAACAGTGTCTCTGTCTCTCGTAGATTGGCTCTCACACTCCTCATTGGTGCTGCTGCCGTTGGTTCCAAGGTTTCCCCTGCTGATGCTGCTTATGGAGAAGCTGCAAATGTTTTTGGGAAGCCAAAGACAGACACAGATTTCCAGACATACAACGGAGATGGATTCAA…	GAAGAAAAGAAAAAATGGCATATCATGCTCACACATGCTCTGCACATCATGCATGTCAACCCAGCTAGACTCTAGTAGGGTATGTTCATCTAAGCCTACCATATGGTGTGCGTGCCCAAAAACAGTCTGCACCTCAAGAAGATAATGCCAACAGTGTCTCTGTCTCTCGTAGATTGGCTCTCACACTCCTCATTGGTGCTGCTGCCGTTGGTTCCAAGGTTTCCCCTGCTGATGCTGCTTATGGAGAAGCTGCAAATGTTTTTGGGAAGCCAAAGACAGACACAGATTTCCAGACATACAACGGAGATGGATTCAAGCTGCAAATTCCATCAAAATGGAACCCAAACAAGGAAGTAGAGTACCCTGGTCAGGTTCTTAGATTTGAAGACAACTTTGATG…	GCACGAGCACCATTTTAGGAGGAAAAAAAATAACAAAGTAGGTTTCAAGCCAAAGAAGAAAAAGAAAAAAAGGGCAATATCAATGGCTTCCACACAATGCTTCTTGCACCATCATGCATTGTCAACCCCAGCTAGAACTCCCTTAGTTAGGGGTATTGTTCCATCCCTTAAGCCTAACCAATTATTGGTGTGCCGTGCCCAAAAACAGTCTGCACCTCAAGAAGATAATGCCAACAGTGTCTCTGTCTCTCGTAGATTGGCTCTCACACTCCTCATTGGTGCTGCTGCCGTTGGTTCCAAGGTTTCCCCTGCTGATGCTGCTTATGGAGAAGCTGCAAATGTTTTTGGGAAGCCAAAGACAGACACAGATTTCCAGACATACAACGGAGATGGATTCAA…
NIB_RP1_hgx4333v1_pB27_A-33	5p 3p	88040842 / 88040728		http://www.ncbi.nlm.nih.gov/nuccore/ 384038822	http://www.ncbi.nlm.nih.gov/gene/?term=		A	psbP2; [gi|384038822|gb|JF897608.1| Nicotiana benthamiana chloroplast PsbP2 precursor (psbP2) mRNA, complete cds; nuclear gene for chloroplast product]	-82	728	IF	Sense		97.7 / 96.4	CCCACATCACCATTTTAGGAGGAAAAAAAATAACAAAGTAGGTTTCAAGCCAAAGAAGAAAAAGAAAAAAAGGGCAATATCAATGGCTTCCACACAATGCTTCTTGCACCATCATGCATTGTCAACCCCAGCTAGAACTCCCTTAGTTAGGGGTATTGTTCCATCCCTTAAGCCTAACCAATTATTGGTGTGCCGTGCCCAAAAACAGTCTGCACCTCAAGAAGATAATGCCAACAGTGTCTCTGTCTCTCGTAGATTGGCTCTCACACTCCTCATTGGTGCTGCTGCCGTTGGTTCCAAGGTTTCCCCTGCTGATGCTGCTTATGGAGAAGCTGCAAATGTTTTTGGGAAGCCAAAGACAGACACAGATTTCCAGACATACAACGGAGATGGATTCAA…	CAATTGTCTTCCACAACAATGCTTTCTGCACATCATGCATGTCAAACCAGCTAGACTCTAGTAGGGGTAATGTCCATCCTAGCTACCATTATTGGTGTGCCGTGCCCAAAAACAGTCTGCACCTCAAGAAGATAATGCCAACAGTGTCTCTGTCTCTCGTAGATTGGCTCTCACACTCCTCATTGGGTGCTGCTGCCGTTGGTTCCCAAGGTTTCCCCTGCTGATGCTGCTTATGGAGAAGCTGCAAATGTTTTTGGGAAGCCAAAGACAGACACAGATTTCCAGACATACAACGGAGATGGATTCAAGCTGCAAATTCCATCAAAATGGAACCCAAACAAGGAAGTAGAGTACCCTGGTCAGGTTCTTAGATTTGAAGACAACTTTGATGCCACCAGC…	GCACGAGCACCATTTTAGGAGGAAAAAAAATAACAAAGTAGGTTTCAAGCCAAAGAAGAAAAAGAAAAAAAGGGCAATATCAATGGCTTCCACACAATGCTTCTTGCACCATCATGCATTGTCAACCCCAGCTAGAACTCCCTTAGTTAGGGGTATTGTTCCATCCCTTAAGCCTAACCAATTATTGGTGTGCCGTGCCCAAAAACAGTCTGCACCTCAAGAAGATAATGCCAACAGTGTCTCTGTCTCTCGTAGATTGGCTCTCACACTCCTCATTGGTGCTGCTGCCGTTGGTTCCAAGGTTTCCCCTGCTGATGCTGCTTATGGAGAAGCTGCAAATGTTTTTGGGAAGCCAAAGACAGACACAGATTTCCAGACATACAACGGAGATGGATTCAA…
NIB_RP1_hgx4333v1_pB27_A-253	5p 3p	88040842 / 88040728		http://www.ncbi.nlm.nih.gov/nuccore/ 384038822	http://www.ncbi.nlm.nih.gov/gene/?term=		A	psbP2; [gi|384038822|gb|JF897608.1| Nicotiana benthamiana chloroplast PsbP2 precursor (psbP2) mRNA, complete cds; nuclear gene for chloroplast product]	-82	728	IF	Sense		90.9 / 96.7	CCCACATCACCATTTTAGGAGGAAAAAAAATAACAAAGTAGGTTTCAAGCCAAAGAAGAAAAAGAAAAAAAGGGCAATATCAATGGCTTCCACACAATGCTTCTTGCACCATCATGCATTGTCAACCCCAGCTAGAACTCCCTTAGTTAGGGGTATTGTTCCATCCCTTAAGCCTAACCAATTATTGGTGTGCCGTGCCCAAAAACAGTCTGCACCTCAAGAAGATAATGCCAACAGTGTCTCTGTCTCTCGTAGATTGGCTCTCACACTCCTCATTGGTGCTGCTGCCGTTGGTTCCAAGGTTTCCCCTGCTGATGCTGCTTATGGAGAAGCTGCAAATGTTTTTGGGAAGCCAAAGACAGACACAGATTTCCAGACATACAACGGAGATGGATTCAA…	TTCAATGGCTTCCACACATGCTCCTGCACATCATGCATTGTCAACCCAGCTAGACTCGTAGGTAGGGTATTGTTCCATCATTAGCCTAACCATATTGGTGTGCGTGCCAAAACAGTCTGCACCTCAGAGATAATGCCAACAGTGTCTCTGTCTCTCGTAGATTGGCTCTCACACTCCTCATTGGTGCTGCTGCCGTTGGTTCCAAGGTTTCCCCTGCTGATGCTGCTTATGGAGAAGCTGCAAATGTTTTTGGGAAGCCAAAGACAGACACAGATTTCCAGACATACAACGGAGATGGATTCAAGCTGCAAATTCCATCAAAATGGAACCCAAACAAGGAAGTAGAGTACCCTGGTCAGGTTCTTAGATTTGAAGACAACTTTGATGCCACCAGCAATG…	GCACGAGCACCATTTTAGGAGGAAAAAAAATAACAAAGTAGGTTTCAAGCCAAAGAAGAAAAAGAAAAAAAGGGCAATATCAATGGCTTCCACACAATGCTTCTTGCACCATCATGCATTGTCAACCCCAGCTAGAACTCCCTTAGTTAGGGGTATTGTTCCATCCCTTAAGCCTAACCAATTATTGGTGTGCCGTGCCCAAAAACAGTCTGCACCTCAAGAAGATAATGCCAACAGTGTCTCTGTCTCTCGTAGATTGGCTCTCACACTCCTCATTGGTGCTGCTGCCGTTGGTTCCAAGGTTTCCCCTGCTGATGCTGCTTATGGAGAAGCTGCAAATGTTTTTGGGAAGCCAAAGACAGACACAGATTTCCAGACATACAACGGAGATGGATTCAA…
NIB_RP1_hgx4333v1_pB27_A-49	5p 3p	88040842 / 88040728		http://www.ncbi.nlm.nih.gov/nuccore/ 384038822	http://www.ncbi.nlm.nih.gov/gene/?term=		A	psbP2; [gi|384038822|gb|JF897608.1| Nicotiana benthamiana chloroplast PsbP2 precursor (psbP2) mRNA, complete cds; nuclear gene for chloroplast product]	-82	719	IF	Sense		98.6 / 92.6	CCCACATCACCATTTTAGGAGGAAAAAAAATAACAAAGTAGGTTTCAAGCCAAAGAAGAAAAAGAAAAAAAGGGCAATATCAATGGCTTCCACACAATGCTTCTTGCACCATCATGCATTGTCAACCCCAGCTAGAACTCCCTTAGTTAGGGGTATTGTTCCATCCCTTAAGCCTAACCAATTATTGGTGTGCCGTGCCCAAAAACAGTCTGCACCTCAAAAAAATAATGCCAACAGTGTCTCTGTCTCTCGTAGATTGGCTCTCACACTCCTCATTGGTGCTGCTGCCGTTGGGTCCAA	CCAAGGGAAGAATGGGATTCCAAGGCTGGCAAAATTTCCAATCAAAAAATGGGAAACCCAAACAAGGGAAAGTAGAAGTTCCCCTGGTCCAGGGTTCTTAGATTTGGAAGACAACTTTCGACCCCACCCAGCAATGTCATTGTCGCTTTCCACCCCCTTCTTGACAAGAAGTCCATTCACTGACTTTGGTTCCCCTGAACAGTTCCTCTCTCAAGTGGACTATCTGCTAGGAAGACAAGCCTACTCAGGCAAAACTGATTCAGAGGGTGGATTTGAATCAGATGCAGTGGCAATTGCAAACGTATTGGAGACATCTAGTGCAGAAGTGGGAGGGAAACCGTATTACTACTTGTCTGTATTGACAAGAACCGCTGATGGAAATGAAGGTGGGAAGCACCA…	GCACGAGCACCATTTTAGGAGGAAAAAAAATAACAAAGTAGGTTTCAAGCCAAAGAAGAAAAAGAAAAAAAGGGCAATATCAATGGCTTCCACACAATGCTTCTTGCACCATCATGCATTGTCAACCCCAGCTAGAACTCCCTTAGTTAGGGGTATTGTTCCATCCCTTAAGCCTAACCAATTATTGGTGTGCCGTGCCCAAAAACAGTCTGCACCTCAAGAAGATAATGCCAACAGTGTCTCTGTCTCTCGTAGATTGGCTCTCACACTCCTCATTGGTGCTGCTGCCGTTGGTTCCAAGGTTTCCCCTGCTGATGCTGCTTATGGAGAAGCTGCAAATGTTTTTGGGAAGCCAAAGACAGACACAGATTTCCAGACATACAACGGAGATGGATTCAA…
NIB_RP1_hgx4333v1_pB27_A-57	5p 3p	88040842 / 88040728		http://www.ncbi.nlm.nih.gov/nuccore/ 384038822	http://www.ncbi.nlm.nih.gov/gene/?term=		A	psbP2; [gi|384038822|gb|JF897608.1| Nicotiana benthamiana chloroplast PsbP2 precursor (psbP2) mRNA, complete cds; nuclear gene for chloroplast product]	-82	725	IF	Sense		97.5 / 95.2	CCCACATCACCATTTTAGGAGGAAAAAAAATAACAAAGTAGGTTTCAAGCCAAAGAAGAAAAAGAAAAAAAGGGCAATATCAATGGCTTCCACACAATGCTTCTTGCACCATCATGCATTGTCAACCCCAGCTAGAACTCCCTTAGTTAGGGGTATTGTTCCATCCCTTAAGCCTAACCAATTATTGGTGTGCCGTGCCCAAAAACAGTCTGCACCTCAAGAAGATAATGCCAACAGTGTCTCTGTCTCTCGTAGATTGGCTCTCACACTCCTCATTGGTGCTGCTGCCGTTGGTTCCAAGGTTTCCCCTGCTGATGCTGCTTATGGAGAAGCTGCAAATGTTTTTGGGAAGCCAAAGACAGACACAGATTTCCAGACATACAACGGAGATGGATTCAA…	GCAATATTCCAATGGCTTCACACATTGCTCTGCACATCATGCATGTCATCCAGCTAGACTTCTAGTAGGGTATGTCATCATAGCCTAACCATATGTGTGCGTGCCAAAAACAGTCTGCACTCAAGAAGATAATGCCAACAGTGTCTCTGTCTCTCGTAGATTGGCTCTCACACTCCTCATTGGTGCTGCTGCCGTTGGTTCCAAGGTTTCCCCTGCTGATGCTGCTTATGGAGAAGCTGCAAATGTTTTTGGGAAGCCAAAGACAGACACAGATTTCCAGACATACAACGGAGATGGATTCAAGCTGCAAATTCCATCAAAATGGAACCCAAACAAGGAAGTAGAGTACCCTGGTCAGGTTCTTAGATTTGAAGACAACTTTGATGCCACCAGCAATGT…	GCACGAGCACCATTTTAGGAGGAAAAAAAATAACAAAGTAGGTTTCAAGCCAAAGAAGAAAAAGAAAAAAAGGGCAATATCAATGGCTTCCACACAATGCTTCTTGCACCATCATGCATTGTCAACCCCAGCTAGAACTCCCTTAGTTAGGGGTATTGTTCCATCCCTTAAGCCTAACCAATTATTGGTGTGCCGTGCCCAAAAACAGTCTGCACCTCAAGAAGATAATGCCAACAGTGTCTCTGTCTCTCGTAGATTGGCTCTCACACTCCTCATTGGTGCTGCTGCCGTTGGTTCCAAGGTTTCCCCTGCTGATGCTGCTTATGGAGAAGCTGCAAATGTTTTTGGGAAGCCAAAGACAGACACAGATTTCCAGACATACAACGGAGATGGATTCAA…
NIB_RP1_hgx4333v1_pB27_A-96	5p	88040842		http://www.ncbi.nlm.nih.gov/nuccore/ 384038822	http://www.ncbi.nlm.nih.gov/gene/?term=		A	psbP2; [gi|384038822|gb|JF897608.1| Nicotiana benthamiana chloroplast PsbP2 precursor (psbP2) mRNA, complete cds; nuclear gene for chloroplast product]	-82	No Data	IF	Sense		97.4	CCCACATCACCATTTTAGGAGGAAAAAAAATAACAAAGTAGGTTTCAAGCCAAAGAAGAAAAAGAAAAAAAGGGCAATATCAATGGCTTCCACACAATGCTTCTTGCACCATCATGCATTGTCAACCCCAGCTAGAACTCCCTTAGTTAGGGGTATTGTTCCATCCCTTAAGCCTAACCAATTATTGGTGTGCCGTGCCCAAAAACAGTCTGCACCTCAAGAAGATAATGCCAACAGTGTCTCTGTCTCTCGTAGATTGGCTCTCACACTCCTCATTGGTGCTGCTGCCGTTGGTTCCAAGGTTTCCCCTGCTGATGCTGCTTATGGAGAAGCTGCAAATGTTTTTGGGAAGCCAAAGACAGACACAGATTTCCAGACATACAACGGAGATGGATTCAA…
NIB_RP1_hgx4333v1_pB27_A-76	5p	88040842		http://www.ncbi.nlm.nih.gov/nuccore/ 384038822	http://www.ncbi.nlm.nih.gov/gene/?term=		A	psbP2; [gi|384038822|gb|JF897608.1| Nicotiana benthamiana chloroplast PsbP2 precursor (psbP2) mRNA, complete cds; nuclear gene for chloroplast product]	-82	No Data	IF	Sense		96.4	CCCACATCACCATTTTAGGAGGAAAAAAAATAACAAACTAGGTTTCAGGCCAAAGAAGAAAAAGAAAAAAAGGGCAATATCAATGGCTTCCACACAATGCTTCTTGCACCATCATGCATTGTCAACCCCAGCTAGAACTCCCTTAGTTAGGGGTATTGTTCCATCCCTTAAGCCTAACCAATTATTGGTGTGCCGTGCCCAAAAACAGTCTGCACCTCAAGAAGATAATGCCAACAGTGTCTCTGTCTCTCGTAGATTGGCTCTCACACTCCTCATTGGTGCTGCTGCCGTTGGTTCCAAGGTTTCCCCTGCTGATGCTGCTTATGGAGAAGCTGCAAATGTTTTTGGGAAGCCAAAGACAGACACAGATTTCCAGACATACAACGGAGATGGATTCAA…
NIB_RP1_hgx4333v1_pB27_A-357	5p 3p	88040842 / 88040728		http://www.ncbi.nlm.nih.gov/nuccore/ 384038822	http://www.ncbi.nlm.nih.gov/gene/?term=		A	psbP2; [gi|384038822|gb|JF897608.1| Nicotiana benthamiana chloroplast PsbP2 precursor (psbP2) mRNA, complete cds; nuclear gene for chloroplast product]	-82	719	IF	Sense		97.3 / 97.3	CCCACATCACCATTTTAGGAGGAAAAAAAATAACAAAGTAGGTTTCAAGCCAAAGAAGAAAAAGAAAAAAAGGGCAATATCAATGGCTTCCACACAATGCTTCTTGCACCATCATGCATTGTCAACCCCAGCTAGAACTCCCTTAGTTAGGGGTATTGTTCCATCCCTTAAGCCTAACCAATTATTGGTGTGCCGTGCCCAAAAACAGTCTGCACCTCAAGAAGATAATGCCAACAGTGTCTCTGTCTCTCGTAGATTGGCTCTCACACTCCTCATTGGTGCTGCTGCCGTTGGTTCCAAGGTTTCCCCTGCTGATGCTGCTTATGGAGAAGCTGCAAATGTTTTTGGGAAGCCAAAGACAGACACAGATTTCCAGACATACAACGGAGATGGATTCAA…	GACATGGCAAATATTCAATGGCTTCCACACCATGCTCTGCACATCATGCATGTCACCCCAGCTAGAACTCCATAGTAGGGTATTGTCCATCCTTAAGCCTAACCAATTATGGTGTGCCGTGCCCAAAAACAGTCTGCACCTCAAGAAGATAATGCCAACAGTGTCTCTGTCTCTCGTAGATTGGCTCTCACACTCCTCATTGGTGCTGCTGCCGTTGGTTCCAAGGTTTCCCCTGCTGATGCTGCTTATGGAGAAGCTGCAAATGTTTTTGGGAAGCCAAAGACAGACACAGATTTCCAGACATACAACGGAGATGGATTCAAGCTGCAAATTCCATCAAAATGGAACCCAAACAAGGAAGTAGAGTACCCTGGTCAGGTTCTTAGATTTGAAGACAAC…	GCACGAGCACCATTTTAGGAGGAAAAAAAATAACAAAGTAGGTTTCAAGCCAAAGAAGAAAAAGAAAAAAAGGGCAATATCAATGGCTTCCACACAATGCTTCTTGCACCATCATGCATTGTCAACCCCAGCTAGAACTCCCTTAGTTAGGGGTATTGTTCCATCCCTTAAGCCTAACCAATTATTGGTGTGCCGTGCCCAAAAACAGTCTGCACCTCAAGAAGATAATGCCAACAGTGTCTCTGTCTCTCGTAGATTGGCTCTCACACTCCTCATTGGTGCTGCTGCCGTTGGTTCCAAGGTTTCCCCTGCTGATGCTGCTTATGGAGAAGCTGCAAATGTTTTTGGGAAGCCAAAGACAGACACAGATTTCCAGACATACAACGGAGATGGATTCAA…
NIB_RP1_hgx4333v1_pB27_A-351	5p 3p	88040842 / 88040728		http://www.ncbi.nlm.nih.gov/nuccore/ 384038822	http://www.ncbi.nlm.nih.gov/gene/?term=		A	psbP2; [gi|384038822|gb|JF897608.1| Nicotiana benthamiana chloroplast PsbP2 precursor (psbP2) mRNA, complete cds; nuclear gene for chloroplast product]	-82	725	IF	Sense		91.1 / 95.8	CCCACATCACCATTTTAGGAGGAAAAAAAATAACAAAGTAGGTTTCAAGCCAAAGAAGAAAAAGAAAAAAAGGGCAATATCAATGGCTTCCACACAATGCTTCTTGCACCATCATGCATTGTCAACCCCAGCTAGAACTCCCTTAGTTAGGGGTATTGTTCCATCCCTTAAGCCTAACCAATTATTGGTGTGCCGTGCCCAAAAACAGTCTGCACCTCAAGAAGATAATGCCAACAGTGTCTCTGTCTCTCGTAGATTGGCTCTCACACTCCTCATTGGTGCTGCTGCCGTTGGTTCCAAGGTTTCCCCTGCTGATGCTGCTTATGGAGAAGCTGCAAATGTTTTTGGGAAGCCAAAGACAGACACAGATTTCCAGACATACAACGGAGATGGATTCAA…	ACATGGCAATATCATGCTACCACACAATTGCTCCTGCAACATCATGCATGTCCAGCCAAGCTAGAACTCGTAAGTAAGGGTAATGTCCATCGTTAGCCTACCCAATATGGTGTGCCGTGCCCAAAAACAGTCTGCACCTCAAGAAGATAATGCCAACAGTGTCTCTGTCTCTCGTAGATTGGCTCTCACACTCCTCATTGGTGCTGCTGCCGTTGGTTCCAAGGTTTCCCCTGCTGATGCTGCTTATGGAGAAGCTGCAAATGTTTTTGGGAAGCCAAAGACAGACACAGATTTCCAGACATACAACGGAGATGGATTCAAGCTGCAAATTCCATCAAAATGGAACCCAAACAAGGAAGTAGAGTACCCTGGTCAGGTTCTTAGATTTGAAGACAACTT…	GCACGAGCACCATTTTAGGAGGAAAAAAAATAACAAAGTAGGTTTCAAGCCAAAGAAGAAAAAGAAAAAAAGGGCAATATCAATGGCTTCCACACAATGCTTCTTGCACCATCATGCATTGTCAACCCCAGCTAGAACTCCCTTAGTTAGGGGTATTGTTCCATCCCTTAAGCCTAACCAATTATTGGTGTGCCGTGCCCAAAAACAGTCTGCACCTCAAGAAGATAATGCCAACAGTGTCTCTGTCTCTCGTAGATTGGCTCTCACACTCCTCATTGGTGCTGCTGCCGTTGGTTCCAAGGTTTCCCCTGCTGATGCTGCTTATGGAGAAGCTGCAAATGTTTTTGGGAAGCCAAAGACAGACACAGATTTCCAGACATACAACGGAGATGGATTCAA…
NIB_RP1_hgx4333v1_pB27_A-61	5p 3p	88040842 / 88040728		http://www.ncbi.nlm.nih.gov/nuccore/ 384038822	http://www.ncbi.nlm.nih.gov/gene/?term=		A	psbP2; [gi|384038822|gb|JF897608.1| Nicotiana benthamiana chloroplast PsbP2 precursor (psbP2) mRNA, complete cds; nuclear gene for chloroplast product]	-82	728	IF	Sense		97.1 / 95.4	CCCACATCACCATTTTAGGAGGAAAAAAAATAACAAAGTAGGTTTCAAGCCAAAGAAGAAAAAGAAAAAAAGGGCAATATCAATGGCTTCCACACAATGCTTCTTGCACCATCATGCATTGTCAACCCCAGCTAGAACTCCCTTAGTTAGGGGTATTGTTCCATCCCTTAAGCCTAACCAATTATTGGTGTGCCGTGCCCAAAAACAGTCTGCACCTCAAGAAGATAATGCCAACAGTGTCTCTGTCTCTCGTAGATTGGCTCTCACACTCCTCATTGGTGCTGCTGCCGTTGGTTCCAAGGTTTCCCCTGCTGATGCTGCTTATGGAGAAGCTGCAAATGTTTTTGGGAAGCCAAAGACAGACACAGATTTCCAGACATACAACGGAGATGGATTCAA…	CCAATATCATGCTTCAACACAATGCTCTGCACATCATGCATGTCAACCAGCTAGACTCTAGTAGGGTATGTCATCTAGCCTACATTATTGGTGTGCGTGCCAAAACAGTCTGCACTCAAGAAGATAATGCCAACAGTGTCTCTGTCTCTCGTAGATTGGCTCTCACACTCCTCATTGGTGCTGCTGCCGTTGGTTCCAAGGTTTCCCCTGCTGATGCTGCTTATGGAGAAGCTGCAAATGTTTTTGGGAAGCCAAAGACAGACACAGATTTCCAGACATACAACGGAGATGGATTCAAGCTGCAAATTCCATCAAAATGGAACCCAAACAAGGAAGTAGAGTACCCTGGTCAGGTTCTTAGATTTGAAGACAACTTTGATGCCACCAGCAATGTCATTG…	GCACGAGCACCATTTTAGGAGGAAAAAAAATAACAAAGTAGGTTTCAAGCCAAAGAAGAAAAAGAAAAAAAGGGCAATATCAATGGCTTCCACACAATGCTTCTTGCACCATCATGCATTGTCAACCCCAGCTAGAACTCCCTTAGTTAGGGGTATTGTTCCATCCCTTAAGCCTAACCAATTATTGGTGTGCCGTGCCCAAAAACAGTCTGCACCTCAAGAAGATAATGCCAACAGTGTCTCTGTCTCTCGTAGATTGGCTCTCACACTCCTCATTGGTGCTGCTGCCGTTGGTTCCAAGGTTTCCCCTGCTGATGCTGCTTATGGAGAAGCTGCAAATGTTTTTGGGAAGCCAAAGACAGACACAGATTTCCAGACATACAACGGAGATGGATTCAA…
NIB_RP1_hgx4333v1_pB27_A-75	5p 3p	88040842 / 88040728		http://www.ncbi.nlm.nih.gov/nuccore/ 384038822	http://www.ncbi.nlm.nih.gov/gene/?term=		A	psbP2; [gi|384038822|gb|JF897608.1| Nicotiana benthamiana chloroplast PsbP2 precursor (psbP2) mRNA, complete cds; nuclear gene for chloroplast product]	-82	719	IF	Sense		97.6 / 96.0	CCCACATCACCATTTTAGGAGGAAAAAAAATAACAAAGTAGGTTTCAAGCCAAAGAAGAAAAAGAAAAAAAGGGCAATATCAATGGCTTCCACACAATGCTTCTTGCACCATCATGCATTGTCAACCCCAGCTAGAACTCCCTTAGTTAGGGGTATTGTTCCATCCCTTAAGCCTAACCAATTATTGGTGTGCCGTGCCCAAAAACAGTCTGCACCTCAAGAAGATAATGCCAACAGTGTCTCTGTCTCTCGTAGATTGGCTCTCACACTCCTCATTGGTGCTGCTGCCGTTGGTTCCAAGGTTTCCCCTGCTGATGCTGCTTATGGAGAAGCTGCAAATGTTTTTGGGAAGCCAAAGACAGACACAGATTTCCAGACATACAACGGAGATGGATTCAA…	GAATGAAAAAAATGGCATATTCATGCTCCACACATGCCTCCTGCACATCATGCATGTCACCCAGCTAGACTCATAGTAGGGTATGTTCATCCTTAAGCCTACCAATATGGTGTGCCGTGCCCAAAAACAGTCTGCACCTCAAGAAGATAATGCCAACAGTGTCTCTGTCTCTCGTAGATTGGCTCTCACACTCCTCATTGGTGCTGCTGCCGTTGGTTCCAAGGTTTCCCCTGCTGATGCTGCTTATGGAGAAGCTGCAAATGTTTTTGGGAAGCCAAAGACAGACACAGATTTCCAGACATACAACGGAGATGGATTCAAGCTGCAAATTCCATCAAAATGGAACCCAAACAAGGAAGTAGAGTACCCTGGTCAGGTTCTTAGATTTGAAGACAACTT…	GCACGAGCACCATTTTAGGAGGAAAAAAAATAACAAAGTAGGTTTCAAGCCAAAGAAGAAAAAGAAAAAAAGGGCAATATCAATGGCTTCCACACAATGCTTCTTGCACCATCATGCATTGTCAACCCCAGCTAGAACTCCCTTAGTTAGGGGTATTGTTCCATCCCTTAAGCCTAACCAATTATTGGTGTGCCGTGCCCAAAAACAGTCTGCACCTCAAGAAGATAATGCCAACAGTGTCTCTGTCTCTCGTAGATTGGCTCTCACACTCCTCATTGGTGCTGCTGCCGTTGGTTCCAAGGTTTCCCCTGCTGATGCTGCTTATGGAGAAGCTGCAAATGTTTTTGGGAAGCCAAAGACAGACACAGATTTCCAGACATACAACGGAGATGGATTCAA…
NIB_RP1_hgx4333v1_pB27_A-82	5p 3p	88040842 / 88040728		http://www.ncbi.nlm.nih.gov/nuccore/ 384038822	http://www.ncbi.nlm.nih.gov/gene/?term=		A	psbP2; [gi|384038822|gb|JF897608.1| Nicotiana benthamiana chloroplast PsbP2 precursor (psbP2) mRNA, complete cds; nuclear gene for chloroplast product]	-82	725	IF	Sense		97.3 / 96.6	CCCACATCACCATTTTAGGAGGAAAAAAAATAACAAAGTAGGTTTCAAGCCAAAGAAGAAAAAGAAAAAAAGGGCAATATCAATGGCTTCCACACAATGCTTCTTGCACCATCATGCATTGTCAACCCCAGCTAGAACTCCCTTAGTTAGGGGTATTGTTCCATCCCTTAAGCCTAACCAATTATTGGTGTGCCGTGCCCAAAAACAGTCTGCACCTCAAGAAGATAATGCCAACAGTGTCTCTGTCTCTCGTAGATTGGCTCTCACACTCCTCATTGGTGCTGCTGCCGTTGGTTCCAAGGTTTCCCCTGCTGATGCTGCTTATGGAGAAGCTGCAAATGTTTTTGGGAAGCCAAAGACAGACACAGATTTCCAGACATACAACGGAGATGGATTCAA…	ACATGAAAAAAGGCCATATCCATGCTCCACACATGCTCTGCACATCATGCATGTCACCCAGCTAGACTCTTAGTTAGGGTATGTCCATCCTTAAGCCTAACCAATATTGGTGTGCGTGCCCAAAAACAGTCTGCACCTCAAGAAGATAATGCCAACAGTGTCTCTGTCTCTCGTAGATTGGCTCTCACACTCCTCATTGGTGCTGCTGCCGTTGGTTCCAAGGTTTCCCCTGCTGATGCTGCTTATGGAGAAGCTGCAAATGTTTTTGGGAAGCCAAAGACAGACACAGATTTCCAGACATACAACGGAGATGGATTCAAGCTGCAAATTCCATCAAAATGGAACCCAAACAAGGAAGTAGAGTACCCTGGTCAGGTTCTTAGATTTGAAGACAACTTT…	GCACGAGCACCATTTTAGGAGGAAAAAAAATAACAAAGTAGGTTTCAAGCCAAAGAAGAAAAAGAAAAAAAGGGCAATATCAATGGCTTCCACACAATGCTTCTTGCACCATCATGCATTGTCAACCCCAGCTAGAACTCCCTTAGTTAGGGGTATTGTTCCATCCCTTAAGCCTAACCAATTATTGGTGTGCCGTGCCCAAAAACAGTCTGCACCTCAAGAAGATAATGCCAACAGTGTCTCTGTCTCTCGTAGATTGGCTCTCACACTCCTCATTGGTGCTGCTGCCGTTGGTTCCAAGGTTTCCCCTGCTGATGCTGCTTATGGAGAAGCTGCAAATGTTTTTGGGAAGCCAAAGACAGACACAGATTTCCAGACATACAACGGAGATGGATTCAA…
NIB_RP1_hgx4333v1_pB27_A-303	5p 3p	88040842 / 88040728		http://www.ncbi.nlm.nih.gov/nuccore/ 384038822	http://www.ncbi.nlm.nih.gov/gene/?term=		A	psbP2; [gi|384038822|gb|JF897608.1| Nicotiana benthamiana chloroplast PsbP2 precursor (psbP2) mRNA, complete cds; nuclear gene for chloroplast product]	-82	719	IF	Sense		97.2 / 95.5	CCCACATCACCATTTTAGGAGGAAAAAAAATAACAAAGTAGGTTTCAAGCCAAAGAAGAAAAAGAAAAAAAGGGCAATATCAATGGCTTCCACACAATGCTTCTTGCACCATCATGCATTGTCAACCCCAGCTAGAACTCCCTTAGTTAGGGGTATTGTTCCATCCCTTAAGCCTAACCAATTATTGGTGTGCCGTGCCCAAAAACAGTCTGCACCTCAAGAAGATAATGCCAACAGTGTCTCTGTCTCTCGTAGATTGGCTCTCACACTCCTCATTGGTGCTGCTGCCGTTGGTTCCAAGGTTTCCCCTGCTGATGCTGCTTATGGAGAAGCTGCAAATGTTTTTGGGAAGCCAAAGACAGACACAGATTTCCAGACATACAACGGAGATGGATTCAA…	ATGGCCAATTTCATTGCTCCAACACAATGGCTCTGCACATCATGCATGTCAGCCAAGCTAGAACTCCCTAGTTAGGTATGGTCATCTAAGCTAACCAATATGTGTGCGTGCCAAAACAGTCTGCACCTCAAGAAGATAATGCCAACAGTGTCTCTGTCTCTCGTAGATGGCTCTCACACTCCTCATTGGTGCTGCTGCCGTTGGTTCCAAGGTTCCCCTGCTGATGCTGCTTATGGAGAAGCTGCAAATGTTTTTGGGAAGCCAAAGACAGACACAGATTTCCAGACATACAACGGAGATGGATTCAAGCTGCAAATTCCATCAAAATGGAACCCAAACAAGGAAGTAGAGTACCCTGGTCAGGTTCTTAGATTTGAAGACAACTTTGATGCCACCAGC…	GCACGAGCACCATTTTAGGAGGAAAAAAAATAACAAAGTAGGTTTCAAGCCAAAGAAGAAAAAGAAAAAAAGGGCAATATCAATGGCTTCCACACAATGCTTCTTGCACCATCATGCATTGTCAACCCCAGCTAGAACTCCCTTAGTTAGGGGTATTGTTCCATCCCTTAAGCCTAACCAATTATTGGTGTGCCGTGCCCAAAAACAGTCTGCACCTCAAGAAGATAATGCCAACAGTGTCTCTGTCTCTCGTAGATTGGCTCTCACACTCCTCATTGGTGCTGCTGCCGTTGGTTCCAAGGTTTCCCCTGCTGATGCTGCTTATGGAGAAGCTGCAAATGTTTTTGGGAAGCCAAAGACAGACACAGATTTCCAGACATACAACGGAGATGGATTCAA…
NIB_RP1_hgx4333v1_pB27_A-301	5p 3p	88040842 / 88040728		http://www.ncbi.nlm.nih.gov/nuccore/ 384038822	http://www.ncbi.nlm.nih.gov/gene/?term=		A	psbP2; [gi|384038822|gb|JF897608.1| Nicotiana benthamiana chloroplast PsbP2 precursor (psbP2) mRNA, complete cds; nuclear gene for chloroplast product]	-82	725	IF	Sense		97.0 / 95.8	CCCACATCACCATTTTAGGAGGAAAAAAAATAACAAAGTAGGTTTCAAGCCAAAGAAGAAAAAGAAAAAAAGGGCAATATCAATGGCTTCCACACAATGCTTCTTGCACCATCATGCATTGTCAACCCCAGCTAGAACTCCCTTAGTTAGGGGTATTGTTCCATCCCTTAAGCCTAACCAATTATTGGTGTGCCGTGCCCAAAAACAGTCTGCACCTCAAGAAGATAATGCCAACAGTGTCTCTGTCTCTCGTAGATTGGCTCTCACACTCCTCATTGGTGCTGCTGCCGTTGGTTCCAAGGTTTCCCCTGCTGATGCTGCTTATGGAGAAGCTGCAAATGTTTTTGGGAAGCCAAAGACAGACACAGATTTCCAGACATACAACGGAGATGGATTCAA…	GCATATCCAATTGCTTCCACACATGCTCTGCACATCATGCATGTCAACCAGCTAGACTCTAGTAAGGGTATGTCCATCGTAGGCCTACATATTGGTGTGCGTGCCAAAACAGTCTGCACCTCAAGAAGATAATGCCACAGTGTCTCTGTCTCTCGTAGATTGGCTCTCACACTCCTCATTGGTGCTGCTGCCGTTGGTTCCAAGGTTTCCCCTGCTGATGCTGCTTATGGAGAAGCTGCAAATGTTTTTGGGAAGCCAAAGACAGACACAGATTTCCAGACATACAACGGAGATGGATTCAAGCTGCAAATTCCATCAAAATGGAACCCAAACAAGGAAGTAGAGTACCCTGGTCAGGTTCTTAGATTTGAAGACAACTTTGATGCCACCAGCAATGTC…	GCACGAGCACCATTTTAGGAGGAAAAAAAATAACAAAGTAGGTTTCAAGCCAAAGAAGAAAAAGAAAAAAAGGGCAATATCAATGGCTTCCACACAATGCTTCTTGCACCATCATGCATTGTCAACCCCAGCTAGAACTCCCTTAGTTAGGGGTATTGTTCCATCCCTTAAGCCTAACCAATTATTGGTGTGCCGTGCCCAAAAACAGTCTGCACCTCAAGAAGATAATGCCAACAGTGTCTCTGTCTCTCGTAGATTGGCTCTCACACTCCTCATTGGTGCTGCTGCCGTTGGTTCCAAGGTTTCCCCTGCTGATGCTGCTTATGGAGAAGCTGCAAATGTTTTTGGGAAGCCAAAGACAGACACAGATTTCCAGACATACAACGGAGATGGATTCAA…
NIB_RP1_hgx4333v1_pB27_A-336	5p 3p	88040842 / 88040728		http://www.ncbi.nlm.nih.gov/nuccore/ 384038822	http://www.ncbi.nlm.nih.gov/gene/?term=		A	psbP2; [gi|384038822|gb|JF897608.1| Nicotiana benthamiana chloroplast PsbP2 precursor (psbP2) mRNA, complete cds; nuclear gene for chloroplast product]	-82	721	IF	Sense		98.3 / 96.5	CCCACATCACCATTTTAGGAGGAAAAAAAATAACAAAGTAGGTTTCAAGCCAAAGAAGAAAAAGAAAAAAAGGGCAATATCAATGGCTTCCACACAATGCTTCTTGCACCATCATGCATTGTCAACCCCAGCTAGAACTCCCTTAGTTAGGGGTATTGTTCCATCCCTTAAGCCTAACCAATTATTGGTGTGCCGTGCCCAAAAACAGTCTGCACCTCAAGAAGATAATGCCAACAGTGTCTCTGTCTCTCGTAGATTGGCTCTCACACTCCTCATTGGTGCTGCTGCCGTTGGTTCCAAGGTTTCCCCTGCTGATGCTGCTTATGGAGAAGCTGCAAATGTTTTTGGGAAGCCAAAGACAGACACAGATTTCCAGACATACAACGGAGATGGATTCAA…	GAAGAAAGAAAAAAAGGCAATATCATTGCTTCACACATTGCTCTGCACATCATGCATGTCACCCCAGCTAGACTCATAGTAGGGTATGTTCCATCCTTAAGCTACCAATATTGGTGTGCCGTGCCCAAAAACAGTCTGCACCTCAAGAAGATAATGCCAACAGTGTCTCTGTCTCTCGTAGATTGGCTCTCACACTCCTCATTGGTGCTGCTGCCGTTGGTTCCAAGGTTTCCCCTGCTGATGCTGCTTATGGAGAAGCTGCAAATGTTTTTGGGAAGCCAAAGACAGACACAGATTTCCAGACATACAACGGAGATGGATTCAAGCTGCAAATTCCATCAAAATGGAACCCAAACAAGGAAGTAGAGTACCCTGGTCAGGTTCTTAGATTTGAAGACA…	GCACGAGCACCATTTTAGGAGGAAAAAAAATAACAAAGTAGGTTTCAAGCCAAAGAAGAAAAAGAAAAAAAGGGCAATATCAATGGCTTCCACACAATGCTTCTTGCACCATCATGCATTGTCAACCCCAGCTAGAACTCCCTTAGTTAGGGGTATTGTTCCATCCCTTAAGCCTAACCAATTATTGGTGTGCCGTGCCCAAAAACAGTCTGCACCTCAAGAAGATAATGCCAACAGTGTCTCTGTCTCTCGTAGATTGGCTCTCACACTCCTCATTGGTGCTGCTGCCGTTGGTTCCAAGGTTTCCCCTGCTGATGCTGCTTATGGAGAAGCTGCAAATGTTTTTGGGAAGCCAAAGACAGACACAGATTTCCAGACATACAACGGAGATGGATTCAA…
NIB_RP1_hgx4333v1_pB27_A-348	5p 3p	88040842 / 88040728		http://www.ncbi.nlm.nih.gov/nuccore/ 384038822	http://www.ncbi.nlm.nih.gov/gene/?term=		A	psbP2; [gi|384038822|gb|JF897608.1| Nicotiana benthamiana chloroplast PsbP2 precursor (psbP2) mRNA, complete cds; nuclear gene for chloroplast product]	-82	719	IF	Sense		96.7 / 89.2	CCCACATCACCATTTTAGGAGGAAAAAAAATAACAAAGTAGGTTTCAAGCCAAAGAAGAAAAAGAAAAAAAGGGCAATATCAATGGCTTCCACACAATGCTTCTTGCACCATCATGCATTGTCAACCCCAGCTAGAACTCCCTTAGTTAGGGGTATTGTTCCATCCCTTAAGCCTAACCAATTATTGGTGTGCCGTGCCCAAAAACAGTCTGCACCTCAAGAAGATAATGCCAACAGTGTCTCTGTCTCTCGTAGATTGGCTCTCACACTCCTCATTGGTGCTGCTGCCGTTGGTTCCAAGGTTTCCCCTGCTGATGCTGCTTATGGAGAAGCTGCAAATGTTTTTGGGAAGCCAAAGACAGACACAGATTTCCAGACATACAACGGAGATGGATTCAA…	TATTACCATGTTGGCTCTCTCCACACAACCAATGTCTTTCCTGGGCACTCATCACTGGCATTTGTTCAAACCCACAAGTATAGAACCTCCCTTAATGTAGGGGGTAATTGGTCTCCATTCCCTTAAAGCCTTAACACCAAATAATTTGGGTGTGGCCGGGGCCCAAAACACAGGTCTTGCAATCTCCAAAGAAGATAAATGCCAACAGTGTCTCTGTCTTCTTGTAGGATGGCTCTCCACACTCCCTCATTGGTGCGCTGCCGTTGGGTTCCCAAGGTTTTCCCCTGCTGATGCTGCTTAGGGAGAAGCTGCAAATTGTTTTTTGGGAAGCCCAAAAAACAGACACAGATTTCCAGACATACAAGGGAGATGGATTCAAGCTGCAAATTCCCATCAAAA…	GCACGAGCACCATTTTAGGAGGAAAAAAAATAACAAAGTAGGTTTCAAGCCAAAGAAGAAAAAGAAAAAAAGGGCAATATCAATGGCTTCCACACAATGCTTCTTGCACCATCATGCATTGTCAACCCCAGCTAGAACTCCCTTAGTTAGGGGTATTGTTCCATCCCTTAAGCCTAACCAATTATTGGTGTGCCGTGCCCAAAAACAGTCTGCACCTCAAGAAGATAATGCCAACAGTGTCTCTGTCTCTCGTAGATTGGCTCTCACACTCCTCATTGGTGCTGCTGCCGTTGGTTCCAAGGTTTCCCCTGCTGATGCTGCTTATGGAGAAGCTGCAAATGTTTTTGGGAAGCCAAAGACAGACACAGATTTCCAGACATACAACGGAGATGGATTCAA…
NIB_RP1_hgx4333v1_pB27_A-335	5p 3p	88040842 / 88040728		http://www.ncbi.nlm.nih.gov/nuccore/ 384038822	http://www.ncbi.nlm.nih.gov/gene/?term=		A	psbP2; [gi|384038822|gb|JF897608.1| Nicotiana benthamiana chloroplast PsbP2 precursor (psbP2) mRNA, complete cds; nuclear gene for chloroplast product]	-82	728	IF	Sense		97.7 / 96.2	CCCACATCACCATTTTAGGAGGAAAAAAAATAACAAAGTAGGTTTCAAGCCAAAGAAGAAAAAGAAAAAAAGGGCAATATCAATGGCTTCCACACAATGCTTCTTGCACCATCATGCATTGTCAACCCCAGCTAGAACTCCCTTAGTTAGGGGTATTGTTCCATCCCTTAAGCCTAACCAATTATTGGTGTGCCGTGCCCAAAAACAGTCTGCACCTCAAGAAGATAATGCCAACAGTGTCTCTGTCTCTCGTAGATTGGCTCTCACACTCCTCATTGGTGCTGCTGCCGTTGGTTCCAAGGTTTCCCCTGCTGATGCTGCTTATGGAGAAGCTGCAAATGTTTTTGGGAAGCCAAAGACAGACACAGATTTCCAGACATACAACGGAGATGGATTCAA…	ACACGGCAAATTCCATTGCTTCACACAATGCTCTGCACATCATGCATGTCACCCAGCTAGACTCCGTAGTAAGGGTAATGTTCATCATAGCCCTACCCAATTATTGGTGTGCCGTGCCCAAAAACAGTCTGCACCTCAAGAAGATAATGCCAACAGTGTCTCTGTCTCTCGTAGATTGGCTCTCACACTCCTCATTGGTGCTGCTGCCGTTGGTTCCAAGGTTTCCCCCTGCTGATGCTGCTTATGGAGAAGCTGCAAATGTTTTTGGGAAGCCAAAGACAGACACAGATTTCCAGACATACAACGGAGATGGATTCAAGCTGCAAATTCCATCAAAATGGAACCCAAACAAGGAAGTAGAGTACCCTGGTCAGGTTCTTAGATTTGAAGACAACTTTG…	GCACGAGCACCATTTTAGGAGGAAAAAAAATAACAAAGTAGGTTTCAAGCCAAAGAAGAAAAAGAAAAAAAGGGCAATATCAATGGCTTCCACACAATGCTTCTTGCACCATCATGCATTGTCAACCCCAGCTAGAACTCCCTTAGTTAGGGGTATTGTTCCATCCCTTAAGCCTAACCAATTATTGGTGTGCCGTGCCCAAAAACAGTCTGCACCTCAAGAAGATAATGCCAACAGTGTCTCTGTCTCTCGTAGATTGGCTCTCACACTCCTCATTGGTGCTGCTGCCGTTGGTTCCAAGGTTTCCCCTGCTGATGCTGCTTATGGAGAAGCTGCAAATGTTTTTGGGAAGCCAAAGACAGACACAGATTTCCAGACATACAACGGAGATGGATTCAA…
NIB_RP1_hgx4333v1_pB27_A-331	5p 3p	88040842 / 88040728		http://www.ncbi.nlm.nih.gov/nuccore/ 384038822	http://www.ncbi.nlm.nih.gov/gene/?term=		A	psbP2; [gi|384038822|gb|JF897608.1| Nicotiana benthamiana chloroplast PsbP2 precursor (psbP2) mRNA, complete cds; nuclear gene for chloroplast product]	-82	751	IF	Sense		97.7 / 97.0	CCCACATCACCATTTTAGGAGGAAAAAAAATAACAAAGTAGGTTTCAAGCCAAAGAAGAAAAAGAAAAAAAGGGCAATATCAATGGCTTCCACACAATGCTTCTTGCACCATCATGCATTGTCAACCCCAGCTAGAACTCCCTTAGTTAGGGGTATTGTTCCATCCCTTAAGCCTAACCAATTATTGGTGTGCCGTGCCCAAAAACAGTCTGCACCTCAAGAAGATAATGCCAACAGTGTCTCTGTCTCTCGTAGATTGGCTCTCACACTCCTCATTGGTGCTGCTGCCGTTGGTTCCAAGGTTTCCCCTGCTGATGCTGCTTATGGAGAAGCTGCAAATGTTTTTGGGAAGCCAAAGACAGACACAGATTTCCAGACATACAACGGAGATGGATTCAA…	TCAACAATCATTGCATTGTTCAACCCAGCTAGACTTCCTTAGTAGGGTAATGTTCATCATTAGCCTAACCATTATGGTGTGCCGTGCCCAAAAACAGTCTGCACCTCAAGAAGATAATGCCAACAGTGTCTCTGTCTCTCGTAGATTGGCTCTCACACTCCTCATTGGTGCTGCTGCCGTTGGTTCCCAAGGTTTCCCTGCTGATGCTGCTTATGGAGAAGCTGCAAATGTTTTTGGGAAGCCAAAGACAGACACAGATTTCCAGACATACAACGGAGATGGATTCAAGCTGCAAATTCCATCAAAATGGAACCCAAACAAGGAAGTAGAGTACCCTGGTCAGGTTCTTAGATTTGAAGACAACTTTGATGCCACCAGCAATGTCATTGTCGCTATCAC…	GCACGAGCACCATTTTAGGAGGAAAAAAAATAACAAAGTAGGTTTCAAGCCAAAGAAGAAAAAGAAAAAAAGGGCAATATCAATGGCTTCCACACAATGCTTCTTGCACCATCATGCATTGTCAACCCCAGCTAGAACTCCCTTAGTTAGGGGTATTGTTCCATCCCTTAAGCCTAACCAATTATTGGTGTGCCGTGCCCAAAAACAGTCTGCACCTCAAGAAGATAATGCCAACAGTGTCTCTGTCTCTCGTAGATTGGCTCTCACACTCCTCATTGGTGCTGCTGCCGTTGGTTCCAAGGTTTCCCCTGCTGATGCTGCTTATGGAGAAGCTGCAAATGTTTTTGGGAAGCCAAAGACAGACACAGATTTCCAGACATACAACGGAGATGGATTCAA…
NIB_RP1_hgx4333v1_pB27_A-166	5p 3p	88040842 / 88040728		http://www.ncbi.nlm.nih.gov/nuccore/ 384038822	http://www.ncbi.nlm.nih.gov/gene/?term=		A	psbP2; [gi|384038822|gb|JF897608.1| Nicotiana benthamiana chloroplast PsbP2 precursor (psbP2) mRNA, complete cds; nuclear gene for chloroplast product]	-82	725	IF	Sense		97.3 / 97.4	CCCACATCACCATTTTAGGAGGAAAAAAAATAACAAAGTAGGTTTCAAGCCAAAGAAGAAAAAGAAAAAAAGGGCAATATCAATGGCTTCCACACAATGCTTCTTGCACCATCATGCATTGTCAACCCCAGCTAGAACTCCCTTAGTTAGGGGTATTGTTCCATCCCTTAAGCCTAACCAATTATTGGTGTGCCGTGCCCAAAAACAGTCTGCACCTCAAGAAGATAATGCCAACAGTGTCTCTGTCTCTCGTAGATTGGCTCTCACACTCCTCATTGGTGCTGCTGCCGTTGGTTCCAAGGTTTCCCCTGCTGATGCTGCTTATGGAGAAGCTGCAAATGTTTTTGGGAAGCCAAAGACAGACACAGATTTCCAGACATACAACGGAGATGGATTCAA…	ATGGGGCATATCAATGGCTTCCACACCATGCTCTGGCACATCATGCATGTCAACCCAGCTAGAACTCCGTAGTAGGGGTATGTCATCCCTTAAGCCTAACTATATGGTGTGCCGTGCCCAAAAACAGTCTGCACCTCAAGAAGATAATGCCAACAGTGTCTCTGTCTCTCGTAGATTGGCTCTCACACTCCTCATTGGTGCTGCTGCCGTTGGTTCCAAGGTTTCCCCTGCTGATGCTGCTTATGGAGAAGCTGCAAATGTTTTTGGGAAGCCAAAGACAGACACAGATTTCCAGACATACAACGGAGATGGATTCAAGCTGCAAATTCCATCAAAATGGAACCCAAACAAGGAAGTAGAGTACCCTGGTCAGGTTCTTAGATTTGAAGACAACTTTGA…	GCACGAGCACCATTTTAGGAGGAAAAAAAATAACAAAGTAGGTTTCAAGCCAAAGAAGAAAAAGAAAAAAAGGGCAATATCAATGGCTTCCACACAATGCTTCTTGCACCATCATGCATTGTCAACCCCAGCTAGAACTCCCTTAGTTAGGGGTATTGTTCCATCCCTTAAGCCTAACCAATTATTGGTGTGCCGTGCCCAAAAACAGTCTGCACCTCAAGAAGATAATGCCAACAGTGTCTCTGTCTCTCGTAGATTGGCTCTCACACTCCTCATTGGTGCTGCTGCCGTTGGTTCCAAGGTTTCCCCTGCTGATGCTGCTTATGGAGAAGCTGCAAATGTTTTTGGGAAGCCAAAGACAGACACAGATTTCCAGACATACAACGGAGATGGATTCAA…
NIB_RP1_hgx4333v1_pB27_A-165	5p 3p	88040842 / 88040728		http://www.ncbi.nlm.nih.gov/nuccore/ 384038822	http://www.ncbi.nlm.nih.gov/gene/?term=		A	psbP2; [gi|384038822|gb|JF897608.1| Nicotiana benthamiana chloroplast PsbP2 precursor (psbP2) mRNA, complete cds; nuclear gene for chloroplast product]	-82	728	IF	Sense		97.2 / 95.4	CCCACATCACCATTTTAGGAGGAAAAAAAATAACAAAGTAGGTTTCAAGCCAAAGAAGAAAAAGAAAAAAAGGGCAATATCAATGGCTTCCACACAATGCTTCTTGCACCATCATGCATTGTCAACCCCAGCTAGAACTCCCTTAGTTAGGGGTATTGTTCCATCCCTTAAGCCTAACCAATTATTGGTGTGCCGTGCCCAAAAACAGTCTGCACCTCAAGAAGATAATGCCAACAGTGTCTCTGTCTCTCGTAAATTGGCTCTCACACTCCTCATTGGTGCTGCTGCCGTTGGTTCCAAGGTTTCCCCTGCTGATGCTGCTTATGGAGAAGCTGCAAATGTTTTTGGGAAGCCAAAGACAGACACAGATTTCCAGACATACAACGGAGATGGATTCAA…	CATATTCATTGGCTTCCACCACAATGCTCCTGCACATCATGCATGGTCAGCCAAGCTAGACTCCTAGTAGGGTATGTTCCATTCCCTATGCCTAACCAAATAGTGGATTGTGCAGTGCCCAACAACAGTCTGCACCTCAGAAGATTAATGCCAACAGTGTCTCTGTCTCTCGTAGATTGGATCTCACACTCCTCATAGTGCTGCTGCCGTTGGTTCCAAGGTTTCCCCTGCTGATGCTGCTTATGGAGAAGCTGCAAATGTTTTTTGTGAAGCCAAAGACAGACACAGATTTCCAGACATACAACGGAGATGGATTCAAGCTGCAAATTCCATCAAAATGGAACCCAAACAAGGAAGTAGAGTACCCTGGTCAGGTTCTTAGATTTGAAGACAACTTTG…	GCACGAGCACCATTTTAGGAGGAAAAAAAATAACAAAGTAGGTTTCAAGCCAAAGAAGAAAAAGAAAAAAAGGGCAATATCAATGGCTTCCACACAATGCTTCTTGCACCATCATGCATTGTCAACCCCAGCTAGAACTCCCTTAGTTAGGGGTATTGTTCCATCCCTTAAGCCTAACCAATTATTGGTGTGCCGTGCCCAAAAACAGTCTGCACCTCAAGAAGATAATGCCAACAGTGTCTCTGTCTCTCGTAGATTGGCTCTCACACTCCTCATTGGTGCTGCTGCCGTTGGTTCCAAGGTTTCCCCTGCTGATGCTGCTTATGGAGAAGCTGCAAATGTTTTTGGGAAGCCAAAGACAGACACAGATTTCCAGACATACAACGGAGATGGATTCAA…
NIB_RP1_hgx4333v1_pB27_A-157	5p 3p	88040842 / 88040728		http://www.ncbi.nlm.nih.gov/nuccore/ 384038822	http://www.ncbi.nlm.nih.gov/gene/?term=		A	psbP2; [gi|384038822|gb|JF897608.1| Nicotiana benthamiana chloroplast PsbP2 precursor (psbP2) mRNA, complete cds; nuclear gene for chloroplast product]	-82	728	IF	Sense		95.2 / 96.8	CCCACATCACCATTTTAGGAGGAAAAAAAATAACAAAGTAGGTTTCAAGCCAAAGAAGAAAAAGAAAAAAAGGGCAATATCAATGGCTTCCACACAATGCTTCTTGCACCATCATGCATTGTCAACCCCAGCTAGAACTCCCTTAGTTAGGGGTATTGTTCCATCCCTTAAGCCTAACCAATTATTGGTGTGCCGTGCCCAAAAACAGTCTGCACCTCAAGAAGATAATGCCAACAGTGTCTCTGTCTCTCGTAGATTGGCTCTCACACTCCTCATTGGTGCTGCTGCCGTTGGTTCCAAGGTTTCCCCTGCTGATGCTGCTTATGGAGAAGCTGCAAATGTTTTTGGGAAGCCAAAGACAGACACAGATTTCCAGACATACAACGGAGATGGATTCAA…	ACAGGGCATATTCAATGGTCTTCCACCACAATGGCTTCCTGCATCATCATGCATGTCAACCAGCTAGACTCCTTAGTAGGGTATGTCATCCCTTAGCCTAACCCATTATTGGTGTGCCGTGCCCAAAACAGTCTGCACCTCAAGAAGATAATGCCAACAGTGTCTCTGTCTCTCGTAGATTGGCTCTCACACTCCTCATTGGTGCTGCTGCCGTTGGTTCCAAGGTTTCCCTGCTGATGCTGCTTATGGAGAAGCTGCAAATGTTTTTGGGAAGCCAAAGACAGACACAGATTTCCAGACATACAACGGAGATGGATTCAAGCTGCAAATTCCATCAAAATGGAACCCAAACAAGGAAGTAGAGTACCCTGGTCAGGTTCTTAGATTTGAAGACAACTT…	GCACGAGCACCATTTTAGGAGGAAAAAAAATAACAAAGTAGGTTTCAAGCCAAAGAAGAAAAAGAAAAAAAGGGCAATATCAATGGCTTCCACACAATGCTTCTTGCACCATCATGCATTGTCAACCCCAGCTAGAACTCCCTTAGTTAGGGGTATTGTTCCATCCCTTAAGCCTAACCAATTATTGGTGTGCCGTGCCCAAAAACAGTCTGCACCTCAAGAAGATAATGCCAACAGTGTCTCTGTCTCTCGTAGATTGGCTCTCACACTCCTCATTGGTGCTGCTGCCGTTGGTTCCAAGGTTTCCCCTGCTGATGCTGCTTATGGAGAAGCTGCAAATGTTTTTGGGAAGCCAAAGACAGACACAGATTTCCAGACATACAACGGAGATGGATTCAA…
NIB_RP1_hgx4333v1_pB27_A-224	5p 3p	88040842 / 88040728		http://www.ncbi.nlm.nih.gov/nuccore/ 384038822	http://www.ncbi.nlm.nih.gov/gene/?term=		A	psbP2; [gi|384038822|gb|JF897608.1| Nicotiana benthamiana chloroplast PsbP2 precursor (psbP2) mRNA, complete cds; nuclear gene for chloroplast product]	-82	728	IF	Sense		97.3 / 97.4	CCCACATCACCATTTTAGGAGGAAAAAAAATAACAAAGTAGGTTTCAAGCCAAAGAAGAAAAAGAAAAAAAGGGCAATATCAATGGCTTCCACACAATGCTTCTTGCACCATCATGCATTGTCAACCCCAGCTAGAACTCCCTTAGTTAGGGGTATTGTTCCATCCCTTAAGCCTAACCAATTATTGGTGTGCCGTGCCCAAAAACAGTCTGCACCTCAAGAAGATAATGCCAACAGTGTCTCTGTCTCTCGTAGATTGGCTCTCACACTCCTCATTGGTGCTGCTGCCGTTGGTTCCAAGGTTTCCCCTGCTGATGCTGCTTATGGAGAAGCTGCAAATGTTTTTGGGAAGCCAAAGACAGACACAGATTTCCAGACATACAACGGAGATGGATTCAA…	ACGGGGCAAATATCAATTGGCTTCCACCACAATGCTTCTGCACATCATGCATGTCACCCAGCTAGACTCTAGTAAGGGGTATGTCATCCTAAGCCTAACCAATTATTGGTGTGCCGTGCCCAAAAACAGTCTGCACCTCAAGAAGATAATGCCAACAGTGTCTCTGTCTCTCGTAGATTGGCTCTCACACTCCTCATTGGTGCTGCTGCCGTTGGTTCCAAGGTTTCCCCTGCTGATGCTGCTTATGGAGAAGCTGCAAATGTTTTTGGAAGCCAAAGACAGACACAGATTTCCAGACATACAACGGAGATGGATTCAAGCTGCAAATTCCATCAAAATGGAACCCAAACAAGGAAGTAGAGTACCCTGGTCAGGTTCTTAGATTTGAAGACAACTTTG…	GCACGAGCACCATTTTAGGAGGAAAAAAAATAACAAAGTAGGTTTCAAGCCAAAGAAGAAAAAGAAAAAAAGGGCAATATCAATGGCTTCCACACAATGCTTCTTGCACCATCATGCATTGTCAACCCCAGCTAGAACTCCCTTAGTTAGGGGTATTGTTCCATCCCTTAAGCCTAACCAATTATTGGTGTGCCGTGCCCAAAAACAGTCTGCACCTCAAGAAGATAATGCCAACAGTGTCTCTGTCTCTCGTAGATTGGCTCTCACACTCCTCATTGGTGCTGCTGCCGTTGGTTCCAAGGTTTCCCCTGCTGATGCTGCTTATGGAGAAGCTGCAAATGTTTTTGGGAAGCCAAAGACAGACACAGATTTCCAGACATACAACGGAGATGGATTCAA…
NIB_RP1_hgx4333v1_pB27_A-350	5p 3p	88040842 / 88040728		http://www.ncbi.nlm.nih.gov/nuccore/ 384038822	http://www.ncbi.nlm.nih.gov/gene/?term=		A	psbP2; [gi|384038822|gb|JF897608.1| Nicotiana benthamiana chloroplast PsbP2 precursor (psbP2) mRNA, complete cds; nuclear gene for chloroplast product]	-82	719	IF	Sense		98.4 / 94.8	CCCACATCACCATTTTAGGAGGAAAAAAAATAACAAAGTAGGTTTCAAGCCAAAGAAGAAAAAGAAAAAAAGGGCAATATCAATGGCTTCCACACAATGCTTCTTGCACCATCATGCATTGTCAACCCCAGCTAGAACTCCCTTAGTTAGGGGTATTGTTCCATCCCTTAAGCCTAACCAATTATTGGTGTGCCGTGCCCAAAAACAGTCTGCACCTCAAGAAGATAATGCCAACAGTGTCTCTGTCTCTCGTAGATTGGCTCTCACACTCCTCATTGGTGCTGCTGCCGTTGGTTCCAAGGTTTCCCCTGCTGATGCTGCTTATGGAGAAGCTGCAAATGTTTTTGGGAAGCCAAAGACAGACACAGATTTCCAGACATACAACGGAGATGGATTCAA…	ATGGCCATATCATTGCTTCCACACCAATTGCCTCTGCACATCATGCATGTCAACCAGCTAGAACTCTAGTAGGGTATGTCATCCTAAGCTACATATGGTGTGCGTGCCCAAAACAGTCTGCACCTCAGAGATATGCCACAGTGTCTCTGTCTCTCGTAGATTGGCTCTCACACTCCTCATTGGTGCTGCTGCCGTTGGTTCCAAGGTTTCCCGTGCTGATGCTGCTTATGGAGAAGCTGCAAATGTTTTTGGGAAGCCAAAGACAGACACAGATTTCCAGACATACAACGGAGATGGATTCAAGCTGCAAATTCCATCAAAATGGAACCCAAACAAGGAAGTAGAGTACCCTGGTCAGGTTCTTAGATTTGAAGACAACTTTGATGCCACCAGCAATGT…	GCACGAGCACCATTTTAGGAGGAAAAAAAATAACAAAGTAGGTTTCAAGCCAAAGAAGAAAAAGAAAAAAAGGGCAATATCAATGGCTTCCACACAATGCTTCTTGCACCATCATGCATTGTCAACCCCAGCTAGAACTCCCTTAGTTAGGGGTATTGTTCCATCCCTTAAGCCTAACCAATTATTGGTGTGCCGTGCCCAAAAACAGTCTGCACCTCAAGAAGATAATGCCAACAGTGTCTCTGTCTCTCGTAGATTGGCTCTCACACTCCTCATTGGTGCTGCTGCCGTTGGTTCCAAGGTTTCCCCTGCTGATGCTGCTTATGGAGAAGCTGCAAATGTTTTTGGGAAGCCAAAGACAGACACAGATTTCCAGACATACAACGGAGATGGATTCAA…
NIB_RP1_hgx4333v1_pB27_A-369	5p 3p	88040842 / 88040728		http://www.ncbi.nlm.nih.gov/nuccore/ 384038822	http://www.ncbi.nlm.nih.gov/gene/?term=		A	psbP2; [gi|384038822|gb|JF897608.1| Nicotiana benthamiana chloroplast PsbP2 precursor (psbP2) mRNA, complete cds; nuclear gene for chloroplast product]	-82	728	IF	Sense		97.8 / 96.5	CCCACATCACCATTTTAGGAGGAAAAAAAATAACAAAGTAGGTTTCAAGCCAAAGAAGAAAAAGAAAAAAAGGGCAATATCAATGGCTTCCACACAATGCTTCTTGCACCATCATGCATTGTCAACCCCAGCTAGAACTCCCTTAGTTAGGGGTATTGTTCCATCCCTTAAGCCTAACCAATTATTGGTGTGCCGTGCCCAAAAACAGTCTGCACCTCAAGAAGATAATGCCAACAGTGTCTCTGTCTCTCGTAGATTGGCTCTCACACTCCTCATTGGTGCTGCTGCCGTTGGTTCCAAGGTTTCCCCTGCTGATGCTGCTTATGGAGAAGCTGCAAATGTTTTTGGGAAGCCAAAGACAGACACAGATTTCCAGACATACAACGGAGATGGATTCAA…	ATTGCTCTGGCACATCATGCATTGTCAACCCAGCTAGACTCTAGTAGGGTATGTCATCTAAGCCTATCATATGGTGTGCGTGCCCAAAAACAGTCTGCACTCAAGAAGATAATGCCAACAGTGTCTCTGTCTCTCGTAGATTGGCTCTCACACTCCTCATTGGTGCTGCTGCCGTTGGTTCCAAGGTTTCCCCTGCTGATGCTGCTTATGGAGAAGCTGCAAATGTTTTTGGGAAGCCAAAGACAGACACAGATTTCCAGACATACAACGGAGATGGATTCAAGCTGCAAATTCCATCAAAATGGAACCCAAACAAGGAAGTAGAGTACCCTGGTCAGGTTCTTAGATTTGAAGACAACTTTGATGCCACCAGCAATGTCATTGTCGCTATCACCCCTA…	GCACGAGCACCATTTTAGGAGGAAAAAAAATAACAAAGTAGGTTTCAAGCCAAAGAAGAAAAAGAAAAAAAGGGCAATATCAATGGCTTCCACACAATGCTTCTTGCACCATCATGCATTGTCAACCCCAGCTAGAACTCCCTTAGTTAGGGGTATTGTTCCATCCCTTAAGCCTAACCAATTATTGGTGTGCCGTGCCCAAAAACAGTCTGCACCTCAAGAAGATAATGCCAACAGTGTCTCTGTCTCTCGTAGATTGGCTCTCACACTCCTCATTGGTGCTGCTGCCGTTGGTTCCAAGGTTTCCCCTGCTGATGCTGCTTATGGAGAAGCTGCAAATGTTTTTGGGAAGCCAAAGACAGACACAGATTTCCAGACATACAACGGAGATGGATTCAA…
NIB_RP1_hgx4333v1_pB27_A-217	5p	88040842		http://www.ncbi.nlm.nih.gov/nuccore/ 384038822	http://www.ncbi.nlm.nih.gov/gene/?term=		A	psbP2; [gi|384038822|gb|JF897608.1| Nicotiana benthamiana chloroplast PsbP2 precursor (psbP2) mRNA, complete cds; nuclear gene for chloroplast product]	-82	No Data	IF	Sense		96.6	CCCACATCACCATTTTAGGAGGAAAAAAAATAACAAAGTAGGTTTCAAGCCAAAGAAGAAAAAGAAAAAAAGGGCAATATCAATGGCTTCCACACAATGCTTCTTGCACCATCATGCATTGTCAACCCCAGCTAGAACTCCCTTAGTTAGGGGTATTGTTCCATCCCTTAAGCCTAACCAATTATTGGTGTGCCGTGCCCAAAAACAGTCTGCACCTCAAGAAGATAATGCCAACAGTGTCTCTGTCTCTCGTAAATTGGCTCTCACACTCCTCATTGGTGCTGCTGCCGTTGGTTCCAAGGTTTCCCCTGCTGATGCTGCTTATGGAGAAGCTGCAAATGTTTTTGGGAAGCCAAAGACAGACACAGATTTCCAGACATACAACGGAGATGGATTCAA…
NIB_RP1_hgx4333v1_pB27_A-106	5p 3p	88040842 / 88040728		http://www.ncbi.nlm.nih.gov/nuccore/ 384038822	http://www.ncbi.nlm.nih.gov/gene/?term=		A	psbP2; [gi|384038822|gb|JF897608.1| Nicotiana benthamiana chloroplast PsbP2 precursor (psbP2) mRNA, complete cds; nuclear gene for chloroplast product]	-82	728	IF	Sense		97.8 / 96.1	CCCACATCACCATTTTAGGAGGAAAAAAAATAACAAAGTAGGTTTCAAGCCAAAGAAGAAAAAGAAAAAAAGGGCAATATCAATGGCTTCCACACAATGCTTCTTGCACCATCATGCATTGTCAACCCCAGCTAGAACTCCCTTAGTTAGGGGTATTGTTCCATCCCTTAAGCCTAACCAATTATTGGTGTGCCGTGCCCAAAAACAGTCTGCACCTCAAGAAGATAATGCCAACAGTGTCTCTGTCTCTCGTAGATTGGCTCTCACACTCCTCATTGGTGCTGCTGCCGTTGGTTCCAAGGTTTCCCCTGCTGATGCTGCTTATGGAGAAGCTGCAAATGTTTTTGGGAAGCCAAAGACAGACACAGATTTCCAGACATACAACGGAGATGGATTCAA…	CAATATCAATGGCTTTCCACACATGCTCTGCACATCATGCATGTCACCCAGCTAGACTTCGAAGTAAGGGTATGTTCATCATAGCCTACCAATATGGTGTGCCGTGCCCAAAAACAGTCTGCACCTCAAGAAGATAATGCCAACAGTGTCTCTGTCTCTCGTAGATTGGCTCTCACACTCCTCATTGGTGCTGCTGCCGTTGGTTCCAAGGTTTCCCCTGCTGATGCTGCTTATGGAGAAGCTGCAAATGTTTTTGGGAAGCCAAAGACAGACACAGATTTCCAGACATACAACGGAGATGGATTCAAGCTGCAAATTCCATCAAAATGGAACCCAAACAAGGAAGTAGAGTACCCTGGTCAGGTTCTTAGATTTGAAGACAACTTTGATGCCACCAGC…	GCACGAGCACCATTTTAGGAGGAAAAAAAATAACAAAGTAGGTTTCAAGCCAAAGAAGAAAAAGAAAAAAAGGGCAATATCAATGGCTTCCACACAATGCTTCTTGCACCATCATGCATTGTCAACCCCAGCTAGAACTCCCTTAGTTAGGGGTATTGTTCCATCCCTTAAGCCTAACCAATTATTGGTGTGCCGTGCCCAAAAACAGTCTGCACCTCAAGAAGATAATGCCAACAGTGTCTCTGTCTCTCGTAGATTGGCTCTCACACTCCTCATTGGTGCTGCTGCCGTTGGTTCCAAGGTTTCCCCTGCTGATGCTGCTTATGGAGAAGCTGCAAATGTTTTTGGGAAGCCAAAGACAGACACAGATTTCCAGACATACAACGGAGATGGATTCAA…
NIB_RP1_hgx4333v1_pB27_A-105	5p 3p	88040842 / 88040728		http://www.ncbi.nlm.nih.gov/nuccore/ 384038822	http://www.ncbi.nlm.nih.gov/gene/?term=		A	psbP2; [gi|384038822|gb|JF897608.1| Nicotiana benthamiana chloroplast PsbP2 precursor (psbP2) mRNA, complete cds; nuclear gene for chloroplast product]	-82	728	IF	Sense		97.5 / 95.9	CCCACATCACCATTTTAGGAGGAAAAAAAATAACAAAGTAGGTTTCAAGCCAAAGAAGAAAAAGAAAAAAAGGGCAATATCAATGGCTTCCACACAATGCTTCTTGCACCATCATGCATTGTCAACCCCAGCTAGAACTCCCTTAGTTAGGGGTATTGTTCCATCCCTTAAGCCTAACCAATTATTGGTGTGCCGTGCCCAAAAACAGTCTGCACCTCAAGAAGATAATGCCAACAGTGTCTCTGTCTCTCGTAGATTGGCTCTCACACTCCTCATTGGTGCTGCTGCCGTTGGTTCCAAGGTTTCCCCTGCTGATGCTGCTTATGGAGAAGCTGCAAATGTTTTTGGGAAGCCAAAGACAGACACAGATTTCCAGACATACAACGGAGATGGATTCAA…	AGAAAAAAAGGCATATCATGCTACACACATGCCTCTGCACATCATGCATGTCACCCAGCTAGACTCTAGTAAGGGTATGTCATCATTAGCCTACCAATATTGGTGTGCGTGCCCAAAAACAGTCTGCACCTCAAGAAGATAATGCCAACAGTGTCTCTGTCTCTCGTAGATTGGCTCTCACACTCCTCATTGGTGCTGCTGCCGTTGGTTCCAAGGTTTCCCCTGCTGATGCTGCTTATGGAGAAGCTGCAAATGTTTTTGGGAAGCCAAAGACAGACACAGATTTCCAGACATACAACGGAGATGGATTCAAGCTGCAAATTCCATCAAAATGGAACCCAAACAAGGAAGTAGAGTACCCTGGTCAGGTTCTTAGATTTGAAGACAACTTTGATGCCA…	GCACGAGCACCATTTTAGGAGGAAAAAAAATAACAAAGTAGGTTTCAAGCCAAAGAAGAAAAAGAAAAAAAGGGCAATATCAATGGCTTCCACACAATGCTTCTTGCACCATCATGCATTGTCAACCCCAGCTAGAACTCCCTTAGTTAGGGGTATTGTTCCATCCCTTAAGCCTAACCAATTATTGGTGTGCCGTGCCCAAAAACAGTCTGCACCTCAAGAAGATAATGCCAACAGTGTCTCTGTCTCTCGTAGATTGGCTCTCACACTCCTCATTGGTGCTGCTGCCGTTGGTTCCAAGGTTTCCCCTGCTGATGCTGCTTATGGAGAAGCTGCAAATGTTTTTGGGAAGCCAAAGACAGACACAGATTTCCAGACATACAACGGAGATGGATTCAA…
NIB_RP1_hgx4333v1_pB27_A-110	5p 3p	88040842 / 88040728		http://www.ncbi.nlm.nih.gov/nuccore/ 384038822	http://www.ncbi.nlm.nih.gov/gene/?term=		A	psbP2; [gi|384038822|gb|JF897608.1| Nicotiana benthamiana chloroplast PsbP2 precursor (psbP2) mRNA, complete cds; nuclear gene for chloroplast product]	-82	728	IF	Sense		97.5 / 97.1	CCCACATCACCATTTTAGGAGGAAAAAAAATAACAAAGTAGGTTTCAAGCCAAAGAAGAAAAAGAAAAAAAGGGCAATATCAATGGCTTCCACACAATGCTTCTTGCACCATCATGCATTGTCAACCCCAGCTAGAACTCCCTTAGTTAGGGGTATTGTTCCATCCCTTAAGCCTAACCAATTATTGGTGTGCCGTGCCCAAAAACAGTCTGCACCTCAAGAAGATAATGCCAACAGTGTCTCTGTCTCTCGTAGATTGGCTCTCACACTCCTCATTGGTGCTGCTGCCGTTGGTTCCAAGGTTTCCCCTGCTGATGCTGCTTATGGAGAAGCTGCAAATGTTTTTGGGAAGCCAAAGACAGACACAGATTTCCAGACATACAACGGAGATGGATTCAA…	ATGAAAAAAACGGCAATATCATGGCTCACACATGCTCTGCACCATCATGCATGTCACCCAAGCTAGACTCGTTAGTAGGGGTATGTCCATCCTTAAGCCTAACCAATTATGGTGTGCCGTGCCCAAAAACAGTCTGCACCTCAAGAAGATAATGCCAACAGTGTCTCTGTCTCTCGTAGATTGGCTCTCACACTCCTCATTGGTGCTGCTGCCGTTGGTTCCAAGGTTTCCCCTGCTGATGCTGCTTATGGAGAAGCTGCAAATGTTTTTGGAAGCCAAAGACAGACACAGATTTCCAGACATACAACGGAGATGGATTCAAGCTGCAAATTCCATCAAAATGGAACCCAAACAAGGAAGTAGAGTACCCTGGTCAGGTTCTTAGATTTGAAGACAACT…	GCACGAGCACCATTTTAGGAGGAAAAAAAATAACAAAGTAGGTTTCAAGCCAAAGAAGAAAAAGAAAAAAAGGGCAATATCAATGGCTTCCACACAATGCTTCTTGCACCATCATGCATTGTCAACCCCAGCTAGAACTCCCTTAGTTAGGGGTATTGTTCCATCCCTTAAGCCTAACCAATTATTGGTGTGCCGTGCCCAAAAACAGTCTGCACCTCAAGAAGATAATGCCAACAGTGTCTCTGTCTCTCGTAGATTGGCTCTCACACTCCTCATTGGTGCTGCTGCCGTTGGTTCCAAGGTTTCCCCTGCTGATGCTGCTTATGGAGAAGCTGCAAATGTTTTTGGGAAGCCAAAGACAGACACAGATTTCCAGACATACAACGGAGATGGATTCAA…
NIB_RP1_hgx4333v1_pB27_A-362	5p 3p	88040842 / 88040728		http://www.ncbi.nlm.nih.gov/nuccore/ 384038822	http://www.ncbi.nlm.nih.gov/gene/?term=		A	psbP2; [gi|384038822|gb|JF897608.1| Nicotiana benthamiana chloroplast PsbP2 precursor (psbP2) mRNA, complete cds; nuclear gene for chloroplast product]	-61	742	IF	Sense		97.8 / 100.0	GAAAAAAAATAACAAAGTAGGTTTCAAGCCAAAGAAGAAAAAGAAAAAAAGGGCAATATCAATGGCTTCCACACAATGCTTCTTGCACCATCATGCATTGTCAACCCCAGCTAGAACTCCCTTAGTTAGGGGTATTGTTCCATCCCTTAAGCCTAACCAATTATTGGTGTGCCGTGCCCAAAAACAGTCTGCACCTCAAGAAGATAATGCCAACAGTGTCTCTGTCTCTCGTAGATTGGCTCTCACACTCCTCATTGGTGCTGCTGCCGTTGGTTCCAAGGTTTCCCCTGCTGATGCTGCTTATGGAGAAGCTGCAAATGTTTTTGGGAAGCCAAAGACAGACACAGATTTCCAGACATACAACGGAGATGGATTCAAGCTGCAAATTCCATCAAAATG…	GTGTGCCGTGCCCAAAAACAGTCTGCACCTCAAGAAGATAATGCCAACAGTGTCTCTGTCTCTCGTAGATTGGCTCTCACACTCCTCATTGGTGCTGCTGCCGTTGGTTCCAAGGTTTCCCCTGCTGATGCTGCTTATGGAGAAGCTGCAAATGTTTTTGGGAAGCCAAAGACAGACACAGATTTCCAGACATACAACGGAGATGGATTCAAGCTGCAAATTCCATCAAAATGGAACCCAAACAAGGAAGTAGAGTACCCTGGTCAGGTTCTTAGATTTGAAGACAACTTTGATGCCACCAGCAATGTCATTGTCGCTATCACCCCTACTGACAAGAAGTCCATCACTGACTTTGGTTCCCCTGAACAGTTCCTCTCTCAAGTGGACTATCTGCTAGGA…	GAAAAAAAATAACAAAGTAGGTTTCAAGCCAAAGAAGAAAAAGAAAAAAAGGGCAATATCAATGGCTTCCACACAATGCTTCTTGCACCATCATGCATTGTCAACCCCAGCTAGAACTCCCTTAGTTAGGGGTATTGTTCCATCCCTTAAGCCTAACCAATTATTGGTGTGCCGTGCCCAAAAACAGTCTGCACCTCAAGAAGATAATGCCAACAGTGTCTCTGTCTCTCGTAGATTGGCTCTCACACTCCTCATTGGTGCTGCTGCCGTTGGTTCCAAGGTTTCCCCTGCTGATGCTGCTTATGGAGAAGCTGCAAATGTTTTTGGGAAGCCAAAGACAGACACAGATTTCCAGACATACAACGGAGATGGATTCAAGCTGCAAATTCCATCAAAATG…
NIB_RP1_hgx4333v1_pB27_A-143	5p 3p	88040842 / 88040728		http://www.ncbi.nlm.nih.gov/nuccore/ 384038822	http://www.ncbi.nlm.nih.gov/gene/?term=		A	psbP2; [gi|384038822|gb|JF897608.1| Nicotiana benthamiana chloroplast PsbP2 precursor (psbP2) mRNA, complete cds; nuclear gene for chloroplast product]	-58	747	IF	Sense		95.6 / 98.1	AAAAAATAACAAAGTAGGTTTCAAGCCAAAGAAGAAAAAGAAAAAAAGGGCAATATCAATGGCTTCCACACAATGCTTCTTGCACCATCATGCATTGTCAACCCCAGCTAGAACTCCCTTAGTTAGGGGTATTGTTCCATCCCTTAAGCCTAACCAATTATTGGTGTGCCGTGCCCAAAAACAGTCTGCACCTCAAGAAGATAATGCCAACAGTGTCTCTGTCTCTCGTAGATTGGCTCTCACACTCCTCATTGGTGCTGCTGCCGTTGGTTCCAAGGTTTCCCCTGCTGATGCTGCTTATGGAGAAGCTGCAAATGTTTTTGGGAAGCCAAAGACAGACACAGATTTCCAGACATACAACGGAGATGGATTCAAGCTGCAAATTCCATCAAAATGGAA…	GAGGGTGGATTTGAATCAGATGCAGTGGCAATTGCAAACGTATCGGAGACATCTAGTGCAGAAGTGGGAGGGAAACTGTATTACTACTTTTCTGTATTGACAAGAACCGCTGATGGAAATGAAGGTGGGAAGCACCAGTTGATCACAGCCACAGTAAATAATGGCAAACTTTACATTTGCAAAGCACAAGCTGGTGACAAGAGATGGTTCAAG	AAAAAATAACAAAGTAGGTTTCAAGCCAAAGAAGAAAAAGAAAAAAAGGGCAATATCAATGGCTTCCACACAATGCTTCTTGCACCATCATGCATTGTCAACCCCAGCTAGAACTCCCTTAGTTAGGGGTATTGTTCCATCCCTTAAGCCTAACCAATTATTGGTGTGCCGTGCCCAAAAACAGTCTGCACCTCAAGAAGATAATGCCAACAGTGTCTCTGTCTCTCGTAGATTGGCTCTCACACTCCTCATTGGTGCTGCTGCCGTTGGTTCCAAGGTTTCCCCTGCTGATGCTGCTTATGGAGAAGCTGCAAATGTTTTTGGGAAGCCAAAGACAGACACAGATTTCCAGACATACAACGGAGATGGATTCAAGCTGCAAATTCCATCAAAATGGAA…
NIB_RP1_hgx4333v1_pB27_A-323	5p 3p	88040842 / 88040728		http://www.ncbi.nlm.nih.gov/nuccore/ 384038822	http://www.ncbi.nlm.nih.gov/gene/?term=		A	psbP2; [gi|384038822|gb|JF897608.1| Nicotiana benthamiana chloroplast PsbP2 precursor (psbP2) mRNA, complete cds; nuclear gene for chloroplast product]	-58	755	IF	Sense		97.6 / 96.9	AAAAAATAACAAAGTAGGTTTCAAGCCAAAGAAGAAAAAGAAAAAAAGGGCAATATCAATGGCTTCCACACAATGCTTCTTGCACCATCATGCATTGTCAACCCCAGCTAGAACTCCCTTAGTTAGGGGTATTGTTCCATCCCTTAAGCCTAACCAATTATTGGTGTGCCGTGCCCAAAAACAGTCTGCACCTCAAGAAGATAATGCCAACAGTGTCTCTGTCTCTCGTAGATTGGCTCTCACACTCCTCATTGGTGCTGCTGCCGTTGGTTCCAAGGTTTCCCCTGCTGATGCTGCTTATGGAGAAGCTGCAAATGTTTTTGGGAAGCCAAAGACAGACACAGATTTCCAGACATACAACGGAGATGGATTCAAGCTGCAAATTCCATCAAAATGGAA…	TCCTGCAGCAATCATGCATGTTCAAACCCCAGCTAGAACTTCGTTAGTTAGGGTATGTCATTCTAAGCCTAACCAATATGTGGTGCCGTGCCCAAAAACAGTCTGCACCTCAAGAAGATAATGCCAACAGTGTCTCTGTCTCTCGTAGATTGGCTCTCACACTCCTCATTGGTGCTGCTGCCGTTGGTTCCAAGGTTTCCCTGCTGATGCTGCTTATGGAGAAGCTGCAAATGTTTTTGGGAAGCCAAAGACAGACACAGATTTCCAGACATACAACGGAGATGGATTCAAGCTGCAAATTCCATCAAAATGGAACCCAAACAAGGAAGTAGAGTACCCTGGTCAGGTTCTTAGATTTGAAGACAACTTTGATGCCACCAGCAATGTCATTGTCGCTAT…	AAAAAATAACAAAGTAGGTTTCAAGCCAAAGAAGAAAAAGAAAAAAAGGGCAATATCAATGGCTTCCACACAATGCTTCTTGCACCATCATGCATTGTCAACCCCAGCTAGAACTCCCTTAGTTAGGGGTATTGTTCCATCCCTTAAGCCTAACCAATTATTGGTGTGCCGTGCCCAAAAACAGTCTGCACCTCAAGAAGATAATGCCAACAGTGTCTCTGTCTCTCGTAGATTGGCTCTCACACTCCTCATTGGTGCTGCTGCCGTTGGTTCCAAGGTTTCCCCTGCTGATGCTGCTTATGGAGAAGCTGCAAATGTTTTTGGGAAGCCAAAGACAGACACAGATTTCCAGACATACAACGGAGATGGATTCAAGCTGCAAATTCCATCAAAATGGAA…
NIB_RP1_hgx4333v1_pB27_A-132	5p	88040842		http://www.ncbi.nlm.nih.gov/nuccore/ 384038822	http://www.ncbi.nlm.nih.gov/gene/?term=		A	psbP2; [gi|384038822|gb|JF897608.1| Nicotiana benthamiana chloroplast PsbP2 precursor (psbP2) mRNA, complete cds; nuclear gene for chloroplast product]	-58	No Data	IF	Sense		96.1	AAAAAATAACAAAGTAGGTTTCAAGCCAAAGAAGAAAAAGAAAAAAAGGGCAATATCAATGGCTTCCACACAATGCTTCTTGCACCATCATGCATTGTCAACCCCAGCTAGAACTCCCTTAGTTAGGGGTATTGTTCCATCCCTTAAGCCTAACCAATTATTGGTGTGCCGTGCCCAAAAACAGTCTGCACCTCAAGAAGATAATGCCAACAGTGTCTCTGTCTCTCGTAGATTGGCTCTCACACTCCTCATTGGTGCTGCTGCCGTTGGTTCCAAGGTTTCCCCTGCTGATGCTGCTTATGGAGAAGCTGCAAATGTTTTTGGGAAGCCAAAGACAGACACAGATTTCCAGACATACAACGGAGATGGATTCAAGCTGCAAATTCCATCAAAATGGAA…
NIB_RP1_hgx4333v1_pB27_A-69	5p 3p	88040842 / 88040728		http://www.ncbi.nlm.nih.gov/nuccore/ 384038822	http://www.ncbi.nlm.nih.gov/gene/?term=		A	psbP2; [gi|384038822|gb|JF897608.1| Nicotiana benthamiana chloroplast PsbP2 precursor (psbP2) mRNA, complete cds; nuclear gene for chloroplast product]	-58	755	IF	Sense		97.0 / 97.0	AAAAAATAACAAAGTAGGTTTCAAGCCAAAGAAGAAAAAGAAAAAAAGGGCAATATCAATGGCTTCCACACAATGCTTCTTGCACCATCATGCATTGTCAACCCCAGCTAGAACTCCCTTAGTTAGGGGTATTGTTCCATCCCTTAAGCCTAACCAATTATTGGTGTGCCGTGCCCAAAAACAGTCTGCACCTCAAGAAGATAATGCCAACAGTGTCTCTGTCTCTCGTAGATTGGCTCTCACACTCCTCATTGGTGCTGCTGCCGTTGGTTCCAAGGTTTCCCCTGCTGATGCTGCTTATGGAGAAGCTGCAAATGTTTTTGGGAAGCCAAAGACAGACACAGATTTCCAGACATACAACGGAGATGGATTCAAGCTGCAAATTCCATCAAAATGGAA…	CTCTGCACCATTCATGCATGTCAACCCCAGCTAGAACTTCTTAGTAGGGTATGTCATCATAAGCCTAACAATTATGTGTGCGTGCCCAAAAACAGTCTGCACTCAAGAAGATAATGCCCAACAGTGTCTCTGTCTCTCGTAGATTGGCTCTCACACTCCTCATTGGTGCTGCTGCCGTTGGGTTCCAAGGTTTCCCCTGCTGATGCTGCTTATGGAGAAGCTGCAAATGTTTTTGGGAAGCCAAAGACAGACACAGATTTCCAGACATACAACGGAGATGGATTCAAGCTGCAAATTCCATCAAAATGGAACCCAAACAAGGAAGTAGAGTACCCTGGTCAGGTTCTTAGATTTGAAGACAACTTTGATGCCACCAGCAATGTCATTGTCGCTATCACC…	AAAAAATAACAAAGTAGGTTTCAAGCCAAAGAAGAAAAAGAAAAAAAGGGCAATATCAATGGCTTCCACACAATGCTTCTTGCACCATCATGCATTGTCAACCCCAGCTAGAACTCCCTTAGTTAGGGGTATTGTTCCATCCCTTAAGCCTAACCAATTATTGGTGTGCCGTGCCCAAAAACAGTCTGCACCTCAAGAAGATAATGCCAACAGTGTCTCTGTCTCTCGTAGATTGGCTCTCACACTCCTCATTGGTGCTGCTGCCGTTGGTTCCAAGGTTTCCCCTGCTGATGCTGCTTATGGAGAAGCTGCAAATGTTTTTGGGAAGCCAAAGACAGACACAGATTTCCAGACATACAACGGAGATGGATTCAAGCTGCAAATTCCATCAAAATGGAA…
NIB_RP1_hgx4333v1_pB27_A-70	5p 3p	88040842 / 88040728		http://www.ncbi.nlm.nih.gov/nuccore/ 384038822	http://www.ncbi.nlm.nih.gov/gene/?term=		A	psbP2; [gi|384038822|gb|JF897608.1| Nicotiana benthamiana chloroplast PsbP2 precursor (psbP2) mRNA, complete cds; nuclear gene for chloroplast product]	-58	754	IF	Sense		96.6 / 96.6	AAAAAATAACAAAGTAGGTTTCAAGCCAAAGAAGAAAAAGAAAAAAAGGGCAATATCAATGGCTTCCACACAATGCTTCTTGCACCATCATGCATTGTCAACCCCAGCTAGAACTCCCTTAGTTAGGGGTATTGTTCCATCCCTTAAGCCTAACCAATTATTGGTGTGCCGTGCCCAAAAACAGTCTGCACCTCAAGAAGATAATGCCAACAGTGTCTCTGTCTCTCGTAGATTGGCTCTCACACTCCTCATTGGTGCTGCTGCCGTTGGTTCCAAGGTTTCCCCTGCTGATGCTGCTTATGGAGAAGCTGCAAATGTTTTTGGGAAGCCAAAGACAGACACAGATTTCCAGACATACAACGGAGATGGATTCAAGCTGCAAATTCCATCAAAATGGAA…	TGCCTTCTGCACCCATTCATGCCATGTCAGCCCCAGCTAGACTTCGTAGTAAGGGTATGGTCCATCCTAGCCTAACCCATTATGTGTGCCGTGCCCAAAAACAGTCTGCACCTCAAGAAGATAATGCCAACAGTGTCTCTGTCTCTCGTAGATTGGCTCTCACACTCCTCATTGGTGCTGCTGCCGTTGGTTCCAAGGTTTCCCCTGCTGATGCTGCTTATGGAGAAGCTGCAAATGTTTTTGGGAAGCCAAAGACAGACACAGATTTCCAGACATACAACGGAGATGGATTCAAGCTGCAAATTCCATCAAAATGGAACCCAAACAAGGAAGTAGAGTACCCTGGTCAGGTTCTTAGATTTGAAGACAACTTTGATGCCACCAGCAATGTCATTGTCG…	AAAAAATAACAAAGTAGGTTTCAAGCCAAAGAAGAAAAAGAAAAAAAGGGCAATATCAATGGCTTCCACACAATGCTTCTTGCACCATCATGCATTGTCAACCCCAGCTAGAACTCCCTTAGTTAGGGGTATTGTTCCATCCCTTAAGCCTAACCAATTATTGGTGTGCCGTGCCCAAAAACAGTCTGCACCTCAAGAAGATAATGCCAACAGTGTCTCTGTCTCTCGTAGATTGGCTCTCACACTCCTCATTGGTGCTGCTGCCGTTGGTTCCAAGGTTTCCCCTGCTGATGCTGCTTATGGAGAAGCTGCAAATGTTTTTGGGAAGCCAAAGACAGACACAGATTTCCAGACATACAACGGAGATGGATTCAAGCTGCAAATTCCATCAAAATGGAA…
NIB_RP1_hgx4333v1_pB27_A-312	5p 3p	88040842 / 88040728		http://www.ncbi.nlm.nih.gov/nuccore/ 384038822	http://www.ncbi.nlm.nih.gov/gene/?term=		A	psbP2; [gi|384038822|gb|JF897608.1| Nicotiana benthamiana chloroplast PsbP2 precursor (psbP2) mRNA, complete cds; nuclear gene for chloroplast product]	-55	724	IF	Sense		97.6 / 95.0	AAATAACAAAGTAGGTTTCAAGCCAAAGAAGAAAAAGAAAAAAAGGGCAATATCAATGGCTTCCACACAATGCTTCTTGCACCATCATGCATTGTCAACCCCAGCTAGAACTCCCTTAGTTAGGGGTATTGTTCCATCCCTTAAGCCTAACCAATTATTGGTGTGCCGTGCCCAAAAACAGTCTGCACCTCAAGAAGATAATGCCAACAGTGTCTCTGTCTCTCGTAGATTGGCTCTCACACTCCTCATTGGTGCTGCTGCCGTTGGTTCCAAGGTTTCCCCTGCTGATGCTGCTTATGGAGAAGCTGCAAATGTTTTTGGGAAGCCAAAGACAGACACAGATTTCCAGACATACAACGGAGATGGATTCAAGCTGCAAATTCCATCAAAATGGAACCC…	GCAGTATCATGCTGCCACACAATTGCTCTGCAACATCATGCATGTCAACCCAGCTAGACTCATAGTAGGGTATGTCATCGTAGCTACATTATTGTGTGCGTGCCCAAAAACAGTCTGCACCTCAAGAAGATAATGCCCAACAGTGTCTCTGTCTCTCGTAGATTGGCTCTCACACTCCTCATTGGTGCTGCTGCCGTTGGTTCCAAGGTTTCCCATGCTGATGCTGCTTATGGAGAAGCTGCAAATGTTTTTGGGAAGCCAAAGACAGACACAGATTTCCAGACATACAACGGAGATGGATTCAAGCTGCAAATTCCATCAAAATGGAACCCAAACAAGGAAGTAGAGTACCCTGGTCAGGTTCTTAGATTTGAAGACAACTTTGATGCCACCAGCAAT…	AAATAACAAAGTAGGTTTCAAGCCAAAGAAGAAAAAGAAAAAAAGGGCAATATCAATGGCTTCCACACAATGCTTCTTGCACCATCATGCATTGTCAACCCCAGCTAGAACTCCCTTAGTTAGGGGTATTGTTCCATCCCTTAAGCCTAACCAATTATTGGTGTGCCGTGCCCAAAAACAGTCTGCACCTCAAGAAGATAATGCCAACAGTGTCTCTGTCTCTCGTAGATTGGCTCTCACACTCCTCATTGGTGCTGCTGCCGTTGGTTCCAAGGTTTCCCCTGCTGATGCTGCTTATGGAGAAGCTGCAAATGTTTTTGGGAAGCCAAAGACAGACACAGATTTCCAGACATACAACGGAGATGGATTCAAGCTGCAAATTCCATCAAAATGGAACCC…
NIB_RP1_hgx4333v1_pB27_A-39	5p 3p	88040842 / 88040728		http://www.ncbi.nlm.nih.gov/nuccore/ 384038822	http://www.ncbi.nlm.nih.gov/gene/?term=		A	psbP2; [gi|384038822|gb|JF897608.1| Nicotiana benthamiana chloroplast PsbP2 precursor (psbP2) mRNA, complete cds; nuclear gene for chloroplast product]	-55	724	IF	Sense		97.7 / 95.8	AAATAACAAAGTAGGTTTCAAGCCAAAGAAGAAAAAGAAAAAAAGGGCAATATCAATGGCTTCCACACAATGCTTCTTGCACCATCATGCATTGTCAACCCCAGCTAGAACTCCCTTAGTTAGGGGTATTGTTCCATCCCTTAAGCCTAACCAATTATTGGTGTGCCGTGCCCAAAAACAGTCTGCACCTCAAGAAGATAATGCCAACAGTGTCTCTGTCTCTCGTAGATTGGCTCTCACACTCCTCATTGGTGCTGCTGCCGTTGGTTCCAAGGTTTCCCCTGCTGATGCTGCTTATGGAGAAGCTGCAAATGTTTTTGGGAAGCCAAAGACAGACACAGATTTCCAGACATACAACGGAGATGGATTCAAGCTGCAAATTCCATCAAAATGGAACCC…	GAAAAAAAGGCATATCATGCTGCACACATTGCTCTGCACATCATGCATGTCACCAGCTAGACTCATAGTAGGGTATGTTCATCCTTAAGCTAACCAATTATGGTGTGCCGTGCCCAAAAACAGTCTGCACCTCAAGAAGATAATGCCCAACAGTGTCTCTGTCTCTCGTAGATTGGCTCTCACACTCCTCATTGGTGCTGCTGCCGTTGGTTCCAAGGTTTCCCCTGCTGATGCTGCTTATGGAGAAGCTGCAAATGTTTTTGGGAAGCCAAAGACAGACACAGATTTCCAGACATACAACGGAGATGGATTCAAGCTGCAAATTCCATCAAAATGGAACCCAAACAAGGAAGTAGAGTACCCTGGTCAGGTTCTTAGATTTGAAGACAACTTTGATGC…	AAATAACAAAGTAGGTTTCAAGCCAAAGAAGAAAAAGAAAAAAAGGGCAATATCAATGGCTTCCACACAATGCTTCTTGCACCATCATGCATTGTCAACCCCAGCTAGAACTCCCTTAGTTAGGGGTATTGTTCCATCCCTTAAGCCTAACCAATTATTGGTGTGCCGTGCCCAAAAACAGTCTGCACCTCAAGAAGATAATGCCAACAGTGTCTCTGTCTCTCGTAGATTGGCTCTCACACTCCTCATTGGTGCTGCTGCCGTTGGTTCCAAGGTTTCCCCTGCTGATGCTGCTTATGGAGAAGCTGCAAATGTTTTTGGGAAGCCAAAGACAGACACAGATTTCCAGACATACAACGGAGATGGATTCAAGCTGCAAATTCCATCAAAATGGAACCC…
NIB_RP1_hgx4333v1_pB27_A-83	5p 3p	88040842 / 88040728		http://www.ncbi.nlm.nih.gov/nuccore/ 384038822	http://www.ncbi.nlm.nih.gov/gene/?term=		A	psbP2; [gi|384038822|gb|JF897608.1| Nicotiana benthamiana chloroplast PsbP2 precursor (psbP2) mRNA, complete cds; nuclear gene for chloroplast product]	-55	724	IF	Sense		97.5 / 97.3	AAATAACAAAGTAGGTTTCAAGCCAAAGAAGAAAAAGAAAAAAAGGGCAATATCAATGGCTTCCACACAATGCTTCTTGCACCATCATGCATTGTCAACCCCAGCTAGAACTCCCTTAGTTAGGGGTATTGTTCCATCCCTTAAGCCTAACCAATTATTGGTGTGCCGTGCCCAAAAACAGTCTGCACCTCAAGAAGATAATGCCAACAGTGTCTCTGTCTCTCGTAGATTGGCTCTCACACTCCTCATTGGTGCTGCTGCCGTTGGTTCCAAGGTTTCCCCTGCTGATGCTGCTTATGGAGAAGCTGCAAATGTTTTTGGGAAGCCAAAGACAGACACAGATTTCCAGACATACAACGGAGATGGATTCAAGCTGCAAATTCCATCAAAATGGAACCC…	GAAGGAAAAAAGGGCAATATCAATTGCTCCACACATTGCTCCTGCACCATCATGCATGTCACCCAGCTAGACTCCTAGTAGGGGTATGTCCATCCCTTAAGCCTAACCCAATTATGGTGTGCCGTGCCCAAAAACAGTCTGCACCTCAAGAAGATAATGCCAACAGTGTCTCTGTCTCTCGTAGATTGGCTCTCACACTCCTCATTGGTGCTGCTGCCGTTGGTTCCAAGGTTTCCCCTGCTGATGCTGCTTATGGAGAAGCTGCAAATGTTTTTGGGAAGCCAAAGACAGACACAGATTTCCAGACATACAACGGAGATGGATTCAAGCTGCAAATTCCATCAAAATGGAACCCAAACAAGGAAGTAGAGTACCCTGGTCAGGTTCTTAGATTTGAAG…	AAATAACAAAGTAGGTTTCAAGCCAAAGAAGAAAAAGAAAAAAAGGGCAATATCAATGGCTTCCACACAATGCTTCTTGCACCATCATGCATTGTCAACCCCAGCTAGAACTCCCTTAGTTAGGGGTATTGTTCCATCCCTTAAGCCTAACCAATTATTGGTGTGCCGTGCCCAAAAACAGTCTGCACCTCAAGAAGATAATGCCAACAGTGTCTCTGTCTCTCGTAGATTGGCTCTCACACTCCTCATTGGTGCTGCTGCCGTTGGTTCCAAGGTTTCCCCTGCTGATGCTGCTTATGGAGAAGCTGCAAATGTTTTTGGGAAGCCAAAGACAGACACAGATTTCCAGACATACAACGGAGATGGATTCAAGCTGCAAATTCCATCAAAATGGAACCC…
NIB_RP1_hgx4333v1_pB27_A-330	5p 3p	88040842 / 88040728		http://www.ncbi.nlm.nih.gov/nuccore/ 384038822	http://www.ncbi.nlm.nih.gov/gene/?term=		A	psbP2; [gi|384038822|gb|JF897608.1| Nicotiana benthamiana chloroplast PsbP2 precursor (psbP2) mRNA, complete cds; nuclear gene for chloroplast product]	-55	724	IF	Sense		97.9 / 95.6	AAATAACAAAGTAGGTTTCAAGCCAAAGAAGAAAAAGAAAAAAAGGGCAATATCAATGGCTTCCACACAATGCTTCTTGCACCATCATGCATTGTCAACCCCAGCTAGAACTCCCTTAGTTAGGGGTATTGTTCCATCCCTTAAGCCTAACCAATTATTGGTGTGCCGTGCCCAAAAACAGTCTGCACCTCAAGAAGATAATGCCAACAGTGTCTCTGTCTCTCGTAGATTGGCTCTCACACTCCTCATTGGTGCTGCTGCCGTTGGTTCCAAGGTTTCCCCTGCTGATGCTGCTTATGGAGAAGCTGCAAATGTTTTTGGGAAGCCAAAGACAGACACAGATTTCCAGACATACAACGGAGATGGATTCAAGCTGCAAATTCCATCAAAATGGAACCC…	GGCAATTCCATGCTGCCAACCAATGCTCTGCACATCATGCATGTCACCCAGCTAGAACTCTAGTAGGGTATGTCATCGTTAAGCTAACAATATTGTGTGCGTGCCAAAAACAGTCTGCACCTCAAGAAGATAATGCCAACAGTGTCTCTGTCTCTCGTAGATTGGCTCTCACACTCCTCATTGGTGCTGCTGCCGTTGGTTTCCAAGGTTTCCCCTGCTGATGCTGCTTATGGAGAAGCTGCAAATGTTTTTGGGAAGCCAAAGACAGACACAGATTTCCAGACATACAACGGAGATGGATTCAAGCTGCAAATTCCATCAAAATGGAACCCAAACAAGGAAGTAGAGTACCCTGGTCAGGTTCTTAGATTTGAAGACAACTTTGATGCCACCAGCAAT…	AAATAACAAAGTAGGTTTCAAGCCAAAGAAGAAAAAGAAAAAAAGGGCAATATCAATGGCTTCCACACAATGCTTCTTGCACCATCATGCATTGTCAACCCCAGCTAGAACTCCCTTAGTTAGGGGTATTGTTCCATCCCTTAAGCCTAACCAATTATTGGTGTGCCGTGCCCAAAAACAGTCTGCACCTCAAGAAGATAATGCCAACAGTGTCTCTGTCTCTCGTAGATTGGCTCTCACACTCCTCATTGGTGCTGCTGCCGTTGGTTCCAAGGTTTCCCCTGCTGATGCTGCTTATGGAGAAGCTGCAAATGTTTTTGGGAAGCCAAAGACAGACACAGATTTCCAGACATACAACGGAGATGGATTCAAGCTGCAAATTCCATCAAAATGGAACCC…
NIB_RP1_hgx4333v1_pB27_A-287	5p	88040842		http://www.ncbi.nlm.nih.gov/nuccore/ 384038822	http://www.ncbi.nlm.nih.gov/gene/?term=		A	psbP2; [gi|384038822|gb|JF897608.1| Nicotiana benthamiana chloroplast PsbP2 precursor (psbP2) mRNA, complete cds; nuclear gene for chloroplast product]	-55	No Data	IF	Sense		96.8	AAATAACAAAGTAGGTTTCAAGCCAAAGAAGAAAAAGAAAAAAAGGGCAATATCAATGGCTTCCACACAATGCTTCTTGCACCATCATGCATTGTCAACCCCAGCTAGAACTCCCTTATTTAGGGGTATTGTTCCATCCCTTAAACCTAACCAATTATTGTTGTGCCGTGCCCAAAAACAGTCTGCACCTCAAGAAAATAATGCCAACAGTGTCTCTGTCTCTCGTAGATTGGCTCTCACACTCCTCATTGGTGCTGCTGCCGTTGGTTCCAAGGTTTCCCCTGCTTATGCTGCTTATGGAGAAACTGCAAAATGTTTTTGGGAAGCCAAAGACAAACACAAATTTCCAGACATACAACGGAAATTGATTCTAGCTG
NIB_RP1_hgx4333v1_pB27_A-257	5p 3p	88040842 / 88040728		http://www.ncbi.nlm.nih.gov/nuccore/ 384038822	http://www.ncbi.nlm.nih.gov/gene/?term=		A	psbP2; [gi|384038822|gb|JF897608.1| Nicotiana benthamiana chloroplast PsbP2 precursor (psbP2) mRNA, complete cds; nuclear gene for chloroplast product]	-52	728	IF	Sense		96.6 / 95.5	TAACAAAGTAGGTTTCAAGCCAAAGAAGAAAAAGAAAAAAAGGGCAATATCAATGGCTTCCACACAATGCTTCTTGCACCATCATGCATTGTCAACCCCAGCTAGAACTCCCTTAGTTAGGGGTATTGTTCCATCCCTTAAGCCTAACCAATTATTGGTGTGCCGTGCCCAAAAACAGTCTGCACCTCAAGAAGATAATGCCAACAGTGTCTCTGTCTCTCGTAGATTGGCTCTCACACTCCTCATTGGTGCTGCTGCCGTTGGTTCCAAGGTTTCCCCTGCTGATGCTGCTTATGGAGAAGCTGCAAATGTTTTTGGGAAGCCAAAGACAGACACAGATTTCCAGACATACAACGGAGATGGATTCAAGCTGCAAATTCCATCAAAATGGAACCCAAA…	GCAATATCCATTGCTCCACACATTGCTCCTGCACATCATGCATGTCAGCCAGCTAGACTTCTAGTAGGGTAATGTCATCATAGGCCTACCATATGGTGTGCGTGCCAAAAACAGTCTGCACCTCAAGAAGATAATGCCAACAGTGTCTCTGTCTCTCGTAGATTGGCTCTCACACTCCTCATTGGTGCTGCTGCCGTTGGTTCCAAGGTTTCCCGTGCTGATGCTGCTTATGGAGAAGCTGCAAATGTTTTTGGGAAGCCAAAGACAGACACAGATTTCCAGACATACAACGGAGATGGATTCAAGCTGCAAATTCCATCAAAATGGAACCCAAACAAGGAAGTAGAGTACCCTGGTCAGGTTCTTAGATTTGAAGACAACTTTGATGCCACCAGCAAT…	TAACAAAGTAGGTTTCAAGCCAAAGAAGAAAAAGAAAAAAAGGGCAATATCAATGGCTTCCACACAATGCTTCTTGCACCATCATGCATTGTCAACCCCAGCTAGAACTCCCTTAGTTAGGGGTATTGTTCCATCCCTTAAGCCTAACCAATTATTGGTGTGCCGTGCCCAAAAACAGTCTGCACCTCAAGAAGATAATGCCAACAGTGTCTCTGTCTCTCGTAGATTGGCTCTCACACTCCTCATTGGTGCTGCTGCCGTTGGTTCCAAGGTTTCCCCTGCTGATGCTGCTTATGGAGAAGCTGCAAATGTTTTTGGGAAGCCAAAGACAGACACAGATTTCCAGACATACAACGGAGATGGATTCAAGCTGCAAATTCCATCAAAATGGAACCCAAA…
NIB_RP1_hgx4333v1_pB27_A-153	5p 3p	88040842 / 88040728		http://www.ncbi.nlm.nih.gov/nuccore/ 384038822	http://www.ncbi.nlm.nih.gov/gene/?term=		A	psbP2; [gi|384038822|gb|JF897608.1| Nicotiana benthamiana chloroplast PsbP2 precursor (psbP2) mRNA, complete cds; nuclear gene for chloroplast product]	-52	728	IF	Sense		95.9 / 96.0	TAACAAAGTAGGTTTCAAGCCAAAGAAGAAAAAGAAAAAAAGGGCAATATCAATGGCTTCCACACAATGCTTCTTGCACCATCATGCATTGTCAACCCCAGCTAGAACTCCCTTAGTTAGGGGTATTGTTCCATCCCTTAAGCCTAACCAATTATTGGTGTGCCGTGCCCAAAAACAGTCTGCACCTCAAGAAGATAATGCCAACAGTGTCTCTGTCTCTCGTAGATTGGCTCTCACACTCCTCATTGGTGCTGCTGCCGTTGGTTCCAAGGTTTCCCCTGCTGATGCTGCTTATGGAGAAGCTGCAAATGTTTTTGGGAAGCCAAAGACAGACACAGATTTCCAGACATACAACGGAGATGGATTCAAGCTGCAAATTCCATCAAAATGGAACCCAAA…	ACACGGGCCATATTCAATGGCTTCACACATTGCTCTGCAACATCATGCATGTCACCAGCTAGAACTCGTAGTAGGGGTATGTCCATCCTAAGCTACCATTATTGGTGTGCGTGCCCAACACAGTCTGCACCTCAAGAAGATAATGCCAACAGTGTCTCTGTCTCTCGTAGATTGGCTCTCACACTCCTCATTGGTGCTGCTGCCGTTGGTTCCAAGGTTTCCCCTGCTGATGCTGCTTATGGAGAAGCTGCAAATGTTTTTGGGAAGCCAAAGACAGACACAGATTTCCAGACATACAACGGAGATGGATTCAAGCTGCAAATTCCATCAAAATGGAACCCAAACAAGGAAGTAGAGTACCCTGGTCAGGTTCTTAGATTTGAAGACAACTTTGATGCC…	TAACAAAGTAGGTTTCAAGCCAAAGAAGAAAAAGAAAAAAAGGGCAATATCAATGGCTTCCACACAATGCTTCTTGCACCATCATGCATTGTCAACCCCAGCTAGAACTCCCTTAGTTAGGGGTATTGTTCCATCCCTTAAGCCTAACCAATTATTGGTGTGCCGTGCCCAAAAACAGTCTGCACCTCAAGAAGATAATGCCAACAGTGTCTCTGTCTCTCGTAGATTGGCTCTCACACTCCTCATTGGTGCTGCTGCCGTTGGTTCCAAGGTTTCCCCTGCTGATGCTGCTTATGGAGAAGCTGCAAATGTTTTTGGGAAGCCAAAGACAGACACAGATTTCCAGACATACAACGGAGATGGATTCAAGCTGCAAATTCCATCAAAATGGAACCCAAA…
NIB_RP1_hgx4333v1_pB27_A-172	5p 3p	88040842 / 88040728		http://www.ncbi.nlm.nih.gov/nuccore/ 384038822	http://www.ncbi.nlm.nih.gov/gene/?term=		A	psbP2; [gi|384038822|gb|JF897608.1| Nicotiana benthamiana chloroplast PsbP2 precursor (psbP2) mRNA, complete cds; nuclear gene for chloroplast product]	-52	728	IF	Sense		98.0 / 96.1	TAACAAAGTAGGTTTCAAGCCAAAGAAGAAAAAGAAAAAAAGGGCAATATCAATGGCTTCCACACAATGCTTCTTGCACCATCATGCATTGTCAACCCCAGCTAGAACTCCCTTAGTTAGGGGTATTGTTCCATCCCTTAAGCCTAACCAATTATTGGTGTGCCGTGCCCAAAAACAGTCTGCACCTCAAGAAGATAATGCCAACAGTGTCTCTGTCTCTCGTAGATTGGCTCTCACACTCCTCATTGGTGCTGCTGCCGTTGGTTCCAAGGTTTCCCCTGCTGATGCTGCTTATGGAGAAGCTGCAAATGTTTTTGGGAAGCCAAAGACAGACACAGATTTCCAGACATACAACGGAGATGGATTCAAGCTGCAAATTCCATCAAAATGGAACCCAAA…	TTCATGGCTTCCCCACCACAATAGTCTTCTTTGCAACAATACATGCATGTCAACCCAGCTAGAACTCCTAGTAAGGGTATTGTTCATCGTAAGCTAACCAATTATTGGTGTGCGTGCCCAAAAACAGTCTTGCACCTCAAGAAAGAATAATGCCAACAGTGTCTCTGTCTCTCGTAGATTGGCTCTCACACTCCTCATTGGTGCTGCTGCCGTTGGTTTCCAAGGTTTCCCCTGCTGATGCTGCTTATGGAGAAGCTGCAAATGTTTTTGGGAAGCCAAAGACAGACACAGATTTCCAGACATACAACGGAGATGGATTCAAGCTGCAAATTCCATCAAAATGGAACCCAAACAAGGAAGTAGAGTACCCTGGTCAGGTTCTTAGATTTGAAGACAACT…	TAACAAAGTAGGTTTCAAGCCAAAGAAGAAAAAGAAAAAAAGGGCAATATCAATGGCTTCCACACAATGCTTCTTGCACCATCATGCATTGTCAACCCCAGCTAGAACTCCCTTAGTTAGGGGTATTGTTCCATCCCTTAAGCCTAACCAATTATTGGTGTGCCGTGCCCAAAAACAGTCTGCACCTCAAGAAGATAATGCCAACAGTGTCTCTGTCTCTCGTAGATTGGCTCTCACACTCCTCATTGGTGCTGCTGCCGTTGGTTCCAAGGTTTCCCCTGCTGATGCTGCTTATGGAGAAGCTGCAAATGTTTTTGGGAAGCCAAAGACAGACACAGATTTCCAGACATACAACGGAGATGGATTCAAGCTGCAAATTCCATCAAAATGGAACCCAAA…
NIB_RP1_hgx4333v1_pB27_A-46	5p 3p	88040842 / 88040728		http://www.ncbi.nlm.nih.gov/nuccore/ 384038822	http://www.ncbi.nlm.nih.gov/gene/?term=		A	psbP2; [gi|384038822|gb|JF897608.1| Nicotiana benthamiana chloroplast PsbP2 precursor (psbP2) mRNA, complete cds; nuclear gene for chloroplast product]	-52	728	IF	Sense		98.6 / 96.8	TAACAAAGTAGGTTTCAAGCCAAAGAAGAAAAAGAAAAAAAGGGCAATATCAATGGCTTCCACACAATGCTTCTTGCACCATCATGCATTGTCAACCCCAGCTAGAACTCCCTTAGTTAGGGGTATTGTTCCATCCCTTAAGCCTAACCAATTATTGGTGTGCCGTGCCCAAAAACAGTCTGCACCTCAAGAAGATAATGCCAACAGTGTCTCTGTCTCTCGTAGATTGGCTCTCACACTCCTCATTGGTGCTGCTGCCGTTGGTTCCAAGGTTTCCCCTGCTGATGCTGCTTATGGAGAAGCTGCAAATGTTTTTGGGAAGCCAAAGACAGACACAGATTTCCAGACATACAACGGAGATGGATTCAAGCTGCAAATTCCATCAAAATGGAACCCAAA…	ACAAATGGGCATATCATGCTTGCACACATGCTCTGCACATCATGCATGGTCACCCAAGCTAGAACTGCGTAAGTAGGGGTATGTTCATCTTAAGCCTACCAATTATTGGTGTGCCGTGCCCAAAAACAGTCTGCACCTCAAGAAGATAATGCCAACAGTGTCTCTGTCTCTCGTAGATTGGCTCTCACACTCCTCATTGGTGCTGCTGCCGTTGGTTCCAAGGTTTCCCCTGCTGATGCTGCTTATGGAGAAGCTGCAAATGTTTTTGGGAAGCCAAAGACAGACACAGATTTCCAGACATACAACGGAGATGGATTCAAGCTGCAAATTCCATCAAAATGGAACCCAAACAAGGAAGTAGAGTACCCTGGTCAGGTTCTTAGATTTGAAGACAACTTT…	TAACAAAGTAGGTTTCAAGCCAAAGAAGAAAAAGAAAAAAAGGGCAATATCAATGGCTTCCACACAATGCTTCTTGCACCATCATGCATTGTCAACCCCAGCTAGAACTCCCTTAGTTAGGGGTATTGTTCCATCCCTTAAGCCTAACCAATTATTGGTGTGCCGTGCCCAAAAACAGTCTGCACCTCAAGAAGATAATGCCAACAGTGTCTCTGTCTCTCGTAGATTGGCTCTCACACTCCTCATTGGTGCTGCTGCCGTTGGTTCCAAGGTTTCCCCTGCTGATGCTGCTTATGGAGAAGCTGCAAATGTTTTTGGGAAGCCAAAGACAGACACAGATTTCCAGACATACAACGGAGATGGATTCAAGCTGCAAATTCCATCAAAATGGAACCCAAA…
NIB_RP1_hgx4333v1_pB27_A-254	5p 3p	88040842 / 88040728		http://www.ncbi.nlm.nih.gov/nuccore/ 384038822	http://www.ncbi.nlm.nih.gov/gene/?term=		A	psbP2; [gi|384038822|gb|JF897608.1| Nicotiana benthamiana chloroplast PsbP2 precursor (psbP2) mRNA, complete cds; nuclear gene for chloroplast product]	-52	728	IF	Sense		99.1 / 96.9	TAACAAAGTAGGTTTCAAGCCAAAGAAGAAAAAGAAAAAAAGGGCAATATCAATGGCTTCCACACAATGCTTCTTGCACCATCATGCATTGTCAACCCCAGCTAGAACTCCCTTAGTTAGGGGTATTGTTCCATCCCTTAAGCCTAACCAATTATTGGTGTGCCGTGCCCAAAAACAGTCTGCACCTCAAGAAGATAATGCCAACAGTGTCTCTGTCTCTCGTAGATTGGCTCTCACACTCCTCATTGGTGCTGCTGCCGTTGGTTCCAAGGTTTCCCCTGCTGATGCTGCTTATGGAGAAGCTGCAAATGTTTTTGGGAAGCCAAAGACAGACACAGATTTCCAGACATACAACGGAGATGGATTCAAGCTGCAAATTCCATCAAAATGGAACCCAAA…	GGGCAATATCATGGCCTGCACACATGCTCCTGCAACATCATGCATGTCACCCAAGCTAGACTCATAGTTAGGGTATGTCCATCATAAGCCTAACCAATTATTGGTGTGCCGTGCCCAAAACAGTCTGCACCTCAAGAAGATAATGCCAACAGTGTCTCTGTCTCTCGTAGATTGGCTCTCACACTCCTCATTGGTGCTGCTGCCGTTGGTTCCAAGGTTTCCCCTGCTGATGCTGCTTATGGAGAAGCTGCAAATGTTTTTGGGAAGCCAAAGACAGACACAGATTTCCAGACATACAACGGAGATGGATTCAAGCTGCAAATTCCATCAAAATGGAACCCAAACAAGGAAGTAGAGTACCCTGGTCAGGTTCTTAGATTTGAAGACAACTTTGATGCC…	TAACAAAGTAGGTTTCAAGCCAAAGAAGAAAAAGAAAAAAAGGGCAATATCAATGGCTTCCACACAATGCTTCTTGCACCATCATGCATTGTCAACCCCAGCTAGAACTCCCTTAGTTAGGGGTATTGTTCCATCCCTTAAGCCTAACCAATTATTGGTGTGCCGTGCCCAAAAACAGTCTGCACCTCAAGAAGATAATGCCAACAGTGTCTCTGTCTCTCGTAGATTGGCTCTCACACTCCTCATTGGTGCTGCTGCCGTTGGTTCCAAGGTTTCCCCTGCTGATGCTGCTTATGGAGAAGCTGCAAATGTTTTTGGGAAGCCAAAGACAGACACAGATTTCCAGACATACAACGGAGATGGATTCAAGCTGCAAATTCCATCAAAATGGAACCCAAA…
NIB_RP1_hgx4333v1_pB27_A-50	5p 3p	88040842 / 88040728		http://www.ncbi.nlm.nih.gov/nuccore/ 384038822	http://www.ncbi.nlm.nih.gov/gene/?term=		A	psbP2; [gi|384038822|gb|JF897608.1| Nicotiana benthamiana chloroplast PsbP2 precursor (psbP2) mRNA, complete cds; nuclear gene for chloroplast product]	-52	728	IF	Sense		98.3 / 96.3	TAACAAAGTAGGTTTCAAGCCAAAGAAGAAAAAGAAAAAAAGGGCAATATCAATGGCTTCCACACAATGCTTCTTGCACCATCATGCATTGTCAACCCCAGCTAGAACTCCCTTAGTTAGGGGTATTGTTCCATCCCTTAAGCCTAACCAATTATTGGTGTGCCGTGCCCAAAAACAGTCTGCACCTCAAGAAGATAATGCCAACAGTGTCTCTGTCTCTCGTAGATTGGCTCTCACACTCCTCATTGGTGCTGCTGCCGTTGGTTCCAAGGTTTCCCCTGCTGATGCTGCTTATGGAGAAGCTGCAAATGTTTTTGGGAAGCCAAAGACAGACACAGATTTCCAGACATACAACGGAGATGGATTCAAGCTGCAAATTCCATCAAAATGGAACCCAAA…	AGAAAAAAAGGCATATCCATGCTCACACATGCTCCTGCACATCATGCATGTCACCAAGCTAGACTCTAGTAGGGTATGTCATCGTTAAGCCTAACCATTATTGGTGTGCCGTGCCCAAAAACAGTCTGCACCTCAAGAAGATAATGCCAACAGTGTCTCTGTCTCTCGTAGATTGGCTCTCACACTCCTCATTGGTGCTGCTGCCGTTGGTTCCAAGGTTTCCCCTGCTGATGCTGCTTATGGAGAAGCTGCAAATGTTTTTGGGAAGCCAAAGACAGACACAGATTTCCAGACATACAACGGAGATGGATTCAAGCTGCAAATTCCATCAAAATGGAACCCAAACAAGGAAGTAGAGTACCCTGGTCAGGTTCTTAGATTTGAAGACAACTTTGATGC…	TAACAAAGTAGGTTTCAAGCCAAAGAAGAAAAAGAAAAAAAGGGCAATATCAATGGCTTCCACACAATGCTTCTTGCACCATCATGCATTGTCAACCCCAGCTAGAACTCCCTTAGTTAGGGGTATTGTTCCATCCCTTAAGCCTAACCAATTATTGGTGTGCCGTGCCCAAAAACAGTCTGCACCTCAAGAAGATAATGCCAACAGTGTCTCTGTCTCTCGTAGATTGGCTCTCACACTCCTCATTGGTGCTGCTGCCGTTGGTTCCAAGGTTTCCCCTGCTGATGCTGCTTATGGAGAAGCTGCAAATGTTTTTGGGAAGCCAAAGACAGACACAGATTTCCAGACATACAACGGAGATGGATTCAAGCTGCAAATTCCATCAAAATGGAACCCAAA…
NIB_RP1_hgx4333v1_pB27_A-63	5p 3p	88040842		http://www.ncbi.nlm.nih.gov/nuccore/ 384038822	http://www.ncbi.nlm.nih.gov/gene/?term=		A	psbP2; [gi|384038822|gb|JF897608.1| Nicotiana benthamiana chloroplast PsbP2 precursor (psbP2) mRNA, complete cds; nuclear gene for chloroplast product]	-52	728	IF	Sense		98.0 / 96.3	TAACAAAGTAGGTTTCAAGCCAAAGAAGAAAAAGAAAAAAAGGGCAATATCAATGGCTTCCACACAATGCTTCTTGCACCATCATGCATTGTCAACCCCAGCTAGAACTCCCTTAGTTAGGGGTATTGTTCCATCCCTTAAGCCTAACCAATTATTGGTGTGCCGTGCCCAAAAACAGTCTGCACCTCAAGAAGATAATGCCAACAGTGTCTCTGTCTCTCGTAGATTGGCTCTCACACTCCTCATTGGTGCTGCTGCCGTTGGTTCCAAGGTTTCCCCTGCTGATGCTGCTTATGGAGAAGCTGCAAATGTTTTTGGGAAGCCAAAGACAGACACAGATTTCCAGACATACAACGGAGATGGATTCAAGCTGCAAATTCCATCAAAATGGAACCCAAA…	ACAGGCCAATATCAATTGGCCTTCCACACATTGCTTCTGCATCAATCATGCAATGTCACTCAAGCTAGACTCCTTTAGTAGGGGTTATTGGTCCATCCGTAAGCCTAACCCAATTATTGTGGTGCCGTGCCCAAAAACAGTCCTGCACCTCCAAGAAGATAATGCCAACAGTGTCTCTGTCTCTCGTAGATTGGCTCTCACACTCCTCATTGGTGCTGCTGCCGTTGGTTCCAAGGTTTCCCCTGCTGATGCTGCTTATGGAGAAGCTGCAAATGTTTTTGGGAAGCCAAAGACAGACACAGATTTCCAGACATACAACGGAGATGGATTCAAGCTGCAAATTCCATCAAAATGGAACCCAAACAAGGAAGTAGAGTACCCTGGTCAGGTTCTTAGATT…	TAACAAAGTAGGTTTCAAGCCAAAGAAGAAAAAGAAAAAAAGGGCAATATCAATGGCTTCCACACAATGCTTCTTGCACCATCATGCATTGTCAACCCCAGCTAGAACTCCCTTAGTTAGGGGTATTGTTCCATCCCTTAAGCCTAACCAATTATTGGTGTGCCGTGCCCAAAAACAGTCTGCACCTCAAGAAGATAATGCCAACAGTGTCTCTGTCTCTCGTAGATTGGCTCTCACACTCCTCATTGGTGCTGCTGCCGTTGGTTCCAAGGTTTCCCCTGCTGATGCTGCTTATGGAGAAGCTGCAAATGTTTTTGGGAAGCCAAAGACAGACACAGATTTCCAGACATACAACGGAGATGGATTCAAGCTGCAAATTCCATCAAAATGGAACCCAAA…
NIB_RP1_hgx4333v1_pB27_A-89	5p 3p	88040842 / 88040728		http://www.ncbi.nlm.nih.gov/nuccore/ 384038822	http://www.ncbi.nlm.nih.gov/gene/?term=		A	psbP2; [gi|384038822|gb|JF897608.1| Nicotiana benthamiana chloroplast PsbP2 precursor (psbP2) mRNA, complete cds; nuclear gene for chloroplast product]	-52	743	IF	Sense		97.9 / 97.0	TAACAAAGTAGGTTTCAAGCCAAAGAAGAAAAAGAAAAAAAGGGCAATATCAATGGCTTCCACACAATGCTTCTTGCACCATCATGCATTGTCAACCCCAGCTAGAACTCCCTTAGTTAGGGGTATTGTTCCATCCCTTAAGCCTAACCAATTATTGGTGTGCCGTGCCCAAAAACAGTCTGCACCTCAAGAAGATAATGCCAACAGTGTCTCTGTCTCTCGTAGATTGGCTCTCACACTCCTCATTGGTGCTGCTGCCGTTGGTTCCAAGGTTTCCCCTGCTGATGCTGCTTATGGAGAAGCTGCAAATGTTTTTGGGAAGCCAAAGACAGACACAGATTTCCAGACATACAACGGAGATGGATTCAAGCTGCAAATTCCATCAAAATGGAACCCAAA…	ATTGGCTTCCACAACAATGCTTCTGCACATCATGCATGTCCGCCCAGCTAGACTCTAGTAGGGGTATGTCCATCCTAAGCCTAACATATTGGTGTGCCGTGCCCAAAAACAGTCTGCACCTCAAGAAGATAATGCCAACAGTGTCTCTGTCTCTCGTAGATTGGCTCTCACACTCCTCATTGGTGCTGCTGCCGTTGGTTCCAAGGTTTCCCCTGCTGATGCTGCTTATGGAGAAGCTGCAAATGTTTTTGGGAAGCCAAAGACAGACACAGATTTCCAGACATACAACGGAGATGGATTCAAGCTGCAAATTCCATCAAAATGGAACCCAAACAAGGAAGTAGAGTACCCTGGTCAGGTTCTTAGATTTGAAGACAACTTTGATGCCACCAGCAATGT…	TAACAAAGTAGGTTTCAAGCCAAAGAAGAAAAAGAAAAAAAGGGCAATATCAATGGCTTCCACACAATGCTTCTTGCACCATCATGCATTGTCAACCCCAGCTAGAACTCCCTTAGTTAGGGGTATTGTTCCATCCCTTAAGCCTAACCAATTATTGGTGTGCCGTGCCCAAAAACAGTCTGCACCTCAAGAAGATAATGCCAACAGTGTCTCTGTCTCTCGTAGATTGGCTCTCACACTCCTCATTGGTGCTGCTGCCGTTGGTTCCAAGGTTTCCCCTGCTGATGCTGCTTATGGAGAAGCTGCAAATGTTTTTGGGAAGCCAAAGACAGACACAGATTTCCAGACATACAACGGAGATGGATTCAAGCTGCAAATTCCATCAAAATGGAACCCAAA…
NIB_RP1_hgx4333v1_pB27_A-297	5p 3p	88040842 / 88040728		http://www.ncbi.nlm.nih.gov/nuccore/ 384038822	http://www.ncbi.nlm.nih.gov/gene/?term=		A	psbP2; [gi|384038822|gb|JF897608.1| Nicotiana benthamiana chloroplast PsbP2 precursor (psbP2) mRNA, complete cds; nuclear gene for chloroplast product]	-52	728	IF	Sense		97.8 / 95.5	TAACAAAGTAGGTTTCAAGCCAAAGAAGAAAAAGAAAAAAAGGGCAATATCAATGGCTTCCACACAATGCTTCTTGCACCATCATGCATTGTCAACCCCAGCTAGAACTCCCTTAGTTAGGGGTATTGTTCCATCCCTTAAGCCTAACCAATTATTGGTGTGCCGTGCCCAAAAACAGTCTGCACCTCAAGAAGATAATGCCAACAGTGTCTCTGTCTCTCGTAGATTGGCTCTCACACTCCTCATTGGTGCTGCTGCCGTTGGTTCCAAGGTTTCCCCTGCTGATGCTGCTTATGGAGAAGCTGCAAATGTTTTTGGGAAGCCAAAGACAGACACAGATTTCCAGACATACAACGGAGATGGATTCAAGCTGCAAATTCCATCAAAATGGAACCCAAA…	TCAAACAAATGGCTTCTTGCACCATTCTGCATTGTCACCAGCTAGAACTCTAGTAGGTTATTGTTCCATTCCTAGCCTAACATATTGGTGTGCCGTGCCAAAACAGTCTGCACCTCAAGAGATAATGCCAACAGTGTCTCGTTCTCTCGTAGATTGGCTCTCACACTCCTCATTGGTGCTGCTGCCGTGGTTCCAAGGTTTCCCATGCTGATGCTGCTTATGGAGAGCTGCAAATGTTTTGGGAAGCCAAAGACAGACACAGATTTCCAGACATACAACGGAGATGGATTCAAGCTGCAAATTCCATCAAAATGGAACCCAAACAAGGAAGTAGAGTACCCTGGTCAGGTTCTTAGATTGAAGACAACTTTGATGCCACCAGCAATGTCATTGTCGCTA…	TAACAAAGTAGGTTTCAAGCCAAAGAAGAAAAAGAAAAAAAGGGCAATATCAATGGCTTCCACACAATGCTTCTTGCACCATCATGCATTGTCAACCCCAGCTAGAACTCCCTTAGTTAGGGGTATTGTTCCATCCCTTAAGCCTAACCAATTATTGGTGTGCCGTGCCCAAAAACAGTCTGCACCTCAAGAAGATAATGCCAACAGTGTCTCTGTCTCTCGTAGATTGGCTCTCACACTCCTCATTGGTGCTGCTGCCGTTGGTTCCAAGGTTTCCCCTGCTGATGCTGCTTATGGAGAAGCTGCAAATGTTTTTGGGAAGCCAAAGACAGACACAGATTTCCAGACATACAACGGAGATGGATTCAAGCTGCAAATTCCATCAAAATGGAACCCAAA…
NIB_RP1_hgx4333v1_pB27_A-149	5p 3p	88040842 / 88040728		http://www.ncbi.nlm.nih.gov/nuccore/ 384038822	http://www.ncbi.nlm.nih.gov/gene/?term=		A	psbP2; [gi|384038822|gb|JF897608.1| Nicotiana benthamiana chloroplast PsbP2 precursor (psbP2) mRNA, complete cds; nuclear gene for chloroplast product]	-52	728	IF	Sense		97.3 / 96.9	TAACAAAGTAGGTTTCAAGCCAAAGAAGAAAAAGAAAAAAAGGGCAATATCAATGGCTTCCACACAATGCTTCTTGCACCATCATGCATTGTCAACCCCAGCTAGAACTCCCTTAGTTAGGGGTATTGTTCCATCCCTTAAGCCTAACCAATTATTGGTGTGCCGTGCCCAAAAACAGTCTGCACCTCAAGAAGATAATGCCAACAGTGTCTCTGTCTCTCGTAGATTGGCTCTCACACTCCTCATTGGTGCTGCTGCCGTTGGTTCCAAGGTTTCCCCTGCTGATGCTGCTTATGGAGAAGCTGCAAATGTTTTTGGGAAGCCAAAGACAGACACAGATTTCCAGACATACAACGGAGATGGATTCAAGCTGCAAATTCCATCAAAATGGAACCCAAA…	GGCAATATCATGCCTTCACACAATGCTCTGCACATCATGCATGTCACCCAGCTAGACTCCGTAGTAGGGTATGTCCATCCTAAGCCTAACCAATTATGGTGTGCCGTGCCCAACAACAGTCTGCACCTCAAGAAGATAATGCCAACAGTGTCTCTGTCTCTCGTAGATTGGCTCTCACACTCCTCATTGGTGCTGCTGCCGTTGGTTCCAAGGTTTCCCCTGCTGATGCTGCTTATGGAGAAGCTGCAAATGTTTTTGGGAAGCCAAAGACAGACACAGATTTCCAGACATACAACGGAGATGGATTCAAGCTGCAAATTCCATCAAAATGGAACCCAAACAAGGAAGTAGAGTACCCTGGTCAGGTTCTTAGATTTGAAGACAACTTTGATGCCACCA…	TAACAAAGTAGGTTTCAAGCCAAAGAAGAAAAAGAAAAAAAGGGCAATATCAATGGCTTCCACACAATGCTTCTTGCACCATCATGCATTGTCAACCCCAGCTAGAACTCCCTTAGTTAGGGGTATTGTTCCATCCCTTAAGCCTAACCAATTATTGGTGTGCCGTGCCCAAAAACAGTCTGCACCTCAAGAAGATAATGCCAACAGTGTCTCTGTCTCTCGTAGATTGGCTCTCACACTCCTCATTGGTGCTGCTGCCGTTGGTTCCAAGGTTTCCCCTGCTGATGCTGCTTATGGAGAAGCTGCAAATGTTTTTGGGAAGCCAAAGACAGACACAGATTTCCAGACATACAACGGAGATGGATTCAAGCTGCAAATTCCATCAAAATGGAACCCAAA…
NIB_RP1_hgx4333v1_pB27_A-170	5p 3p	88040842 / 88040728		http://www.ncbi.nlm.nih.gov/nuccore/ 384038822	http://www.ncbi.nlm.nih.gov/gene/?term=		A	psbP2; [gi|384038822|gb|JF897608.1| Nicotiana benthamiana chloroplast PsbP2 precursor (psbP2) mRNA, complete cds; nuclear gene for chloroplast product]	-49	728	IF	Sense		97.3 / 94.6	CAAAGTAGGTTTCAAGCCAAAGAAGAAAAAGAAAAAAAGGGCAATATCAATGGCTTCCACACAATGCTTCTTGCACCATCATGCATTGTCAACCCCAGCTAGAACTCCCTTAGTTAGGGGTATTGTTCCATCCCTTAAGCCTAACCAATTATTGGTGTGCCGTGCCCAAAAACAGTCTGCACCTCAAGAAGATAATGCCAACAGTGTCTCTGTCTCTCGTAGATTGGCTCTCACACTCCTCATTGGTGCTGCTGCCGTTGGTTCCAAGGTTTCCCCTGCTGATGCTGCTTATGGAGAAGCTGCAAATGTTTTTGGGAAGCCAAAGACAGACACAGATTTCCAGACATACAACGGAGATGGATTCAAGCTGCAAATTCCATCAAAATGGAACCCAAACAA…	AGGCATATCATTGCTGCACACAATTGCTCTGGCACATCATGCATGTCAACCAGCTAGACTCTAGTAGGGTATGTCATCATAGCTACATATGGTGTGCGTGCCCAAAAACAGTCTGCACTCAAGAAGATAATGCCCAACAGTGTCTCTGTCTCTCGTAGATTGGCTCTCACACTCCTCATTGGTGCTGCTGCCGTTGGTTCCAAGGTTTCCCCTGCTGATGCTGCTTATGGAGAAGCTGCAAATGTTTTTGGGAAGCCAAAGACAGACACAGATTTCCAGACATACAACGGAGATGGATTCAAGCTGCAAATTCCATCAAAATGGAACCCAAACAAGGAAGTAGAGTACCCTGGTCAGGTTCTTAGATTTGAAGACAACTTTGATGCCACCAGCAATGTC…	CAAAGTAGGTTTCAAGCCAAAGAAGAAAAAGAAAAAAAGGGCAATATCAATGGCTTCCACACAATGCTTCTTGCACCATCATGCATTGTCAACCCCAGCTAGAACTCCCTTAGTTAGGGGTATTGTTCCATCCCTTAAGCCTAACCAATTATTGGTGTGCCGTGCCCAAAAACAGTCTGCACCTCAAGAAGATAATGCCAACAGTGTCTCTGTCTCTCGTAGATTGGCTCTCACACTCCTCATTGGTGCTGCTGCCGTTGGTTCCAAGGTTTCCCCTGCTGATGCTGCTTATGGAGAAGCTGCAAATGTTTTTGGGAAGCCAAAGACAGACACAGATTTCCAGACATACAACGGAGATGGATTCAAGCTGCAAATTCCATCAAAATGGAACCCAAACAA…
NIB_RP1_hgx4333v1_pB27_A-190	5p 3p	88040842 / 88040728		http://www.ncbi.nlm.nih.gov/nuccore/ 384038822	http://www.ncbi.nlm.nih.gov/gene/?term=		A	psbP2; [gi|384038822|gb|JF897608.1| Nicotiana benthamiana chloroplast PsbP2 precursor (psbP2) mRNA, complete cds; nuclear gene for chloroplast product]	-49	728	IF	Sense		98.7 / 95.4	CAAAGTAGGTTTCAAGCCAAAGAAGAAAAAGAAAAAAAGGGCAATATCAATGGCTTCCACACAATGCTTCTTGCACCATCATGCATTGTCAACCCCAGCTAGAACTCCCTTAGTTAGGGGTATTGTTCCATCCCTTAAGCCTAACCAATTATTGGTGTGCCGTGCCCAAAAACAGTCTGCACCTCAAGAAGATAATGCCAACAGTGTCTCTGTCTCTCGTAGATTGGCTCTCACACTCCTCATTGGTGCTGCTGCCGTTGGTTCCAAGGTTTCCCCTGCTGATGCTGCTTATGGAGAAGCTGCAAATGTTTTTGGGAAGCCAAAGACAGACACAGATTTCCAGACATACAACGGAGATGGATTCAAGCTGCAAATTCCATCAAAATGGAACCCAAACAA…	CCATATCATGCTTCACACATGCTCTGCACATCATGCATGTCACCCAGCTAGACTCGTAGTAGGGGTATGTCATCATAGCTACCAATATGGTGTGCGTGCCCAAAAACAGTCTGCACCTCAAGAAGATAATGCCAACAGTGTCTCTGTCTCTCGTAGATTGGCTCTCACACTCCTCATTGGTGCTGCTGCCGTTGGTTCCAAGGTTTCCCCTGCTGATGCTGCTTATGGAGAAGCTGCAAATGTTTTTGGGAAGCCAAAGACAGACACAGATTTCCAGACATACAACGGAGATGGATTCAAGCTGCAAATTCCATCAAAATGGAACCCAAACAAGGAAGTAGAGTACCCTGGTCAGGTTCTTAGATTTGAAGACAACTTTGATGCCACCAGCAATGTCAT…	CAAAGTAGGTTTCAAGCCAAAGAAGAAAAAGAAAAAAAGGGCAATATCAATGGCTTCCACACAATGCTTCTTGCACCATCATGCATTGTCAACCCCAGCTAGAACTCCCTTAGTTAGGGGTATTGTTCCATCCCTTAAGCCTAACCAATTATTGGTGTGCCGTGCCCAAAAACAGTCTGCACCTCAAGAAGATAATGCCAACAGTGTCTCTGTCTCTCGTAGATTGGCTCTCACACTCCTCATTGGTGCTGCTGCCGTTGGTTCCAAGGTTTCCCCTGCTGATGCTGCTTATGGAGAAGCTGCAAATGTTTTTGGGAAGCCAAAGACAGACACAGATTTCCAGACATACAACGGAGATGGATTCAAGCTGCAAATTCCATCAAAATGGAACCCAAACAA…
NIB_RP1_hgx4333v1_pB27_A-353	5p 3p	88040842 / 88040728		http://www.ncbi.nlm.nih.gov/nuccore/ 384038822	http://www.ncbi.nlm.nih.gov/gene/?term=		A	psbP2; [gi|384038822|gb|JF897608.1| Nicotiana benthamiana chloroplast PsbP2 precursor (psbP2) mRNA, complete cds; nuclear gene for chloroplast product]	-49	728	IF	Sense		97.2 / 95.9	CAAAGTAGGTTTCAAGCCAAAGAAGAAAAAGAAAAAAAGGGCAATATCAATGGCTTCCACACAATGCTTCTTGCACCATCATGCATTGTCAACCCCAGCTAGAACTCCCTTAGTTAGGGGTATTGTTCCATCCCTTAAGCCTAACCAATTATTGGTGTGCCGTGCCCAAAAACAGTCTGCACCTCAAGAAGATAATGCCAACAGTGTCTCTGTCTCTCGTAGATTGGCTCTCACACTCCTCATTGGTGCTGCTGCCGTTGGTTCCAAGGTTTCCCCTGCTGATGCTGCTTATGGAGAAGCTGCAAATGTTTTTGGGAAGCCAAAGACAGACACAGATTTCCAGACATACAACGGAGATGGATTCAAGCTGCAAATTCCATCAAAATGGAACCCAAACAA…	TCAATGGCTCCACACACAATTGCTCTTGCACCATCATGCATGTCAGCCAGCTAGAACTCGTAGTAAGGGTATGTCATCGTAAGCTAGCAATAATGTGTGCGTGCCAAAAACAGTCTGCACCTCAAGAAAGATAATGCCAACAGTGTCTCTGTCTCTCGTAGATTGGCTCTCACACTCCTCATTGGTGCTGCTGCCGTTGGTTCCAAGGTTTCCCCTGCTGATGCTGCTTATGGAGAAGCTGCAAATGTTTTTGGGAAGCCAAAGACAGACACAGATTTCCAGACATACAACGGAGATGGATTCAAGCTGCAAATTCCATCAAAATGGAACCCAAACAAGGAAGTAGAGTACCCTGGTCAGGTTCTTAGATTTGAAGACAACTTTGATGCCACCAGCAAT…	CAAAGTAGGTTTCAAGCCAAAGAAGAAAAAGAAAAAAAGGGCAATATCAATGGCTTCCACACAATGCTTCTTGCACCATCATGCATTGTCAACCCCAGCTAGAACTCCCTTAGTTAGGGGTATTGTTCCATCCCTTAAGCCTAACCAATTATTGGTGTGCCGTGCCCAAAAACAGTCTGCACCTCAAGAAGATAATGCCAACAGTGTCTCTGTCTCTCGTAGATTGGCTCTCACACTCCTCATTGGTGCTGCTGCCGTTGGTTCCAAGGTTTCCCCTGCTGATGCTGCTTATGGAGAAGCTGCAAATGTTTTTGGGAAGCCAAAGACAGACACAGATTTCCAGACATACAACGGAGATGGATTCAAGCTGCAAATTCCATCAAAATGGAACCCAAACAA…
NIB_RP1_hgx4333v1_pB27_A-94	5p 3p	88040842 / 88040728		http://www.ncbi.nlm.nih.gov/nuccore/ 384038822	http://www.ncbi.nlm.nih.gov/gene/?term=		A	psbP2; [gi|384038822|gb|JF897608.1| Nicotiana benthamiana chloroplast PsbP2 precursor (psbP2) mRNA, complete cds; nuclear gene for chloroplast product]	-49	728	IF	Sense		99.4 / 97.3	CAAAGTAGGTTTCAAGCCAAAGAAGAAAAAGAAAAAAAGGGCAATATCAATGGCTTCCACACAATGCTTCTTGCACCATCATGCATTGTCAACCCCAGCTAGAACTCCCTTAGTTAGGGGTATTGTTCCATCCCTTAAGCCTAACCAATTATTGGTGTGCCGTGCCCAAAAACAGTCTGCACCTCAAGAAGATAATGCCAACAGTGTCTCTGTCTCTCGTAGATTGGCTCTCACACTCCTCATTGGTGCTGCTGCCGTTGGTTCCAAGGTTTCCCCTGCTGATGCTGCTTATGGAGAAGCTGCAAATGTTTTTGGGAAGCCAAAGACAGACACAGATTTCCAGACATACAACGGAGATGGATTCAAGCTGCAAATTCCATCAAAATGGAACCCAAACAA…	AGGGCAATATTCAATGGCTCACACATGCTCTGCACCAATCATGCATGTCACCCAAGCTAGACTCGTAAGTTAGGGGGTATGTTCCATCCTTAAGCCTACCCAATTATTGGTGTGCCGTGCCCAAAAACAGTCTGCACCTCAAGAAGATAATGCCAACAGTGTCTCTGTCTCTCGTAGATTGGCTCTCACACTCCTCATTGGTGCTGCTGCCGTTGGTTCCAAGGTTTCCCCTGCTGATGCTGCTTATGGAGAAGCTGCAAATGTTTTTGGGAAGCCAAAGACAGACACAGATTTCCAGACATACAACGGAGATGGATTCAAGCTGCAAATTCCATCAAAATGGAACCCAAACAAGGAAGTAGAGTACCCTGGTCAGGTTCTTAGATTTGAAGACAACTT…	CAAAGTAGGTTTCAAGCCAAAGAAGAAAAAGAAAAAAAGGGCAATATCAATGGCTTCCACACAATGCTTCTTGCACCATCATGCATTGTCAACCCCAGCTAGAACTCCCTTAGTTAGGGGTATTGTTCCATCCCTTAAGCCTAACCAATTATTGGTGTGCCGTGCCCAAAAACAGTCTGCACCTCAAGAAGATAATGCCAACAGTGTCTCTGTCTCTCGTAGATTGGCTCTCACACTCCTCATTGGTGCTGCTGCCGTTGGTTCCAAGGTTTCCCCTGCTGATGCTGCTTATGGAGAAGCTGCAAATGTTTTTGGGAAGCCAAAGACAGACACAGATTTCCAGACATACAACGGAGATGGATTCAAGCTGCAAATTCCATCAAAATGGAACCCAAACAA…
NIB_RP1_hgx4333v1_pB27_A-294	5p 3p	88040842 / 88040728		http://www.ncbi.nlm.nih.gov/nuccore/ 384038822	http://www.ncbi.nlm.nih.gov/gene/?term=		A	psbP2; [gi|384038822|gb|JF897608.1| Nicotiana benthamiana chloroplast PsbP2 precursor (psbP2) mRNA, complete cds; nuclear gene for chloroplast product]	-49	728	IF	Sense		99.4 / 95.3	CAAAGTAGGTTTCAAGCCAAAGAAGAAAAAGAAAAAAAGGGCAATATCAATGGCTTCCACACAATGCTTCTTGCACCATCATGCATTGTCAACCCCAGCTAGAACTCCCTTAGTTAGGGGTATTGTTCCATCCCTTAAGCCTAACCAATTATTGGTGTGCCGTGCCCAAAAACAGTCTGCACCTCAAGAAGATAATGCCAACAGTGTCTCTGTCTCTCGTAGATTGGCTCTCACACTCCTCATTGGTGCTGCTGCCGTTGGTTCCAAGGTTTCCCCTGCTGATGCTGCTTATGGAGAAGCTGCAAATGTTTTTGGGAAGCCAAAGACAGACACAGATTTCCAGACATACAACGGAGATGGATTCAAGCTGCAAATTCCATCAAAATGGAACCCAAACAA…	AGACGGCATATCATTGCTACCACACATTGCTCTGGCACATCATGCATGTCACCAGCTAGACTCGTAGTAGGGGTATGTCATCATAGCCTACAATATGTGTGCGTGCCCAAAAACAGTCTGCACCTCAAGAAGATAATGCCCAACAGTGTCTCTGTCTCTCGTAGATTGGCTCTCACACTCCTCATTGGTGCTGCTGCCGTTGGTTCCAAGGTTTCCCCTGCTGATGCTGCTTATGGAGAAGCTGCAAATGTTTTTGGGAAGCCAAAGACAGACACAGATTTCCAGACATACAACGGAGATGGATTCAAGCTGCAAATTCCATCAAAATGGAACCCAAACAAGGAAGTAGAGTACCCTGGTCAGGTTCTTAGATTTGAAGACAACTTTGATGCCACCAGC…	CAAAGTAGGTTTCAAGCCAAAGAAGAAAAAGAAAAAAAGGGCAATATCAATGGCTTCCACACAATGCTTCTTGCACCATCATGCATTGTCAACCCCAGCTAGAACTCCCTTAGTTAGGGGTATTGTTCCATCCCTTAAGCCTAACCAATTATTGGTGTGCCGTGCCCAAAAACAGTCTGCACCTCAAGAAGATAATGCCAACAGTGTCTCTGTCTCTCGTAGATTGGCTCTCACACTCCTCATTGGTGCTGCTGCCGTTGGTTCCAAGGTTTCCCCTGCTGATGCTGCTTATGGAGAAGCTGCAAATGTTTTTGGGAAGCCAAAGACAGACACAGATTTCCAGACATACAACGGAGATGGATTCAAGCTGCAAATTCCATCAAAATGGAACCCAAACAA…
NIB_RP1_hgx4333v1_pB27_A-235	5p 3p	88040842 / 88040728		http://www.ncbi.nlm.nih.gov/nuccore/ 384038822	http://www.ncbi.nlm.nih.gov/gene/?term=		A	psbP2; [gi|384038822|gb|JF897608.1| Nicotiana benthamiana chloroplast PsbP2 precursor (psbP2) mRNA, complete cds; nuclear gene for chloroplast product]	-43	721	IF	Sense		97.5 / 96.1	AGGTTTCAAGCCAAAGAAGAAAAAGAAAAAAAGGGCAATATCAATGGCTTCCACACAATGCTTCTTGCACCATCATGCATTGTCAACCCCAGCTAGAACTCCCTTAGTTAGGGGTATTGTTCCATCCCTTAAGCCTAACCAATTATTGGTGTGCCGTGCCCAAAAACAGTCTGCACCTCAAGAAGATAATGCCAACAGTGTCTCTGTCTCTCGTAGATTGGCTCTCACACTCCTCATTGGTGCTGCTGCCGTTGGTTCCAAGGTTTCCCCTGCTGATGCTGCTTATGGAGAAGCTGCAAATGTTTTTGGGAAGCCAAAGACAGACACAGATTTCCAGACATACAACGGAGATGGATTCAAGCTGCAAATTCCATCAAAATGGAACCCAAACAAGGAAGT…	GAAGGAAAAGGAAAAAAGGCAAATTCATGCTCACACATGCTCCTGCACCATCATGCATGTCAACCCAGCTAGACTCTAGTAGGGTATGTTCCATCCATAAGCCTACCATATTGGTGTGCGTGCCCAAAAACAGTCTGCACCTCAAGAAGATAATGCCAACAGTGTCTCTGTCTCTCGTAGATTGGCTCTCACACTCCTCATTGGTGCTGCTGCCGTTGGTTCCAAGGTTTCCCCTGCTGATGCTGCTTATGGAGAAGCTGCAAATGTTTTTGGGAAGCCAAAGACAGACACAGATTTCCAGACATACAACGGAGATGGATTCAAGCTGCAAATTCCATCAAAATGGAACCCAAACAAGGAAGTAGAGTACCCTGGTCAGGTTCTTAGATTTGAAGACAA…	AGGTTTCAAGCCAAAGAAGAAAAAGAAAAAAAGGGCAATATCAATGGCTTCCACACAATGCTTCTTGCACCATCATGCATTGTCAACCCCAGCTAGAACTCCCTTAGTTAGGGGTATTGTTCCATCCCTTAAGCCTAACCAATTATTGGTGTGCCGTGCCCAAAAACAGTCTGCACCTCAAGAAGATAATGCCAACAGTGTCTCTGTCTCTCGTAGATTGGCTCTCACACTCCTCATTGGTGCTGCTGCCGTTGGTTCCAAGGTTTCCCCTGCTGATGCTGCTTATGGAGAAGCTGCAAATGTTTTTGGGAAGCCAAAGACAGACACAGATTTCCAGACATACAACGGAGATGGATTCAAGCTGCAAATTCCATCAAAATGGAACCCAAACAAGGAAGT…
NIB_RP1_hgx4333v1_pB27_A-120	5p 3p	88040842 / 88040728		http://www.ncbi.nlm.nih.gov/nuccore/ 384038822	http://www.ncbi.nlm.nih.gov/gene/?term=		A	psbP2; [gi|384038822|gb|JF897608.1| Nicotiana benthamiana chloroplast PsbP2 precursor (psbP2) mRNA, complete cds; nuclear gene for chloroplast product]	-40	719	IF	Sense		98.4 / 96.0	TTTCAAGCCAAAGAAGAAAAAGAAAAAAAGGGCAATATCAATGGCTTCCACACAATGCTTCTTGCACCATCATGCATTGTCAACCCCAGCTAGAACTCCCTTAGTTAGGGGTATTGTTCCATCCCTTAAGCCTAACCAATTATTGGTGTGCCGTGCCCAAAAACAGTCTGCACCTCAAGAAGATAATGCCAACAGTGTCTCTGTCTCTCGTAGATTGGCTCTCACACTCCTCATTGGTGCTGCTGCCGTTGGTTCCAAGGTTTCCCCTGCTGATGCTGCTTATGGAGAAGCTGCAAATGTTTTTGGGAAGCCAAAGACAGACACAGATTTCCAGACATACAACGGAGATGGATTCAAGCTGCAAATTCCATCAAAATGGAACCCAAACAAGGAAGTAGA…	GAGAAAATGAAAAAAGGCATATCATTGCTCACACATGCTCTGCACATCATGCATGTCACCCAGCTAGACTCATAGTAAGGGTATGTTCCATCCTTAAGCCTACCATATGGTGTGCGTGCCCAAAAACAGTCTGCACCTCAAGAAGATAATGCCAACAGTGTCTCTGTCTCTCGTAGATTGGCTCTCACACTCCTCATTGGTGCTGCTGCCGTTGGTTCCAAGGTTTCCCCTGCTGATGCTGCTTATGGAGAAGCTGCAAATGTTTTTGGGAAGCCAAAGACAGACACAGATTTCCAGACATACAACGGAGATGGATTCAAGCTGCAAATTCCATCAAAATGGAACCCAAACAAGGAAGTAGAGTACCCTGGTCAGGTTCTTAGATTTGAAGACAACTTT…	TTTCAAGCCAAAGAAGAAAAAGAAAAAAAGGGCAATATCAATGGCTTCCACACAATGCTTCTTGCACCATCATGCATTGTCAACCCCAGCTAGAACTCCCTTAGTTAGGGGTATTGTTCCATCCCTTAAGCCTAACCAATTATTGGTGTGCCGTGCCCAAAAACAGTCTGCACCTCAAGAAGATAATGCCAACAGTGTCTCTGTCTCTCGTAGATTGGCTCTCACACTCCTCATTGGTGCTGCTGCCGTTGGTTCCAAGGTTTCCCCTGCTGATGCTGCTTATGGAGAAGCTGCAAATGTTTTTGGGAAGCCAAAGACAGACACAGATTTCCAGACATACAACGGAGATGGATTCAAGCTGCAAATTCCATCAAAATGGAACCCAAACAAGGAAGTAGA…
NIB_RP1_hgx4333v1_pB27_A-168	5p 3p	88040842 / 88040728		http://www.ncbi.nlm.nih.gov/nuccore/ 384038822	http://www.ncbi.nlm.nih.gov/gene/?term=		A	psbP2; [gi|384038822|gb|JF897608.1| Nicotiana benthamiana chloroplast PsbP2 precursor (psbP2) mRNA, complete cds; nuclear gene for chloroplast product]	-25	721	IF	Sense		98.1 / 95.9	GAAAAAGAAAAAAAGGGCAATATCAATGGCTTCCACACAATGCTTCTTGCACCATCATGCATTGTCAACCCCAGCTAGAACTCCCTTAGTTAGGGGTATTGTTCCATCCCTTAAGCCTAACCAATTATTGGTGTGCCGTGCCCAAAAACAGTCTGCACCTCAAGAAGATAATGCCAACAGTGTCTCTGTCTCTCGTAGATTGGCTCTCACACTCCTCATTGGTGCTGCTGCCGTTGGTTCCAAGGTTTCCCCTGCTGATGCTGCTTATGGAGAAGCTGCAAATGTTTTTGGGAAGCCAAAGACAGACACAGATTTCCAGACATACAACGGAGATGGATTCAAGCTGCAAATTCCATCAAAATGGAACCCAAACAAGGAAGTAGAGTACCCTGGTCAGGT…	AGATGGCAATATCCATGCTGCACACATTGCTCTGCACATCATGCATGTCACCCAGCTAGACTCATAGTAGGGTATGTCATCCTTAAGCCTAACCAATATGGTGTGCCGTGCCCAAAAACAGTCTGCACCTCAAGAAGATAATGCCAACAGTGTCTCTGTCTCTCGTAGATTGGCTCTCACACTCCTCATTGGTGCTGCTGCCGTTGGTTCCAAGGTTTCCCCTGCTGATGCTGCTTATGGAGAAGCTGCAAATGTTTTTGGGAAGCCAAAGACAGACACAGATTTCCAGACATACAACGGAGATGGATTCAAGCTGCAAATTCCATCAAAATGGAACCCAAACAAGGAAGTAGAGTACCCTGGTCAGGTTCTTAGATTTGAAGACAACTTTGATGCCAC…	GAAAAAGAAAAAAAGGGCAATATCAATGGCTTCCACACAATGCTTCTTGCACCATCATGCATTGTCAACCCCAGCTAGAACTCCCTTAGTTAGGGGTATTGTTCCATCCCTTAAGCCTAACCAATTATTGGTGTGCCGTGCCCAAAAACAGTCTGCACCTCAAGAAGATAATGCCAACAGTGTCTCTGTCTCTCGTAGATTGGCTCTCACACTCCTCATTGGTGCTGCTGCCGTTGGTTCCAAGGTTTCCCCTGCTGATGCTGCTTATGGAGAAGCTGCAAATGTTTTTGGGAAGCCAAAGACAGACACAGATTTCCAGACATACAACGGAGATGGATTCAAGCTGCAAATTCCATCAAAATGGAACCCAAACAAGGAAGTAGAGTACCCTGGTCAGGT…
NIB_RP1_hgx4333v1_pB27_A-255	5p 3p	88040842 / 88040728		http://www.ncbi.nlm.nih.gov/nuccore/ 384038822	http://www.ncbi.nlm.nih.gov/gene/?term=		A	psbP2; [gi|384038822|gb|JF897608.1| Nicotiana benthamiana chloroplast PsbP2 precursor (psbP2) mRNA, complete cds; nuclear gene for chloroplast product]	-19	728	IF	Sense		99.5 / 97.9	GAAAAAAAGGGCAATATCAATGGCTTCCACACAATGCTTCTTGCACCATCATGCATTGTCAACCCCAGCTAGAACTCCCTTAGTTAGGGGTATTGTTCCATCCCTTAAGCCTAACCAATTATTGGTGTGCCGTGCCCAAAAACAGTCTGCACCTCAAGAAGATAATGCCAACAGTGTCTCTGTCTCTCGTAGATTGGCTCTCACACTCCTCATTGGTGCTGCTGCCGTTGGTTCCAAGGTTTCCCCTGCTGATGCTGCTTATGGAGAAGCTGCAAATGTTTTTGGGAAGCCAAAGACAGACACAGATTTCCAGACATACAACGGAGATGGATTCAAGCTGCAAATTCCATCAAAATGGAACCCAAACAAGGAAGTAGAGTACCCTGGTCAGGTTCTTAG…	GAAAAAAAAAGGCAATATTCAATGGCTGCACACATGCTCTGCAACATCATGCATGTCCACCCAAGCTAGACTCCTTAGTTAGGGGTATGTTCCATCCATTAAGCCTAACCAATTATTGGTGTGCCGTGCCCAAAAACAGTCTGCACCTCAAGAAGATAATGCCAACAGTGTCTCTGTCTCTCGTAGATTGGCTCTCACACTCCTCATTGGTGCTGCTGCCGTTGGTTCCAAGGTTTCCCCTGCTGATGCTGCTTATGGAGAAGCTGCAAATGTTTTTGGGAAGCCAAAGACAGACACAGATTTCCAGACATACAACGGAGATGGATTCAAGCTGCAAATTCCATCAAAATGGAACCCAAACAAGGAAGTAGAGTACCCTGGTCAGGTTCTTAGATTTGA…	GAAAAAAAGGGCAATATCAATGGCTTCCACACAATGCTTCTTGCACCATCATGCATTGTCAACCCCAGCTAGAACTCCCTTAGTTAGGGGTATTGTTCCATCCCTTAAGCCTAACCAATTATTGGTGTGCCGTGCCCAAAAACAGTCTGCACCTCAAGAAGATAATGCCAACAGTGTCTCTGTCTCTCGTAGATTGGCTCTCACACTCCTCATTGGTGCTGCTGCCGTTGGTTCCAAGGTTTCCCCTGCTGATGCTGCTTATGGAGAAGCTGCAAATGTTTTTGGGAAGCCAAAGACAGACACAGATTTCCAGACATACAACGGAGATGGATTCAAGCTGCAAATTCCATCAAAATGGAACCCAAACAAGGAAGTAGAGTACCCTGGTCAGGTTCTTAG…
NIB_RP1_hgx4333v1_pB27_A-247	5p 3p	88040842 / 88040728		http://www.ncbi.nlm.nih.gov/nuccore/ 384038822	http://www.ncbi.nlm.nih.gov/gene/?term=		A	psbP2; [gi|384038822|gb|JF897608.1| Nicotiana benthamiana chloroplast PsbP2 precursor (psbP2) mRNA, complete cds; nuclear gene for chloroplast product]	-10	723	IF	Sense		99.2 / 95.9	GGCAATATCAATGGCTTCCACACAATGCTTCTTGCACCATCATGCATTGTCAACCCCAGCTAGAACTCCCTTAGTTAGGGGTATTGTTCCATCCCTTAAGCCTAACCAATTATTGGTGTGCCGTGCCCAAAAACAGTCTGCACCTCAAGAAGATAATGCCAACAGTGTCTCTGTCTCTCGTAGATTGGCTCTCACACTCCTCATTGGTGCTGCTGCCGTTGGTTCCAAGGTTTCCCCTGCTGATGCTGCTTATGGAGAAGCTGCAAATGTTTTTGGGAAGCCAAAGACAGACACAGATTTCCAGACATACAACGGAGATGGATTCAAGCTGCAAATTCCATCAAAATGGAACCCAAACAAGGAAGTAGAGTACCCTGGTCAGGTTCTTAGATTTGAAGA…	GCATATCATGCTCACACATGCTCTGCACATCATGCATGTCAACCAGCTAGACTCTTAGTAGGGTATGTCATCCTTAAGCCTACCATATTGTGTGCGTGCCCAAAAACAGTCTGCACTCAAGAAGATAATGCCAACAGTGTCTCTGTCTCTCGTAGATTGGCTCTCACACTCCTCATTGGTGCTGCTGCCGTTGGTTCCAAGGTTTCCCCTGCTGATGCTGCTTATGGAGAAGCTGCAAATGTTTTTGGGAAGCCAAAGACAGACACAGATTTCCAGACATACAACGGAGATGGATTCAAGCTGCAAATTCCATCAAAATGGAACCCAAACAAGGAAGTAGAGTACCCTGGTCAGGTTCTTAGATTTGAAGACAACTTTGATGCCACCAGCAATGTCATT…	GGCAATATCAATGGCTTCCACACAATGCTTCTTGCACCATCATGCATTGTCAACCCCAGCTAGAACTCCCTTAGTTAGGGGTATTGTTCCATCCCTTAAGCCTAACCAATTATTGGTGTGCCGTGCCCAAAAACAGTCTGCACCTCAAGAAGATAATGCCAACAGTGTCTCTGTCTCTCGTAGATTGGCTCTCACACTCCTCATTGGTGCTGCTGCCGTTGGTTCCAAGGTTTCCCCTGCTGATGCTGCTTATGGAGAAGCTGCAAATGTTTTTGGGAAGCCAAAGACAGACACAGATTTCCAGACATACAACGGAGATGGATTCAAGCTGCAAATTCCATCAAAATGGAACCCAAACAAGGAAGTAGAGTACCCTGGTCAGGTTCTTAGATTTGAAGA…
NIB_RP1_hgx4333v1_pB27_A-275	5p 3p	88040842 / 88040728		http://www.ncbi.nlm.nih.gov/nuccore/ 384038822	http://www.ncbi.nlm.nih.gov/gene/?term=		A	psbP2; [gi|384038822|gb|JF897608.1| Nicotiana benthamiana chloroplast PsbP2 precursor (psbP2) mRNA, complete cds; nuclear gene for chloroplast product]	-10	723	IF	Sense		99.2 / 95.9	GGCAATATCAATGGCTTCCACACAATGCTTCTTGCACCATCATGCATTGTCAACCCCAGCTAGAACTCCCTTAGTTAGGGGTATTGTTCCATCCCTTAAGCCTAACCAATTATTGGTGTGCCGTGCCCAAAAACAGTCTGCACCTCAAGAAGATAATGCCAACAGTGTCTCTGTCTCTCGTAGATTGGCTCTCACACTCCTCATTGGTGCTGCTGCCGTTGGTTCCAAGGTTTCCCCTGCTGATGCTGCTTATGGAGAAGCTGCAAATGTTTTTGGGAAGCCAAAGACAGACACAGATTTCCAGACATACAACGGAGATGGATTCAAGCTGCAAATTCCATCAAAATGGAACCCAAACAAGGAAGTAGAGTACCCTGGTCAGGTTCTTAGATTTGAAGA…	CAGTGCTTTTCTTGCACCATCATGCATGTTCAACCCAGCTAGACTTCTAGTAGGGTATGTCATCGTAGCTAACCATATGGTGTGCCGTGCCAAAAAACAGTCTGCACCTCAAGAAAGATAATGCCAACAGTGTCTCTGTCTCTCGTAGATTGGCTCTCACACTCCTCATTGGTGCTGCTGCCGTTGGTTCCAAGGTTTCCCTGCTGATGCTGCTTATGGAGAAGCTGCAAATGTTTTTGGGAAGCCAAAGACAGACACAGATTTCCAGACATACAACGGAGATGGATTCAAGCTGCAAATTCCATCAAAATGGAACCCAAACAAGGAAGTAGAGTACCCTGGTCAGGTTCTTAGATTTGAAGACAACTTTGATGCCACCAGCAATGTCATTGTCGCTAT…	GGCAATATCAATGGCTTCCACACAATGCTTCTTGCACCATCATGCATTGTCAACCCCAGCTAGAACTCCCTTAGTTAGGGGTATTGTTCCATCCCTTAAGCCTAACCAATTATTGGTGTGCCGTGCCCAAAAACAGTCTGCACCTCAAGAAGATAATGCCAACAGTGTCTCTGTCTCTCGTAGATTGGCTCTCACACTCCTCATTGGTGCTGCTGCCGTTGGTTCCAAGGTTTCCCCTGCTGATGCTGCTTATGGAGAAGCTGCAAATGTTTTTGGGAAGCCAAAGACAGACACAGATTTCCAGACATACAACGGAGATGGATTCAAGCTGCAAATTCCATCAAAATGGAACCCAAACAAGGAAGTAGAGTACCCTGGTCAGGTTCTTAGATTTGAAGA…
NIB_RP1_hgx4333v1_pB27_A-90	5p 3p	88040842 / 88040728		http://www.ncbi.nlm.nih.gov/nuccore/ 384038822	http://www.ncbi.nlm.nih.gov/gene/?term=		A	psbP2; [gi|384038822|gb|JF897608.1| Nicotiana benthamiana chloroplast PsbP2 precursor (psbP2) mRNA, complete cds; nuclear gene for chloroplast product]	-10	723	IF	Sense		97.8 / 97.0	GGCAATATCAATGGCTTCCACACAATGCTTCTTGCACCATCATGCATTGTCAACCCCAGCTAGAACTCCCTTAGTTAGGGGTATTGTTCCATCCCTTAAGCCTAACCAATTATTGGTGTGCCGTGCCCAAAAACAGTCTGCACCTCAAGAAGATAATGCCAACAGTGTCTCTGTCTCTCGTAGATTGGCTCTCACACTCCTCATTGGTGCTGCTGCCGTTGGTTCCAAGGTTTCCCCTGCTGATGCTGCTTATGGAGAAGCTGCAAATGTTTTTGGGAAGCCAAAGACAGACACAGATTTCCAGACATACAACGGAGATGGATTCAAGCTGCAAATTCCATCAAAATGGAACCCAAACAAGGAAGTAGAGTACCCTGGTCAGGTTCTTAGATTTGAAGA…	CCACGAAAGGGCATATCATGCTCCACACAATTGCTCTGCACCATCATGCATGTCCACCAGCTAGAACTCGTAGTAGGGGTATGTCATCCTTAAGCCTAACCAATTATGGTGTGCCGTGCCCAAAAACAGTCTGCACCTCAAGAAGATAATGCCAACAGTGTCTCTGTCTCTCGTAGATTGGCTCTCACACTCCTCATTGGTGCTGCTGCCGTTGGTTCCAAGGTTTCCCCTGCTGATGCTGCTTATGGAGAAGCTGCAAATGTTTTTGGGAAGCCAAAGACAGACACAGATTTCCAGACATACAACGGAGATGGATTCAAGCTGCAAATTCCATCAAAATGGAACCCAAACAAGGAAGTAGAGTACCCTGGTCAGGTTCTTAGATTTGAAGACAACTTT…	GGCAATATCAATGGCTTCCACACAATGCTTCTTGCACCATCATGCATTGTCAACCCCAGCTAGAACTCCCTTAGTTAGGGGTATTGTTCCATCCCTTAAGCCTAACCAATTATTGGTGTGCCGTGCCCAAAAACAGTCTGCACCTCAAGAAGATAATGCCAACAGTGTCTCTGTCTCTCGTAGATTGGCTCTCACACTCCTCATTGGTGCTGCTGCCGTTGGTTCCAAGGTTTCCCCTGCTGATGCTGCTTATGGAGAAGCTGCAAATGTTTTTGGGAAGCCAAAGACAGACACAGATTTCCAGACATACAACGGAGATGGATTCAAGCTGCAAATTCCATCAAAATGGAACCCAAACAAGGAAGTAGAGTACCCTGGTCAGGTTCTTAGATTTGAAGA…
NIB_RP1_hgx4333v1_pB27_A-370	5p 3p	88040842 / 88040728		http://www.ncbi.nlm.nih.gov/nuccore/ 384038822	http://www.ncbi.nlm.nih.gov/gene/?term=		A	psbP2; [gi|384038822|gb|JF897608.1| Nicotiana benthamiana chloroplast PsbP2 precursor (psbP2) mRNA, complete cds; nuclear gene for chloroplast product]	-10	723	IF	Sense		98.6 / 95.6	GGCAATATCAATGGCTTCCACACAATGCTTCTTGCACCATCATGCATTGTCAACCCCAGCTAGAACTCCCTTAGTTAGGGGTATTGTTCCATCCCTTAAGCCTAACCAATTATTGGTGTGCCGTGCCCAAAAACAGTCTGCACCTCAAGAAGATAATGCCAACAGTGTCTCTGTCTCTCGTAGATTGGCTCTCACACTCCTCATTGGTGCTGCTGCCGTTGGTTCCAAGGTTTCCCCTGCTGATGCTGCTTATGGAGAAGCTGCAAATGTTTTTGGGAAGCCAAAGACAGACACAGATTTCCAGACATACAACGGAGATGGATTCAAGCTGCAAATTCCATCAAAATGGAACCCAAACAAGGAAGTAGAGTACCCTGGTCAGGTTCTTAGATTTGAAGA…	ATGCTCTGCACCATCATGCATGTCACCCAGCTAGACTCTAGTAAGGGTATGTCATCATAGCTACATATGTGTGCCGTGCCAAAAAACAGTCTGCACCTCAAGAAGATAATGCCAACAGTGTCTCTGTCTCTCGTAGATTGGCTCTCACACTCCTCATTGGTGCTGCTGCCGTTGGTTCCAAGGTTTCCCCTGCTGATGCTGCTTATGGAGAAGCTGCAAATGTTTTTGGGAAGCCAAAGACAGACACAGATTTCCAGACATACAACGGAGATGGATTCAAGCTGCAAATTCCATCAAAATGGAACCCAAACAAGGAAGTAGAGTACCCTGGTCAGGTTCTTAGATTTGAAGACAACTTTGATGCCACCAGCAATGTCATTGTCGCTATCACCCCTACTG…	GGCAATATCAATGGCTTCCACACAATGCTTCTTGCACCATCATGCATTGTCAACCCCAGCTAGAACTCCCTTAGTTAGGGGTATTGTTCCATCCCTTAAGCCTAACCAATTATTGGTGTGCCGTGCCCAAAAACAGTCTGCACCTCAAGAAGATAATGCCAACAGTGTCTCTGTCTCTCGTAGATTGGCTCTCACACTCCTCATTGGTGCTGCTGCCGTTGGTTCCAAGGTTTCCCCTGCTGATGCTGCTTATGGAGAAGCTGCAAATGTTTTTGGGAAGCCAAAGACAGACACAGATTTCCAGACATACAACGGAGATGGATTCAAGCTGCAAATTCCATCAAAATGGAACCCAAACAAGGAAGTAGAGTACCCTGGTCAGGTTCTTAGATTTGAAGA…
NIB_RP1_hgx4333v1_pB27_A-214	3p	88040728		http://www.ncbi.nlm.nih.gov/nuccore/ 384038822	http://www.ncbi.nlm.nih.gov/gene/?term=		A	psbP2; [gi|384038822|gb|JF897608.1| Nicotiana benthamiana chloroplast PsbP2 precursor (psbP2) mRNA, complete cds; nuclear gene for chloroplast product]	No Data	727	??	Sense		96.4		AGTTCAAAATCAATTGGCTTCACACATGCTTCTGCAATCATCATGCATGTCCACCCAAGCTAGACTCCGTAGTAGGGTAATGTTCATCCATAAGCCTAACCCATTATTGTGTGCCGTGCCCAAAAACAGTCTGCACCTCAAGAAGATAATGCCAACAGTGTCTCTGTCTCTCGTAGATTGGCTCTCACACTCCTCATTGGTGCTGCTGCCGTTGGTTCCAAGGTTTCCCCTGCTGATGCTGCTTATGGAGAAGCTGCAAATGTTTTTGGGAAGCCAAAGACAGACACAGATTTCCAGACATACAACGGAGATGGATTCAAGCTGCAAATTCCATCAAAATGGAACCCAAACAAGGAAGTAGAGTACCCTGGTCAGGTTCTTAGATTTGAAGACAACTTT…
NIB_RP1_hgx4333v1_pB27_A-112	5p 3p	88040842 / 88040728		http://www.ncbi.nlm.nih.gov/nuccore/ 384038822	http://www.ncbi.nlm.nih.gov/gene/?term=		A	psbP2; [gi|384038822|gb|JF897608.1| Nicotiana benthamiana chloroplast PsbP2 precursor (psbP2) mRNA, complete cds; nuclear gene for chloroplast product]	3	728	IF	Sense		99.6 / 95.3	GGCTTCCACACAATGCTTCTTGCACCATCATGCATTGTCAACCCCAGCTAGAACTCCCTTAGTTAGGGGTATTGTTCCATCCCTTAAGCCTAACCAATTATTGGTGTGCCGTGCCCAAAAACAGTCTGCACCTCAAGAAGATAATGCCAACAGTGTCTCTGTCTCTCGTAGATTGGCTCTCACACTCCTCATTGGTGCTGCTGCCGTTGGTTCCAAGGTTTCCCCTGCTGATGCTGCTTATGGAGAAGCTGCAAATGTTTTTGGGAAGCCAAAGACAGACACAGATTTCCAGACATACAACGGAGATGGATTCAAGCTGCAAATTCCATCAAAATGGAACCCAAACAAGGAAGTAGAGTACCCTGGTCAGGTTCTTAGATTTGAAGACAACTTTGATGC…	CAGGCCGCCAAGGGTCATGAAGACTCCACACACAATGCTCTGACCAATCATGCATGTCACCAAGCTGAACTCCTAAGTTAGGTATGGTCATTCTAAGCTAACATATGTGTGCGTGCCCAAAAACAGTCTGCACTCAAGAAGATAATGCACAGTGTCTCTGTCTCTCGTAGATTGGCTCTCACACTCCTCATGGTGCTGCTGCCGTTGGTTCCAAGGTTTCCCCTGCTGATGCTGCTTATGGAGAAGCTGCAAATGTTTTTGGGAAGCCAAAGACAGACACAGATTTCCAGACATACAACGGAGATGGATTCAAGCTGCAAATTCCATCAAAATGGAACCCAAACAAGGAAGTAGAGTACCCTGGTCAGGTTCTTAGATTTGAAGACAACTTTGATGCCA…	GGCTTCCACACAATGCTTCTTGCACCATCATGCATTGTCAACCCCAGCTAGAACTCCCTTAGTTAGGGGTATTGTTCCATCCCTTAAGCCTAACCAATTATTGGTGTGCCGTGCCCAAAAACAGTCTGCACCTCAAGAAGATAATGCCAACAGTGTCTCTGTCTCTCGTAGATTGGCTCTCACACTCCTCATTGGTGCTGCTGCCGTTGGTTCCAAGGTTTCCCCTGCTGATGCTGCTTATGGAGAAGCTGCAAATGTTTTTGGGAAGCCAAAGACAGACACAGATTTCCAGACATACAACGGAGATGGATTCAAGCTGCAAATTCCATCAAAATGGAACCCAAACAAGGAAGTAGAGTACCCTGGTCAGGTTCTTAGATTTGAAGACAACTTTGATGC…
NIB_RP1_hgx4333v1_pB27_A-87	5p 3p	88040842 / 88040728		http://www.ncbi.nlm.nih.gov/nuccore/ 384038822	http://www.ncbi.nlm.nih.gov/gene/?term=		A	psbP2; [gi|384038822|gb|JF897608.1| Nicotiana benthamiana chloroplast PsbP2 precursor (psbP2) mRNA, complete cds; nuclear gene for chloroplast product]	3	728	IF	Sense		98.2 / 97.5	GGCTTCCACACAATGCTTCTTGCACCATCATGCATTGTCAACCCCAGCTAGAACTCCCTTAGTTAGGGGTATTGTTCCATCCCTTAAGCCTAACCAATTATTGGTGTGCCGTGCCCAAAAACAGTCTGCACCTCAAGAAGATAATGCCAACAGTGTCTCTGTCTCTCGTAGATTGGCTCTCACACTCCTCATTGGTGCTGCTGCCGTTGGTTCCAAGGTTTCCCCTGCTGATGCTGCTTATGGAGAAGCTGCAAATGTTTTTGGGAAGCCAAAGACAGACACAGATTTCCAGACATACAACGGAGATGGATTCAAGCTGCAAATTCCATCAAAATGGAACCCAAACAAGGAAGTAGAGTACCCTGGTCAGGTTCTTAGATTTGAAGACAACTTTGATGC…	TGGCCGCCAGGGCCCATGAAGCTCCCACACCAATGCTCTGCACATCATGCATGTCACCCAGCTAGAACTCCCGTAGTTAGGGTATGTCCATCCATTAAGCCTAACCAATTATTGGTGTGCCGTGCCCAAAAAACAGTCTGCACCTCAAGAAAGATAATGCCAACAGTGTCTCTGTCTCTCGTAGATTGGCTCTCACACTCCTCATTGGTGCTGCTGCCGTTGGTTCCAAGGTTTCCCTGCTGATGCTGCTTATGGAGAAGCTGCAAATGTTTTTGGGAAGCCAAAGACAGACACAGATTTCCAGACATACAACGGAGATGGATTCAAGCTGCAAATTCCATCAAAATGGAACCCAAACAAGGAAGTAGAGTACCCTGGTCAGGTTCTTAGATTTGAAGA…	GGCTTCCACACAATGCTTCTTGCACCATCATGCATTGTCAACCCCAGCTAGAACTCCCTTAGTTAGGGGTATTGTTCCATCCCTTAAGCCTAACCAATTATTGGTGTGCCGTGCCCAAAAACAGTCTGCACCTCAAGAAGATAATGCCAACAGTGTCTCTGTCTCTCGTAGATTGGCTCTCACACTCCTCATTGGTGCTGCTGCCGTTGGTTCCAAGGTTTCCCCTGCTGATGCTGCTTATGGAGAAGCTGCAAATGTTTTTGGGAAGCCAAAGACAGACACAGATTTCCAGACATACAACGGAGATGGATTCAAGCTGCAAATTCCATCAAAATGGAACCCAAACAAGGAAGTAGAGTACCCTGGTCAGGTTCTTAGATTTGAAGACAACTTTGATGC…
NIB_RP1_hgx4333v1_pB27_A-98	5p 3p	88040842 / 88040728		http://www.ncbi.nlm.nih.gov/nuccore/ 384038822	http://www.ncbi.nlm.nih.gov/gene/?term=		A	psbP2; [gi|384038822|gb|JF897608.1| Nicotiana benthamiana chloroplast PsbP2 precursor (psbP2) mRNA, complete cds; nuclear gene for chloroplast product]	3	748	IF	Sense		98.6 / 96.4	GGCTTCCACACAATGCTTCTTGCACCATCATGCATTGTCAACCCCAGCTAGAACTCCCTTAGTTAGGGGTATTGTTCCATCCCTTAAGCCTAACCAATTATTGGTGTGCCGTGCCCAAAAACAGTCTGCACCTCAAGAAGATAATGCCAACAGTGTCTCTGTCTCTCGTAGATTGGCTCTCACACTCCTCATTGGTGCTGCTGCCGTTGGTTCCAAGGTTTCCCCTGCTGATGCTGCTTATGGAGAAGCTGCAAATGTTTTTGGGAAGCCAAAGACAGACACAGATTTCCAGACATACAACGGAGATGGATTCAAGCTGCAAATTCCATCAAAATGGAACCCAAACAAGGAAGTAGAGTACCCTGGTCAGGTTCTTAGATTTGAAGACAACTTTGATGC…	CTGCACATCATGGCATGTCAGCCAGCTAGACTCTAGTAGGTATTGTCCATCCTTAAGCTAACTATTACTGTGTGCGTGCCCAAAATCAGTCTGCACTCAAGAAGATAATGCCAACAGTGTCTCTGTCTCTCGTAGATGGCTCTCACACTCCTCATTGGTGCTGCTGCCGTTGGTTCCAAGGTTTCCCCTGCTGATGCTGCTTATGGAGAAGCTGCAAATGTTTTTGGGAAGCCAAAGACAGACACAGATTTCCAGACATACAACGGAGATGGATTCAAGCTGCAAATTCCATCAAAATGGAACCCAAACAAGGAAGTAGAGTACCCTGGTCAGGTTCTTAGATTTGAAGACAACTTTGATGCCACCAGCAATGTCATTGTCGCTATCACCCCTACTGAC…	GGCTTCCACACAATGCTTCTTGCACCATCATGCATTGTCAACCCCAGCTAGAACTCCCTTAGTTAGGGGTATTGTTCCATCCCTTAAGCCTAACCAATTATTGGTGTGCCGTGCCCAAAAACAGTCTGCACCTCAAGAAGATAATGCCAACAGTGTCTCTGTCTCTCGTAGATTGGCTCTCACACTCCTCATTGGTGCTGCTGCCGTTGGTTCCAAGGTTTCCCCTGCTGATGCTGCTTATGGAGAAGCTGCAAATGTTTTTGGGAAGCCAAAGACAGACACAGATTTCCAGACATACAACGGAGATGGATTCAAGCTGCAAATTCCATCAAAATGGAACCCAAACAAGGAAGTAGAGTACCCTGGTCAGGTTCTTAGATTTGAAGACAACTTTGATGC…
NIB_RP1_hgx4333v1_pB27_A-101	5p 3p	88040842 / 88040728		http://www.ncbi.nlm.nih.gov/nuccore/ 384038822	http://www.ncbi.nlm.nih.gov/gene/?term=		A	psbP2; [gi|384038822|gb|JF897608.1| Nicotiana benthamiana chloroplast PsbP2 precursor (psbP2) mRNA, complete cds; nuclear gene for chloroplast product]	3	728	IF	Sense		99.7 / 97.7	GGCTTCCACACAATGCTTCTTGCACCATCATGCATTGTCAACCCCAGCTAGAACTCCCTTAGTTAGGGGTATTGTTCCATCCCTTAAGCCTAACCAATTATTGGTGTGCCGTGCCCAAAAACAGTCTGCACCTCAAGAAGATAATGCCAACAGTGTCTCTGTCTCTCGTAGATTGGCTCTCACACTCCTCATTGGTGCTGCTGCCGTTGGTTCCAAGGTTTCCCCTGCTGATGCTGCTTATGGAGAAGCTGCAAATGTTTTTGGGAAGCCAAAGACAGACACAGATTTCCAGACATACAACGGAGATGGATTCAAGCTGCAAATTCCATCAAAATGGAACCCAAACAAGGAAGTAGAGTACCCTGGTCAGGTTCTTAGATTTGAAGACAACTTTGATGC…	AGCCATGGGCCGCCAGGGGTCCACGAAGGCTCACACATGCTCTGCACCATCATGCATGTCACCCAGCTAGACTCCTTAGTAGGGGTATGTCCATCCCTTAAGCCTAACCAATTATTGGTGTGCCGTGCCCAAAAACAGTCTGCACCTCAAGAAGATAATGCCAACAGTGTCTCTGTCTCTCGTAGATTGGCTCTCACACTCCTCATTGGTGCTGCTGCCGTTGGTTCCAAGGTTTCCCCTGCTGATGCTGCTTATGGAGAAGCTGCAAATGTTTTTGGGAAGCCAAAGACAGACACAGATTTCCAGACATACAACGGAGATGGATTCAAGCTGCAAATTCCATCAAAATGGAACCCAAACAAGGAAGTAGAGTACCCTGGTCAGGTTCTTAGATTTGAA…	GGCTTCCACACAATGCTTCTTGCACCATCATGCATTGTCAACCCCAGCTAGAACTCCCTTAGTTAGGGGTATTGTTCCATCCCTTAAGCCTAACCAATTATTGGTGTGCCGTGCCCAAAAACAGTCTGCACCTCAAGAAGATAATGCCAACAGTGTCTCTGTCTCTCGTAGATTGGCTCTCACACTCCTCATTGGTGCTGCTGCCGTTGGTTCCAAGGTTTCCCCTGCTGATGCTGCTTATGGAGAAGCTGCAAATGTTTTTGGGAAGCCAAAGACAGACACAGATTTCCAGACATACAACGGAGATGGATTCAAGCTGCAAATTCCATCAAAATGGAACCCAAACAAGGAAGTAGAGTACCCTGGTCAGGTTCTTAGATTTGAAGACAACTTTGATGC…
NIB_RP1_hgx4333v1_pB27_A-151	5p 3p	88040842 / 88040728		http://www.ncbi.nlm.nih.gov/nuccore/ 384038822	http://www.ncbi.nlm.nih.gov/gene/?term=		A	psbP2; [gi|384038822|gb|JF897608.1| Nicotiana benthamiana chloroplast PsbP2 precursor (psbP2) mRNA, complete cds; nuclear gene for chloroplast product]	6	747	IF	Sense		98.6 / 96.6	TTCCACACAATGCTTCTTGCACCATCATGCATTGTCAACCCCAGCTAGAACTCCCTTAGTTAGGGGTATTGTTCCATCCCTTAAGCCTAACCAATTATTGGTGTGCCGTGCCCAAAAACAGTCTGCACCTCAAGAAGATAATGCCAACAGTGTCTCTGTCTCTCGTAGATTGGCTCTCACACTCCTCATTGGTGCTGCTGCCGTTGGTTCCAAGGTTTCCCCTGCTGATGCTGCTTATGGAGAAGCTGCAAATGTTTTTGGGAAGCCAAAGACAGACACAGATTTCCAGACATACAACGGAGATGGATTCAAGCTGCAAATTCCATCAAAATGGAACCCAAACAAGGAAGTAGAGTACCCTGGTCAGGTTCTTAGATTTGAAGACAACTTTGATGCCAC…	TCAAAACAAATTGCTTCCTGCACCATCATGCATTGTCAACCCAGCTAGAACTCCTAGTAGGGTATGTCCATCCTAAGCCTAACAATATGTGTGCCGTGCCCAAAAACAGTCTGCACCTCAAGAAAGAATAATGCCAACAGTGTCTCTGTCTCTCGTAGATTGGCTCTCACACTCCTCATTGGGTGCTGCTGCCGTTGGGTTCCAAGGTTTCCCCTGCTGATGCTGCTTATGGAGAAGCTGCAAATGTTTTTGGGAAGCCAAAGACAGACACAGATTTCCAGACATACAACGGAGATGGATTCAAGCTGCAAATTCCATCAAAATGGAACCCAAACAAGGAAGTAGAGTACCCTGGTCAGGTTCTTAGATTTGAAGACAACTTTGATGCCACCAGCAATG…	TTCCACACAATGCTTCTTGCACCATCATGCATTGTCAACCCCAGCTAGAACTCCCTTAGTTAGGGGTATTGTTCCATCCCTTAAGCCTAACCAATTATTGGTGTGCCGTGCCCAAAAACAGTCTGCACCTCAAGAAGATAATGCCAACAGTGTCTCTGTCTCTCGTAGATTGGCTCTCACACTCCTCATTGGTGCTGCTGCCGTTGGTTCCAAGGTTTCCCCTGCTGATGCTGCTTATGGAGAAGCTGCAAATGTTTTTGGGAAGCCAAAGACAGACACAGATTTCCAGACATACAACGGAGATGGATTCAAGCTGCAAATTCCATCAAAATGGAACCCAAACAAGGAAGTAGAGTACCCTGGTCAGGTTCTTAGATTTGAAGACAACTTTGATGCCAC…
NIB_RP1_hgx4333v1_pB27_A-171	5p 3p	88040842 / 88040728		http://www.ncbi.nlm.nih.gov/nuccore/ 384038822	http://www.ncbi.nlm.nih.gov/gene/?term=		A	psbP2; [gi|384038822|gb|JF897608.1| Nicotiana benthamiana chloroplast PsbP2 precursor (psbP2) mRNA, complete cds; nuclear gene for chloroplast product]	6	747	IF	Sense		98.8 / 95.8	TTCCACACAATGCTTCTTGCACCATCATGCATTGTCAACCCCAGCTAGAACTCCCTTAGTTAGGGGTATTGTTCCATCCCTTAAGCCTAACCAATTATTGGTGTGCCGTGCCCAAAAACAGTCTGCACCTCAAGAAGATAATGCCAACAGTGTCTCTGTCTCTCGTAGATTGGCTCTCACACTCCTCATTGGTGCTGCTGCCGTTGGTTCCAAGGTTTCCCCTGCTGATGCTGCTTATGGAGAAGCTGCAAATGTTTTTGGGAAGCCAAAGACAGACACAGATTTCCAGACATACAACGGAGATGGATTCAAGCTGCAAATTCCATCAAAATGGAACCCAAACAAGGAAGTAGAGTACCCTGGTCAGGTTCTTAGATTTGAAGACAACTTTGATGCCAC…	TGCTTCTTGCACCATCATGCATGTCACCCAGCTAGACTTCTTAGTTAGGGTATGTCATCTAAGGCTAACATATGTGTGCGTGCCCAAAAACAGTCTGCACTCAAGAAGATAATGCCAACAGTGTCTCTGTCTCTCGTAGATGGCTCTCAAACTCCTCATTGGTGCTGCTGCCGTTGGTTCCCAAGGTTTCCCTGCTGATGCTGCTTATGGAGAAGCTGCAAATGTTTTTGGGAAGCCAAAGACAGACACAGATTTCCAGACATACAACGGAGATGGATTCAAGCTGCAAATTCCATCAAAATGGAACCCAAACAAGGAAGTAGAGTACCCTGGTCAGGTTCTTAGATTTGAAGACAACTTTGATGCCACCAGCAATGTCATTGTCGCTATCACCCCTAC…	TTCCACACAATGCTTCTTGCACCATCATGCATTGTCAACCCCAGCTAGAACTCCCTTAGTTAGGGGTATTGTTCCATCCCTTAAGCCTAACCAATTATTGGTGTGCCGTGCCCAAAAACAGTCTGCACCTCAAGAAGATAATGCCAACAGTGTCTCTGTCTCTCGTAGATTGGCTCTCACACTCCTCATTGGTGCTGCTGCCGTTGGTTCCAAGGTTTCCCCTGCTGATGCTGCTTATGGAGAAGCTGCAAATGTTTTTGGGAAGCCAAAGACAGACACAGATTTCCAGACATACAACGGAGATGGATTCAAGCTGCAAATTCCATCAAAATGGAACCCAAACAAGGAAGTAGAGTACCCTGGTCAGGTTCTTAGATTTGAAGACAACTTTGATGCCAC…
NIB_RP1_hgx4333v1_pB27_A-196	5p 3p	88040842 / 88040728		http://www.ncbi.nlm.nih.gov/nuccore/ 384038822	http://www.ncbi.nlm.nih.gov/gene/?term=		A	psbP2; [gi|384038822|gb|JF897608.1| Nicotiana benthamiana chloroplast PsbP2 precursor (psbP2) mRNA, complete cds; nuclear gene for chloroplast product]	6	727	IF	Sense		99.7 / 98.2	TTCCACACAATGCTTCTTGCACCATCATGCATTGTCAACCCCAGCTAGAACTCCCTTAGTTAGGGGTATTGTTCCATCCCTTAAGCCTAACCAATTATTGGTGTGCCGTGCCCAAAAACAGTCTGCACCTCAAGAAGATAATGCCAACAGTGTCTCTGTCTCTCGTAGATTGGCTCTCACACTCCTCATTGGTGCTGCTGCCGTTGGTTCCAAGGTTTCCCCTGCTGATGCTGCTTATGGAGAAGCTGCAAATGTTTTTGGGAAGCCAAAGACAGACACAGATTTCCAGACATACAACGGAGATGGATTCAAGCTGCAAATTCCATCAAAATGGAACCCAAACAAGGAAGTAGAGTACCCTGGTCAGGTTCTTAGATTTGAAGACAACTTTGATGCCAC…	TCACACATTGCTCTGCACCATCATGCATGTCACCCCAGCTAGACTCCTTAGTAGGGGTATGTCCATCCTTAAGCCTAACCAATTATTGGTGTGCCGTGCCCAAAAACAGTCTGCACCTCAAGAAGATAATGCCAACAGTGTCTCTGTCTCTCGTAGATTGGCTCTCACACTCCTCATTGGTGCTGCTGCCGTTGGTTCCAAGGTTTCCCCTGCTGATGCTGCTTATGGAGAAGCTGCAAATGTTTTTGGGAAGCCAAAGACAGACACAGATTTCCAGACATACAACGGAGATGGATTCAAGCTGCAAATTCCATCAAAATGGAACCCAAACAAGGAAGTAGAGTACCCTGGTCAGGTTCTTAGATTTGAAGACAACTTTGATGCCACCAGCAATGTCAT…	TTCCACACAATGCTTCTTGCACCATCATGCATTGTCAACCCCAGCTAGAACTCCCTTAGTTAGGGGTATTGTTCCATCCCTTAAGCCTAACCAATTATTGGTGTGCCGTGCCCAAAAACAGTCTGCACCTCAAGAAGATAATGCCAACAGTGTCTCTGTCTCTCGTAGATTGGCTCTCACACTCCTCATTGGTGCTGCTGCCGTTGGTTCCAAGGTTTCCCCTGCTGATGCTGCTTATGGAGAAGCTGCAAATGTTTTTGGGAAGCCAAAGACAGACACAGATTTCCAGACATACAACGGAGATGGATTCAAGCTGCAAATTCCATCAAAATGGAACCCAAACAAGGAAGTAGAGTACCCTGGTCAGGTTCTTAGATTTGAAGACAACTTTGATGCCAC…
NIB_RP1_hgx4333v1_pB27_A-377	5p 3p	88040842 / 88040728		http://www.ncbi.nlm.nih.gov/nuccore/ 384038822	http://www.ncbi.nlm.nih.gov/gene/?term=		A	psbP2; [gi|384038822|gb|JF897608.1| Nicotiana benthamiana chloroplast PsbP2 precursor (psbP2) mRNA, complete cds; nuclear gene for chloroplast product]	6	747	IF	Sense		99.2 / 97.4	TTCCACACAATGCTTCTTGCACCATCATGCATTGTCAACCCCAGCTAGAACTCCCTTAGTTAGGGGTATTGTTCCATCCCTTAAGCCTAACCAATTATTGGTGTGCCGTGCCCAAAAACAGTCTGCACCTCAAGAAGATAATGCCAACAGTGTCTCTGTCTCTCGTAGATTGGCTCTCACACTCCTCATTGGTGCTGCTGCCGTTGGTTCCAAGGTTTCCCCTGCTGATGCTGCTTATGGAGAAGCTGCAAATGTTTTTGGGAAGCCAAAGACAGACACAGATTTCCAGACATACAACGGAGATGGATTCAAGCTGCAAATTCCATCAAAATGGAACCCAAACAAGGAAGTAGAGTACCCTGGTCAGGTTCTTAGATTTGAAGACAACTTTGATGCCAC…	ACCCATGCTTTCTGCACCATCATGCATGGTCACCCCAGCTAGACTTCTTAGTAAGGGTACTGTTCATCCTAAGCCTAACCAATATGTGTGCCGTGCCCAAAAACAGTCTGCACCTCAAGAAGATAATGCCAACAGTGTCTCTGTCTCTCGTAGATTGGCTCTCACACTCCTCATTGGTGCTGCTGCCGTTGGTTCCAAGGTTTCCCCTGCTGATGCTGCTTATGGAGAAGCTGCAAATGTTTTTGGGAAGCCAAAGACAGACACAGATTTCCAGACATACAACGGAGATGGATTCAAGCTGCAAATTCCATCAAAATGGAACCCAAACAAGGAAGTAGAGTACCCTGGTCAGGTTCTTAGATTTGAAGACAACTTTGATGCCACCAGCAATGTCATTGT…	TTCCACACAATGCTTCTTGCACCATCATGCATTGTCAACCCCAGCTAGAACTCCCTTAGTTAGGGGTATTGTTCCATCCCTTAAGCCTAACCAATTATTGGTGTGCCGTGCCCAAAAACAGTCTGCACCTCAAGAAGATAATGCCAACAGTGTCTCTGTCTCTCGTAGATTGGCTCTCACACTCCTCATTGGTGCTGCTGCCGTTGGTTCCAAGGTTTCCCCTGCTGATGCTGCTTATGGAGAAGCTGCAAATGTTTTTGGGAAGCCAAAGACAGACACAGATTTCCAGACATACAACGGAGATGGATTCAAGCTGCAAATTCCATCAAAATGGAACCCAAACAAGGAAGTAGAGTACCCTGGTCAGGTTCTTAGATTTGAAGACAACTTTGATGCCAC…
NIB_RP1_hgx4333v1_pB27_A-376	5p 3p	88040842 / 88040728		http://www.ncbi.nlm.nih.gov/nuccore/ 384038822	http://www.ncbi.nlm.nih.gov/gene/?term=		A	psbP2; [gi|384038822|gb|JF897608.1| Nicotiana benthamiana chloroplast PsbP2 precursor (psbP2) mRNA, complete cds; nuclear gene for chloroplast product]	6	747	IF	Sense		98.6 / 96.0	TTCCACACAATGCTTCTTGCACCATCATGCATTGTCAACCCCAGCTAGAACTCCCTTAGTTAGGGGTATTGTTCCATCCCTTAAGCCTAACCAATTATTGGTGTGCCGTGCCCAAAAACAGTCTGCACCTCAAGAAGATAATGCCAACAGTGTCTCTGTCTCTCGTAGATTGGCTCTCACACTCCTCATTGGTGCTGCTGCCGTTGGTTCCAAGGTTTCCCCTGCTGATGCTGCTTATGGAGAAGCTGCAAATGTTTTTGGGAAGCCAAAGACAGACACAGATTTCCAGACATACAACGGAGATGGATTCAAGCTGCAAATTCCATCAAAATGGAACCCAAACAAGGAAGTAGAGTACCCTGGTCAGGTTCTTAGATTTGAAGACAACTTTGATGCCAC…	TGCCTTCCTGCACCATCATGCATGTCAACCCAGCTAGACTTCTTAGTAGGTATGTCCATCTTAAGCCTAACATATGTGTGCGTGCCCAAAAACAGTCTGCACTCAGAAGATAATGCCCAACAGTGTCTCTGTCTCTCGTAGATTGGCTCTCACACTCCTCATTGGTGCTGCTGCCGTTGGTTTCCAAGGTTTCCCCTGCTGATGCTGCTTATGGAGAAGCTGCAAATGTTTTTGGGAAGCCAAAGACAGACACAGATTTCCAGACATACAACGGAGATGGATTCAAGCTGCAAATTCCATCAAAATGGAACCCAAACAAGGAAGTAGAGTACCCTGGTCAGGTTCTTAGATTTGAAGACAACTTTGATGCCACCAGCAATGTCATTGTCGCTATCACCC…	TTCCACACAATGCTTCTTGCACCATCATGCATTGTCAACCCCAGCTAGAACTCCCTTAGTTAGGGGTATTGTTCCATCCCTTAAGCCTAACCAATTATTGGTGTGCCGTGCCCAAAAACAGTCTGCACCTCAAGAAGATAATGCCAACAGTGTCTCTGTCTCTCGTAGATTGGCTCTCACACTCCTCATTGGTGCTGCTGCCGTTGGTTCCAAGGTTTCCCCTGCTGATGCTGCTTATGGAGAAGCTGCAAATGTTTTTGGGAAGCCAAAGACAGACACAGATTTCCAGACATACAACGGAGATGGATTCAAGCTGCAAATTCCATCAAAATGGAACCCAAACAAGGAAGTAGAGTACCCTGGTCAGGTTCTTAGATTTGAAGACAACTTTGATGCCAC…
NIB_RP1_hgx4333v1_pB27_A-212	5p 3p	88040842 / 88040728		http://www.ncbi.nlm.nih.gov/nuccore/ 384038822	http://www.ncbi.nlm.nih.gov/gene/?term=		A	psbP2; [gi|384038822|gb|JF897608.1| Nicotiana benthamiana chloroplast PsbP2 precursor (psbP2) mRNA, complete cds; nuclear gene for chloroplast product]	24	747	IF	Sense		99.4 / 97.1	GCACCATCATGCATTGTCAACCCCAGCTAGAACTCCCTTAGTTAGGGGTATTGTTCCATCCCTTAAGCCTAACCAATTATTGGTGTGCCGTGCCCAAAAACAGTCTGCACCTCAAGAAGATAATGCCAACAGTGTCTCTGTCTCTCGTAGATTGGCTCTCACACTCCTCATTGGTGCTGCTGCCGTTGGTTCCAAGGTTTCCCCTGCTGATGCTGCTTATGGAGAAGCTGCAAATGTTTTTGGGAAGCCAAAGACAGACACAGATTTCCAGACATACAACGGAGATGGATTCAAGCTGCAAATTCCATCAAAATGGAACCCAAACAAGGAAGTAGAGTACCCTGGTCAGGTTCTTAGATTTGAAGACAACTTTGATGCCACCAGCAATGTCATTGTCGC…	GTGCCCAGAAGCACCATCTGCATTGGTCACCCAAGCTAGACTCCTAGTAAGGGGTATTGTTCCATCCCTCAGCCTCAACATATTGGTGGTGCCGTGCCAAAAACAGTCTGCACTCAAGAAGATAATGCCAACAGTGTCTCTGTCTCTCGTAGATTGGCTCTCACACTCCTCATTGGTGCTGCTGCCGTTGGGTCCCAAGGTTTCCCCTGCTGATGCTGCTTATGGAGAAGCTGCAAATGTTTTTGGGAAGCCCAAAGACAGACACAGATTTCCAGACATACAACGGAGATGGATTCAAGCTGCAAATTCCATCAAAATGGAACCCAAACAAGGAAGTAGAGTACCCTGGTCAGGTTCTTAGATTTGAAGACAACTTTGATGCCACCAGCAATGTCATTG…	GCACCATCATGCATTGTCAACCCCAGCTAGAACTCCCTTAGTTAGGGGTATTGTTCCATCCCTTAAGCCTAACCAATTATTGGTGTGCCGTGCCCAAAAACAGTCTGCACCTCAAGAAGATAATGCCAACAGTGTCTCTGTCTCTCGTAGATTGGCTCTCACACTCCTCATTGGTGCTGCTGCCGTTGGTTCCAAGGTTTCCCCTGCTGATGCTGCTTATGGAGAAGCTGCAAATGTTTTTGGGAAGCCAAAGACAGACACAGATTTCCAGACATACAACGGAGATGGATTCAAGCTGCAAATTCCATCAAAATGGAACCCAAACAAGGAAGTAGAGTACCCTGGTCAGGTTCTTAGATTTGAAGACAACTTTGATGCCACCAGCAATGTCATTGTCGC…
NIB_RP1_hgx4333v1_pB27_A-73	5p 3p	88040842 / 88040728		http://www.ncbi.nlm.nih.gov/nuccore/ 384038822	http://www.ncbi.nlm.nih.gov/gene/?term=		A	psbP2; [gi|384038822|gb|JF897608.1| Nicotiana benthamiana chloroplast PsbP2 precursor (psbP2) mRNA, complete cds; nuclear gene for chloroplast product]	81	729	IF	Sense		99.8 / 98.6	TTCCCTTAAGCCTAACCAATTATTGGTGTGCCGTGCCCAAAAACAGTCTGCACCTCAAGAAGATAATGCCAACAGTGTCTCTGTCTCTCGTAGATTGGCTCTCACACTCCTCATTGGTGCTGCTGCCGTTGGTTCCAAGGTTTCCCCTGCTGATGCTGCTTATGGAGAAGCTGCAAATGTTTTTGGGAAGCCAAAGACAGACACAGATTTCCAGACATACAACGGAGATGGATTCAAGCTGCAAATTCCATCAAAATGGAACCCAAACAAGGAAGTAGAGTACCCTGGTCAGGTTCTTAGATTTGAAGACAACTTTGATGCCACCAGCAATGTCATTGTCGCTATCACCCCTACTGACAAGAAGTCCATCACTGACTTTGGTTCCCCTGAACAGTTCCT…	ATGCATATAAACCATTCTATTCGATGATGAGATACCCACGACCAAAAGAGATTCTAGACTAGCATGCGCAGGGCCACGATCGTAGCTACATATTGGTGTGCGTGCCCAAAACAGTCTGCACCTCAAGAGATAATGCCAACAGTGTCTCTGTCTCTCGTAGATTGGCTCTCACACTCCTCATTGGTGCTGCTGCCGTTGGTTCCAAGGTTTCCCCTGCTGATGCTGCTTATGGAGAAGCTGCAAATGTTTTTGGGAAGCCAAAGACAGACACAGATTTCCAGACATACAACGGAGATGGATTCAAGCTGCAAATTCCATCAAAATGGAACCCAAACAAGGAAGTAGAGTACCCTGGTCAGGTTCTTAGATTTGAAGACAACTTTGATGCCACCAGCAATG…	ATCCCTTAAGCCTAACCAATTATTGGTGTGCCGTGCCCAAAAACAGTCTGCACCTCAAGAAGATAATGCCAACAGTGTCTCTGTCTCTCGTAGATTGGCTCTCACACTCCTCATTGGTGCTGCTGCCGTTGGTTCCAAGGTTTCCCCTGCTGATGCTGCTTATGGAGAAGCTGCAAATGTTTTTGGGAAGCCAAAGACAGACACAGATTTCCAGACATACAACGGAGATGGATTCAAGCTGCAAATTCCATCAAAATGGAACCCAAACAAGGAAGTAGAGTACCCTGGTCAGGTTCTTAGATTTGAAGACAACTTTGATGCCACCAGCAATGTCATTGTCGCTATCACCCCTACTGACAAGAAGTCCATCACTGACTTTGGTTCCCCTGAACAGTTCCT…
NIB_RP1_hgx4333v1_pB27_A-161	5p 3p	88040842 / 88040728		http://www.ncbi.nlm.nih.gov/nuccore/ 384038822	http://www.ncbi.nlm.nih.gov/gene/?term=		A	psbP2; [gi|384038822|gb|JF897608.1| Nicotiana benthamiana chloroplast PsbP2 precursor (psbP2) mRNA, complete cds; nuclear gene for chloroplast product]	81	729	IF	Sense		99.8 / 99.7	TTCCCTTAAGCCTAACCAATTATTGGTGTGCCGTGCCCAAAAACAGTCTGCACCTCAAGAAGATAATGCCAACAGTGTCTCTGTCTCTCGTAGATTGGCTCTCACACTCCTCATTGGTGCTGCTGCCGTTGGTTCCAAGGTTTCCCCTGCTGATGCTGCTTATGGAGAAGCTGCAAATGTTTTTGGGAAGCCAAAGACAGACACAGATTTCCAGACATACAACGGAGATGGATTCAAGCTGCAAATTCCATCAAAATGGAACCCAAACAAGGAAGTAGAGTACCCTGGTCAGGTTCTTAGATTTGAAGACAACTTTGATGCCACCAGCAATGTCATTGTCGCTATCACCCCTACTGACAAGAAGTCCATCACTGACTTTGGTTCCCCTGAACAGTTCCT…	ACATAGCTACCATTATTGGTGTGCCGTGCCCAAAACAGTCTGCACCTCAAGAAGATAATGCCAACAGTGTCTCTGTCTCTCGTAGATTGGCTCTCACACTCCTCATTGGTGCTGCTGCCGTTGGTTCCAAGGTTTCCCCTGCTGATGCTGCTTATGGAGAAGCTGCAAATGTTTTTGGGAAGCCAAAGACAGACACAGATTTCCAGACATACAACGGAGATGGATTCAAGCTGCAAATTCCATCAAAATGGAACCCAAACAAGGAAGTAGAGTACCCTGGTCAGGTTCTTAGATTTGAAGACAACTTTGATGCCACCAGCAATGTCATTGTCGCTATCACCCCTACTGACAAGAAGTCCATCACTGACTTTGGTTCCCCTGAACAGTTCCTCTCTCAAG…	ATCCCTTAAGCCTAACCAATTATTGGTGTGCCGTGCCCAAAAACAGTCTGCACCTCAAGAAGATAATGCCAACAGTGTCTCTGTCTCTCGTAGATTGGCTCTCACACTCCTCATTGGTGCTGCTGCCGTTGGTTCCAAGGTTTCCCCTGCTGATGCTGCTTATGGAGAAGCTGCAAATGTTTTTGGGAAGCCAAAGACAGACACAGATTTCCAGACATACAACGGAGATGGATTCAAGCTGCAAATTCCATCAAAATGGAACCCAAACAAGGAAGTAGAGTACCCTGGTCAGGTTCTTAGATTTGAAGACAACTTTGATGCCACCAGCAATGTCATTGTCGCTATCACCCCTACTGACAAGAAGTCCATCACTGACTTTGGTTCCCCTGAACAGTTCCT…
NIB_RP1_hgx4333v1_pB27_A-363	5p 3p	88040842 / 88040728		http://www.ncbi.nlm.nih.gov/nuccore/ 384038822	http://www.ncbi.nlm.nih.gov/gene/?term=		A	psbP2; [gi|384038822|gb|JF897608.1| Nicotiana benthamiana chloroplast PsbP2 precursor (psbP2) mRNA, complete cds; nuclear gene for chloroplast product]	81	729	IF	Sense		99.8 / 99.2	TTCCCTTAAGCCTAACCAATTATTGGTGTGCCGTGCCCAAAAACAGTCTGCACCTCAAGAAGATAATGCCAACAGTGTCTCTGTCTCTCGTAGATTGGCTCTCACACTCCTCATTGGTGCTGCTGCCGTTGGTTCCAAGGTTTCCCCTGCTGATGCTGCTTATGGAGAAGCTGCAAATGTTTTTGGGAAGCCAAAGACAGACACAGATTTCCAGACATACAACGGAGATGGATTCAAGCTGCAAATTCCATCAAAATGGAACCCAAACAAGGAAGTAGAGTACCCTGGTCAGGTTCTTAGATTTGAAGACAACTTTGATGCCACCAGCAATGTCATTGTCGCTATCACCCCTACTGACAAGAAGTCCATCACTGACTTTGGTTCCCCTGAACAGTTCCT…	TCGATGATGAAGATAGCCCACCAAACCCAAAAAGAGATCCTAGACTAGCCATGGCGCAGGCAGATCATAGGCTTACATATGGTGTGCCGTGCCAAAAACAGTCTGCACCTCAAGAAGATAATGCCAACAGTGTCTTCTGTCTCTCGTAGATTGGCTCTCACACTCCTCATTGTGCTGCTGCCGTTGGGTTCCAAGGTTTCCCTGCTGATGCTGCTTATGGAGAAGCTGCAAATGTTTTTGGGAAGCCAAAGACAGACACAGATTTCCAGACATACAACGGAGATGGATTCAAGCTGCAAATTCCATCAAAATGGAACCCAAACAAGGAAGTAGAGTACCCTGGTCAGGTTCTTAGATTTGAAGACAACTTTGATGCCACCAGCAATGTCATTGTCGCTA…	ATCCCTTAAGCCTAACCAATTATTGGTGTGCCGTGCCCAAAAACAGTCTGCACCTCAAGAAGATAATGCCAACAGTGTCTCTGTCTCTCGTAGATTGGCTCTCACACTCCTCATTGGTGCTGCTGCCGTTGGTTCCAAGGTTTCCCCTGCTGATGCTGCTTATGGAGAAGCTGCAAATGTTTTTGGGAAGCCAAAGACAGACACAGATTTCCAGACATACAACGGAGATGGATTCAAGCTGCAAATTCCATCAAAATGGAACCCAAACAAGGAAGTAGAGTACCCTGGTCAGGTTCTTAGATTTGAAGACAACTTTGATGCCACCAGCAATGTCATTGTCGCTATCACCCCTACTGACAAGAAGTCCATCACTGACTTTGGTTCCCCTGAACAGTTCCT…
NIB_RP1_hgx4333v1_pB27_A-107	5p 3p	88040842 / 88040728		http://www.ncbi.nlm.nih.gov/nuccore/ 384038822	http://www.ncbi.nlm.nih.gov/gene/?term=		A	psbP2; [gi|384038822|gb|JF897608.1| Nicotiana benthamiana chloroplast PsbP2 precursor (psbP2) mRNA, complete cds; nuclear gene for chloroplast product]	81	729	IF	Sense		99.8 / 96.8	TTCCCTTAAGCCTAACCAATTATTGGTGTGCCGTGCCCAAAAACAGTCTGCACCTCAAGAAGATAATGCCAACAGTGTCTCTGTCTCTCGTAGATTGGCTCTCACACTCCTCATTGGTGCTGCTGCCGTTGGTTCCAAGGTTTCCCCTGCTGATGCTGCTTATGGAGAAGCTGCAAATGTTTTTGGGAAGCCAAAGACAGACACAGATTTCCAGACATACAACGGAGATGGATTCAAGCTGCAAATTCCATCAAAATGGAACCCAAACAAGGAAGTAGAGTACCCTGGTCAGGTTCTTAGATTTGAAGACAACTTTGATGCCACCAGCAATGTCATTGTCGCTATCACCCCTACTGACAAGAAGTCCATCACTGACTTTGGTTCCCCTGAACAGTTCCT…	ACCATTCTTTCTCGATGGATGAGATACCCCACAACCTAAAAAAGAGATCTGACTAGCCATGCGCAGGGGCATGAATACATTAAGCTAACCAAATTATTGGTGTGCGTTGCCAAAACAGTCTGCAACTCAAGGAAGATAATGCCCAACAGTGTCTCTGTCTCTAGTAGGATTGGCTCTCACACTCCTCATTGGTGCTGCAGCCGTTGGGTTCCAAAGGTTTCCCTGCTGATGCTGCTTATGGAGAAGCTGCAAAATGTTTTTGGGAAGCCAAAGACAGACACAGATTTCCAGACATACAACGGAGATGGATTCAAGCTGCAAATTCCATCAAAATGGAACCCAAACAAGGAAGTAGAGTACCCTGGTCAGGTTCTTAGATTTGAAGACAACTTTGATGCC…	ATCCCTTAAGCCTAACCAATTATTGGTGTGCCGTGCCCAAAAACAGTCTGCACCTCAAGAAGATAATGCCAACAGTGTCTCTGTCTCTCGTAGATTGGCTCTCACACTCCTCATTGGTGCTGCTGCCGTTGGTTCCAAGGTTTCCCCTGCTGATGCTGCTTATGGAGAAGCTGCAAATGTTTTTGGGAAGCCAAAGACAGACACAGATTTCCAGACATACAACGGAGATGGATTCAAGCTGCAAATTCCATCAAAATGGAACCCAAACAAGGAAGTAGAGTACCCTGGTCAGGTTCTTAGATTTGAAGACAACTTTGATGCCACCAGCAATGTCATTGTCGCTATCACCCCTACTGACAAGAAGTCCATCACTGACTTTGGTTCCCCTGAACAGTTCCT…
NIB_RP1_hgx4333v1_pB27_A-218	5p 3p	88040842 / 88040728		http://www.ncbi.nlm.nih.gov/nuccore/ 384038822	http://www.ncbi.nlm.nih.gov/gene/?term=		A	psbP2; [gi|384038822|gb|JF897608.1| Nicotiana benthamiana chloroplast PsbP2 precursor (psbP2) mRNA, complete cds; nuclear gene for chloroplast product]	111	728	IF	Sense		96.3 / 97.3	CCGTGCCCAAAAACAGTCTGCACCTCAAGAAGATAATGCCAACAGTGTCTCTGTCTCTCGTAGATTGGCTCTCACACTCCTCATTGGTGCTGCTGCCGTTGGTTCCAAGGTTTCCCCTGCTGATGCTGCTTATGGAGAAGCTGCAAATGTTTTTGGGAAGCCAAAGACAGACACAGATTTCCAGACATACAACGGAGATGGATTCAAGCTGCAAATTCCATCAAAATGGAACCCAAACAAGGAAGTAGAGTACCCTGGTCAGGTTCTTAGATTTGAAGACAACTTTGATGCCACCAGCAATGTCATTGTCGCTATCACCCCTACTGACAAGAAGTCCATCACTGACTTTGGTTCCCCTGAACAGTTCCTCTCTCAAGTGGACTATCTGCTAGGAAGACA…	TTCAATACAGTCATGTAGTATACATCATCGATAGCAGATACTACGAACAAAAAGAGATCCTAGACTAGCCATGCGCAGGCACGACCGTGCAAAACAGTCTGCACTCAGAGATATGCACAGGTCTCGTCTCTCGTAGATGCTCTCACACTCCTCATGTGCTGCTGCCGTTGGTTCCAAAGGTTTCCCCTGCTGATGCTGCTTATGGAGAAGCTGCAAATGTTTTTGGGAAGCCAAAGACAGACACAGATTTCCAGACATACAACGGAGATGGATTCAAGCTGCAAATTCCATCAAAATGGAACCCAAACAAGGAAGTAGAGTACCCTGGTCAGGTTCTTAGATTTGAAGACAACTTTGATGCCACCAGCAATGTCATTGTCGCTATCACCCCTACTGACA…	CCGTGCCCAAAAACAGTCTGCACCTCAAGAAGATAATGCCAACAGTGTCTCTGTCTCTCGTAGATTGGCTCTCACACTCCTCATTGGTGCTGCTGCCGTTGGTTCCAAGGTTTCCCCTGCTGATGCTGCTTATGGAGAAGCTGCAAATGTTTTTGGGAAGCCAAAGACAGACACAGATTTCCAGACATACAACGGAGATGGATTCAAGCTGCAAATTCCATCAAAATGGAACCCAAACAAGGAAGTAGAGTACCCTGGTCAGGTTCTTAGATTTGAAGACAACTTTGATGCCACCAGCAATGTCATTGTCGCTATCACCCCTACTGACAAGAAGTCCATCACTGACTTTGGTTCCCCTGAACAGTTCCTCTCTCAAGTGGACTATCTGCTAGGAAGACA…
NIB_RP1_hgx4333v1_pB27_A-359	5p 3p	88040728		http://www.ncbi.nlm.nih.gov/nuccore/ 384038822	http://www.ncbi.nlm.nih.gov/gene/?term=		A	psbP2; [gi|384038822|gb|JF897608.1| Nicotiana benthamiana chloroplast PsbP2 precursor (psbP2) mRNA, complete cds; nuclear gene for chloroplast product]	165	723	IF	Sense		100.0 / 99.6	CTCTCGTAGATTGGCTCTCACACTCCTCATTGGTGCTGCTGCCGTTGGTTCCAAGGTTTCCCCTGCTGATGCTGCTTATGGAGAAGCTGCAAATGTTTTTGGGAAGCCAAAGACAGACACAGATTTCCAGACATACAACGGAGATGGATTCAAGCTGCAAATTCCATCAAAATGGAACCCAAACAAGGAAGTAGAGTACCCTGGTCAGGTTCTTAGATTTGAAGACAACTTTGATGCCACCAGCAATGTCATTGTCGCTATCACCCCTACTGACAAGAAGTCCATCACTGACTTTGGTTCCCCTGAACAGTTCCTCTCTCAAGTGGACTATCTGCTAGGAAGACAAGCCTACTCAGGCAAAACTGATTCAGAGGGTGGATTTGAATCAGATGCAGTGGC…	CTCTCGTAGATTGGCTCTCACACTCCTCATTGGTGCTGCTGCCGTTGGTTTCCAAGGTTTCCCTGCTGATGCTGCTTATGGAGAAGCTGCAAATGTTTTTGGGAAGCCAAAGACAGACACAGATTTCCAGACATACAACGGAGATGGATTCAAGCTGCAAATTCCATCAAAATGGAACCCAAACAAGGAAGTAGAGTACCCTGGTCAGGTTCTTAGATTTGAAGACAACTTTGATGCCACCAGCAATGTCATTGTCGCTATCACCCCTACTGACAAGAAGTCCATCACTGACTTTGGTTCCCCTGAACAGTTCCTCTCTCAAGTGGACTATCTGCTAGGAAGACAAGCCTACTCAGGCAAAACTGATTCAGAGGGTGGATTTGAATCAGATGCAGTGGC…	CTCTCGTAGATTGGCTCTCACACTCCTCATTGGTGCTGCTGCCGTTGGTTCCAAGGTTTCCCCTGCTGATGCTGCTTATGGAGAAGCTGCAAATGTTTTTGGGAAGCCAAAGACAGACACAGATTTCCAGACATACAACGGAGATGGATTCAAGCTGCAAATTCCATCAAAATGGAACCCAAACAAGGAAGTAGAGTACCCTGGTCAGGTTCTTAGATTTGAAGACAACTTTGATGCCACCAGCAATGTCATTGTCGCTATCACCCCTACTGACAAGAAGTCCATCACTGACTTTGGTTCCCCTGAACAGTTCCTCTCTCAAGTGGACTATCTGCTAGGAAGACAAGCCTACTCAGGCAAAACTGATTCAGAGGGTGGATTTGAATCAGATGCAGTGGC…
NIB_RP1_hgx4333v1_pB27_A-345	5p 3p	88040728		http://www.ncbi.nlm.nih.gov/nuccore/ 384038822	http://www.ncbi.nlm.nih.gov/gene/?term=		A	psbP2; [gi|384038822|gb|JF897608.1| Nicotiana benthamiana chloroplast PsbP2 precursor (psbP2) mRNA, complete cds; nuclear gene for chloroplast product]	165	723	IF	Sense		100.0 / 100.0	CTCTCGTAGATTGGCTCTCACACTCCTCATTGGTGCTGCTGCCGTTGGTTCCAAGGTTTCCCCTGCTGATGCTGCTTATGGAGAAGCTGCAAATGTTTTTGGGAAGCCAAAGACAGACACAGATTTCCAGACATACAACGGAGATGGATTCAAGCTGCAAATTCCATCAAAATGGAACCCAAACAAGGAAGTAGAGTACCCTGGTCAGGTTCTTAGATTTGAAGACAACTTTGATGCCACCAGCAATGTCATTGTCGCTATCACCCCTACTGACAAGAAGTCCATCACTGACTTTGGTTCCCCTGAACAGTTCCTCTCTCAAGTGGACTATCTGCTAGGAAGACAAGCCTACTCAGGCAAAACTGATTCAGAGGGTGGATTTGAATCAGATGCAGTGGC…	CTCTCGTAGATTGGCTCTCACACTCCTCATTGGTGCTGCTGCCGTTGGTTCCAAGGTTTCCCCTGCTGATGCTGCTTATGGAGAAGCTGCAAATGTTTTTGGGAAGCCAAAGACAGACACAGATTTCCAGACATACAACGGAGATGGATTCAAGCTGCAAATTCCATCAAAATGGAACCCAAACAAGGAAGTAGAGTACCCTGGTCAGGTTCTTAGATTTGAAGACAACTTTGATGCCACCAGCAATGTCATTGTCGCTATCACCCCTACTGACAAGAAGTCCATCACTGACTTTGGTTCCCCTGAACAGTTCCTCTCTCAAGTGGACTATCTGCTAGGAAGACAAGCCTACTCAGGCAAAACTGATTCAGAGGGTGGATTTGAATCAGATGCAGTGGC…	CTCTCGTAGATTGGCTCTCACACTCCTCATTGGTGCTGCTGCCGTTGGTTCCAAGGTTTCCCCTGCTGATGCTGCTTATGGAGAAGCTGCAAATGTTTTTGGGAAGCCAAAGACAGACACAGATTTCCAGACATACAACGGAGATGGATTCAAGCTGCAAATTCCATCAAAATGGAACCCAAACAAGGAAGTAGAGTACCCTGGTCAGGTTCTTAGATTTGAAGACAACTTTGATGCCACCAGCAATGTCATTGTCGCTATCACCCCTACTGACAAGAAGTCCATCACTGACTTTGGTTCCCCTGAACAGTTCCTCTCTCAAGTGGACTATCTGCTAGGAAGACAAGCCTACTCAGGCAAAACTGATTCAGAGGGTGGATTTGAATCAGATGCAGTGGC…
NIB_RP1_hgx4333v1_pB27_A-186	5p	88041048	Nicotiana benthamiana - GenMatch	http://www.ncbi.nlm.nih.gov/nuccore/806909817	http://www.ncbi.nlm.nih.gov/gene/?term=		D	unknown; [prey2140223 - Nbent - GenMatch]	-1	223	IF	Sense		100	ATAAAAGGTCGACGCGGGCTCTGCCCGTTGCTGCGATGATTCATGATAACTCGACGGATCGCACGGCCATCGTGCCGGCGACGCATCATTCAAATTTCTGCCCTATCAACTTTCGATGGTAGGATAGTGGCCTACCATGGTGGTGACGGGTGACGGAGAATTAGGGTTCGATTCCGGAGAGGGAGCCTGAGAAACGGCTACCACATCCAAGGAAGGCAGCAGGC
Summary of PBS categories
A : Very high confidence in the interaction
B : High confidence in the interaction
C : Good confidence in the interaction
D : Moderate confidence in the interaction
This category is the most difficult to interpret because it mixes two classes of interactions :
* False-positive interactions
[truncated: 13 more rows]
