# Supplementary material for: A pathogen effector co-opts a host RabGAP protein to remodel pathogen interface and subvert defense-related secretion
Source: Sci Adv. 2024 Oct 4;10(40):eado9516. doi: 10.1126/sciadv.ado9516 (PMC11451530; doi:10.1126/sciadv.ado9516)
Supplement: Supplementary file 2 — Tables S1 to S4 and S7 to S9 [file sciadv.ado9516_tables_s1_to_s4_and_s7_to_s9.zip › ado9516_table_s1.xlsx]

## Sheet: Sheet1
Table S1. Protein and DNA sequences of effectors
Effector	Identifier	Protein Sequence	DNA Sequence
TIKI	PLTG_0964243	MRLTHIFTFAAVALVSSGVSVSATSDSQHNQLLPHAIKSATQEKMRFLRSHKTEEERTFNTNNYPFLMTEAAANEMTKRVDEVFSGKLQEITRGKDILTRWKNEGLTLSQIKSLLKEAGKWHSTSEREVYKLLKNGP	ATGCGCCTGACCCATATCTTCACCTTTGCGGCGGTTGCTCTTGTTTCAAGCGGCGTCTCAGTCTCAGCTACATCGGATTCTCAGCACAATCAGCTCCTCCCGCACGCGATCAAGAGTGCTACCCAAGAGAAGATGAGATTCCTAAGAAGCCACAAAACAGAAGAGGAGAGGACCTTCAATACCAACAACTACCCCTTCCTGATGACTGAAGCGGCGGCTAATGAAATGACGAAACGGGTAGATGAAGTGTTCTCTGGGAAGCTCCAGGAAATTACCAGGGGTAAAGATATTCTGACGCGTTGGAAGAATGAGGGATTAACGCTTTCCCAAATTAAGTCTTTGTTGAAAGAAGCCGGTAAGTGGCACAGTACAAGTGAGCGCGAGGTCTACAAACTGCTT…
PiE354	PITG_04354	MRLSPIHLVVAATIVATGCAASAATDSDGPQLSPETSPDAVVLADTIPQKSARLLRSRDAQEEERVHPLLMHEGVAVAIAKSVSADLDSRLMAKVSQIDNGKEILKQWRDKGLTIAKLKPLLKNTKKWKATPERAVYNLLKKERFS*	ATGCGTCTGAGTCCCATTCACCTTGTGGTCGCAGCTACGATCGTTGCTACTGGCTGCGCTGCCTCTGCTGCCACGGATTCGGACGGTCCTCAGCTTTCACCCGAGACCTCGCCGGATGCCGTGGTGTTGGCTGATACTATCCCCCAAAAGAGCGCGAGATTGCTGAGATCTCGCGATGCTCAAGAGGAGGAGCGAGTACACCCTTTGTTGATGCATGAAGGTGTTGCGGTCGCGATAGCAAAAAGTGTTAGTGCTGACTTGGACTCGAGGCTTATGGCAAAGGTTAGCCAAATCGACAACGGCAAGGAAATATTGAAGCAGTGGAGAGATAAGGGTCTAACGATTGCCAAACTCAAACCCTTACTGAAGAATACCAAGAAATGGAAAGCTACCCCTGAA…
PiE355	PITG_04355	MRLSPIFIGVAAAITASSCAVSTSTLTQHFSAGLPASVQPVDTAIQKSARFLRSPETEEEERGRYDFPFLVSEGAAREMAKRISDNLDSTLMSRLSAISNGKTILNRWRNEGLSLAEVKPLLKEAGKWGDTSERAVYKLLKSEGLS*	ATGCGTCTGAGCCCCATCTTTATTGGCGTCGCCGCTGCGATCACTGCTAGTAGTTGCGCTGTCTCTACTAGCACGTTGACTCAACACTTTTCCGCGGGCCTCCCAGCTTCGGTACAGCCAGTTGATACAGCCATCCAAAAGAGTGCGAGGTTCCTGAGAAGTCCTGAAACTGAAGAAGAGGAGAGGGGTAGATACGACTTTCCTTTCCTGGTGTCTGAAGGTGCAGCCAGAGAGATGGCCAAACGAATTTCTGACAACCTGGACTCCACCCTGATGAGCAGACTTAGCGCAATCTCTAACGGTAAAACCATTTTGAATCGATGGAGAAATGAAGGTCTCTCTCTTGCCGAGGTTAAGCCTCTTCTGAAGGAAGCTGGTAAATGGGGCGATACCTCCGAA…
